# Supplementary material for: A novel role for Teneurin C-terminal Associated Peptide (TCAP) in the regulation of cardiac activity in the Sydney rock oyster, Saccostrea glomerata
Source: Front Endocrinol (Lausanne). 2023 Feb 6;14:1020368. doi: 10.3389/fendo.2023.1020368 (PMC9939839; doi:10.3389/fendo.2023.1020368)
Supplement: Supplementary file 2 [file DataSheet_2.xlsx]

## Sheet: Sheet1
Comparison group name	Gene ID	Chromosome	Region	Max group mean	Log? fold change	Fold change	P-value	FDR p-value	Description	GO IDs	GO Names	Enzyme Codes	Enzyme Names	InterPro IDs	InterPro GO IDs	InterPro GO Names
AT vs AS	Sgl013671	SGL_140	complement(728418..732413)	2.31254	8.57564	381.525	2.249e-07	0.0002158	Hypothetical predicted protein	P:GO:0007229	P:integrin-mediated signaling pathway	0	0	no IPS match	no IPS match	no IPS match
AT vs AS	Sgl020566	SGL_699	complement(78736..95612)	4.04327	6.45561	87.767	0.0002107	0.0429724	phospholipid phosphatase-related protein type 5-like	P:GO:0006644; P:GO:0016311; F:GO:0042577; C:GO:0016021	P:phospholipid metabolic process; P:dephosphorylation; F:lipid phosphatase activity; C:integral component of membrane	EC:3.1; EC:3; EC:3.1.3	Acting on ester bonds; Hydrolases; Acting on ester bonds
AT vs AS	Sgl029667	SGL_2067	complement(18152..19855)	3.73317	6.45556	87.764	0.0002679	0.0449247	uncharacterized protein LOC121388791 isoform X2	F:GO:0003677	F:DNA binding	0	0	G3DSA:1.10.10.60 (GENE3D); IPR007889 (PFAM); IPR013083 (G3DSA:3.30.40.GENE3D); mobidb-lite (MOBIDB_LITE); mobidb-lite (MOBIDB_LITE); mobidb-lite (MOBIDB_LITE); PTHR19303:SF45 (PANTHER); PTHR19303 (PANTHER); cd15517 (CDD); IPR009057 (SUPERFAMILY); IPR011011 (SUPERFAMILY)	F:GO:0003677	F:DNA binding
AT vs AS	Sgl025199	SGL_889	88531..93504	29.9024	6.35285	81.7333	1.022e-08	1.852e-05	complement C1q-like protein 4	P:GO:0001933; P:GO:0045599; P:GO:0048147; P:GO:0070373; F:GO:0042802; C:GO:0005615	P:negative regulation of protein phosphorylation; P:negative regulation of fat cell differentiation; P:negative regulation of fibroblast proliferation; P:negative regulation of ERK1 and ERK2 cascade; F:identical protein binding; C:extracellular space	0	0	IPR001073 (PFAM); IPR008983 (G3DSA:2.60.120.GENE3D); PTHR22923 (PANTHER); PTHR22923:SF102 (PANTHER); IPR001073 (PROSITE_PROFILES); IPR008983 (SUPERFAMILY)	F:GO:0005515	F:protein binding
AT vs AS	Sgl009083	SGL_46	complement(867083..870433)	2.44359	6.27951	77.6821	6.53e-07	0.0004632	insulin-like growth factor-binding protein complex acid labile subunit	0	0	0	0	IPR032675 (G3DSA:3.80.10.GENE3D); IPR032675 (G3DSA:3.80.10.GENE3D); PTHR45842 (PANTHER); PTHR45842:SF11 (PANTHER); SSF52058 (SUPERFAMILY)	no GO terms	no GO terms
AT vs AS	Sgl017864	SGL_267	333916..339124	2.57846	5.90173	59.7858	0.0001165	0.0267778	uncharacterized protein LOC105326640 isoform X1	0	0	0	0	G3DSA:3.90.550.20 (GENE3D); IPR007577 (PFAM); PTHR46830 (PANTHER); IPR029044 (SUPERFAMILY)	no GO terms	no GO terms
AT vs AS	Sgl000068	SGL_0	complement(1361961..1376124)	2.90182	5.8963	59.561	5.008e-08	5.836e-05	vitellogenin	P:GO:0006869; P:GO:1903427; P:GO:1904109; P:GO:1904807; F:GO:0005319; F:GO:0045735; C:GO:0031410; C:GO:0031983; C:GO:0042718	P:lipid transport; P:negative regulation of reactive oxygen species biosynthetic process; P:positive regulation of cholesterol import; P:negative regulation of protein oxidation; F:lipid transporter activity; F:nutrient reservoir activity; C:cytoplasmic vesicle; C:vesicle lumen; C:yolk granule	EC:7	Translocases	IPR001747 (PFAM); G3DSA:2.20.80.10 (GENE3D); IPR001846 (PFAM); IPR015817 (G3DSA:2.20.50.GENE3D); IPR015255 (PFAM); IPR015816 (G3DSA:2.30.230.GENE3D); IPR011030 (G3DSA:1.25.10.GENE3D); mobidb-lite (MOBIDB_LITE); mobidb-lite (MOBIDB_LITE); mobidb-lite (MOBIDB_LITE); mobidb-lite (MOBIDB_LITE); mobidb-lite (MOBIDB_LITE); mobidb-lite (MOBIDB_LITE); mobidb-lite (MOBIDB_LITE); mobidb-lite (MOBIDB_LITE);…	P:GO:0006869; F:GO:0005319	P:lipid transport; F:lipid transporter activity
AT vs AS	Sgl027825	SGL_1110	complement(3104..12284)	2.31532	5.55055	46.8687	0.0001074	0.0250281	uncharacterized protein LOC111115393 isoform X1	0	0	0	0	PF08477 (PFAM); IPR027417 (G3DSA:3.40.50.GENE3D); IPR027417 (SUPERFAMILY)	no GO terms	no GO terms
AT vs AS	Sgl005640	SGL_20	292339..358832	9.30208	5.34074	40.5249	3.197e-11	1.739e-07	uncharacterized protein LOC105344726 isoform X5	0	0	0	0	no IPS match	no IPS match	no IPS match
AT vs AS	Sgl025579	SGL_662	176455..179276	8.41471	5.15394	35.6034	3.965e-05	0.0113479	---NA---	0	0	0	0	no IPS match	no IPS match	no IPS match
AT vs AS	Sgl015800	SGL_202	complement(93375..96933)	6.72348	5.14358	35.3487	0.000102	0.024121	uncharacterized protein LOC111111142	0	0	0	0	no IPS match	no IPS match	no IPS match
AT vs AS	Sgl019671	SGL_315	complement(257754..259537)	4.31114	4.92634	30.4072	0.0002383	0.0449247	lysozyme 1-like	0	0	0	0	no IPS match	no IPS match	no IPS match
AT vs AS	Sgl005028	SGL_24	990187..1023650	1.31391	4.86554	29.1524	1.111e-06	0.0006969	chitin synthase	F:GO:0003774; F:GO:0003779; F:GO:0004100; F:GO:0005524; C:GO:0016021; C:GO:0016459	F:motor activity; F:actin binding; F:chitin synthase activity; F:ATP binding; C:integral component of membrane; C:myosin complex	EC:2.4; EC:2.4.1.16; EC:2; EC:2.4.1	Glycosyltransferases; Chitin synthase; Transferases; Glycosyltransferases	no IPS match	no IPS match	no IPS match
AT vs AS	Sgl028419	SGL_2609	2665..11812	5.51091	4.79459	27.7533	3.415e-06	0.001688	multiple epidermal growth factor-like domains protein 10	0	0	0	0	G3DSA:2.170.300.10 (GENE3D); PTHR24035:SF132 (PANTHER); PTHR24035:SF132 (PANTHER); PTHR24035 (PANTHER); PTHR24035 (PANTHER); PTHR24035 (PANTHER); IPR009030 (SUPERFAMILY)	no GO terms	no GO terms
AT vs AS	Sgl011440	SGL_78	complement(1135994..1153310)	2.44299	4.76082	27.1113	0.0003036	0.0480926	electroneutral sodium bicarbonate exchanger 1-like	P:GO:0015698; P:GO:0098656; F:GO:0005452; C:GO:0016021	P:inorganic anion transport; P:anion transmembrane transport; F:inorganic anion exchanger activity; C:integral component of membrane	EC:7	Translocases	no IPS match	no IPS match	no IPS match
AT vs AS	Sgl029644	SGL_2224	18334..27195	14.4458	4.70373	26.0593	1.587e-05	0.005078	hemicentin-1-like isoform X3	0	0	0	0	no IPS match	no IPS match	no IPS match
AT vs AS	Sgl021821	SGL_208	12224..15660	3.36536	4.59435	24.1567	0.0002356	0.0449247	Hypothetical predicted protein	0	0	0	0	IPR013783 (G3DSA:2.60.40.GENE3D); PF13927 (PFAM); IPR013783 (G3DSA:2.60.40.GENE3D); PTHR46013 (PANTHER); PTHR46013:SF5 (PANTHER); IPR007110 (PROSITE_PROFILES); IPR007110 (PROSITE_PROFILES); IPR036179 (SUPERFAMILY); IPR036179 (SUPERFAMILY)	no GO terms	no GO terms
AT vs AS	Sgl022194	SGL_437	201868..207415	13.2368	4.21361	18.5533	1.852e-07	0.0001888	L-rhamnose-binding lectin CSL3-like	F:GO:0030246	F:carbohydrate binding	0	0	IPR000922 (PFAM); IPR043159 (G3DSA:2.60.120.GENE3D); PTHR46780 (PANTHER); PTHR46780:SF8 (PANTHER); IPR000922 (PROSITE_PROFILES)	F:GO:0030246	F:carbohydrate binding
AT vs AS	Sgl023805	SGL_895	complement(33831..71180)	1.74297	4.02043	16.2282	6.851e-05	0.0174648	protein eyes shut homolog	P:GO:0001764; P:GO:0007163; P:GO:0007411; P:GO:0010842; P:GO:0045665; P:GO:0050768; P:GO:0097402; P:GO:2000171; C:GO:0030425	P:neuron migration; P:establishment or maintenance of cell polarity; P:axon guidance; P:retina layer formation; P:negative regulation of neuron differentiation; P:negative regulation of neurogenesis; P:neuroblast migration; P:negative regulation of dendrite development; C:dendrite	0	0	G3DSA:2.10.25.10 (GENE3D); G3DSA:2.10.25.10 (GENE3D); G3DSA:2.10.25.10 (GENE3D); PTHR24044 (PANTHER); IPR000742 (PROSITE_PATTERNS); IPR000742 (PROSITE_PATTERNS); IPR000742 (PROSITE_PATTERNS); IPR000742 (PROSITE_PATTERNS); IPR000742 (PROSITE_PROFILES); IPR003582 (PROSITE_PROFILES); IPR000742 (PROSITE_PROFILES); IPR000742 (PROSITE_PROFILES); SSF57196 (SUPERFAMILY); SSF57196 (SUPERFAMILY); SSF57196 …	no GO terms	no GO terms
AT vs AS	Sgl020053	SGL_265	complement(92203..100387)	2.52557	3.87135	14.635	9.09e-06	0.0036	uncharacterized protein LOC111120621	C:GO:0016021	C:integral component of membrane	0	0	G3DSA:3.30.460.90 (GENE3D); G3DSA:1.10.1410.40 (GENE3D); PTHR10656 (PANTHER)	no GO terms	no GO terms
AT vs AS	Sgl025697	SGL_675	complement(93705..97680)	21.8707	3.85183	14.4383	0.000125	0.0283136	Ubiquitin-60S ribosomal protein L40	P:GO:0006412; F:GO:0003735; C:GO:0005634; C:GO:0005737; C:GO:0005840	P:translation; F:structural constituent of ribosome; C:nucleus; C:cytoplasm; C:ribosome	0	0	no IPS match	no IPS match	no IPS match
AT vs AS	Sgl027431	SGL_1415	17290..36795	63.8673	3.73888	13.3511	3.199e-05	0.009489	ubiquitin carboxyl-terminal hydrolase 16-like	P:GO:0006511; P:GO:0016579; F:GO:0004843; C:GO:0016021	P:ubiquitin-dependent protein catabolic process; P:protein deubiquitination; F:thiol-dependent deubiquitinase; C:integral component of membrane	EC:3.4; EC:3; EC:3.4.19; EC:3.4.19.12	Acting on peptide bonds (peptidases); Hydrolases; Acting on peptide bonds (peptidases); Ubiquitinyl hydrolase 1	IPR001394 (PFAM); G3DSA:3.90.70.10 (GENE3D); mobidb-lite (MOBIDB_LITE); PTHR21646:SF24 (PANTHER); PTHR21646 (PANTHER); IPR018200 (PROSITE_PATTERNS); IPR028889 (PROSITE_PROFILES); IPR038765 (SUPERFAMILY)	P:GO:0006511; P:GO:0016579; F:GO:0004843	P:ubiquitin-dependent protein catabolic process; P:protein deubiquitination; F:thiol-dependent deubiquitinase
AT vs AS	Sgl017726	SGL_213	complement(313419..323407)	239.087	3.69046	12.9103	1.562e-06	0.0009102	peripheral myelin protein 22-like	C:integral component of membrane	0	0	G3DSA:1.20.140.150 (GENE3D); IPR004031 (PFAM); IPR015664 (PANTHER); IPR017974 (PROSITE_PATTERNS)	C:GO:0016021	C:integral component of membrane
AT vs AS	Sgl013357	SGL_145	808422..812187	1.32718	3.64026	12.4689	0.0002574	0.0449247	uncharacterized protein LOC105348929	0	0	0	0	mobidb-lite (MOBIDB_LITE); mobidb-lite (MOBIDB_LITE); mobidb-lite (MOBIDB_LITE); mobidb-lite (MOBIDB_LITE); mobidb-lite (MOBIDB_LITE); mobidb-lite (MOBIDB_LITE); mobidb-lite (MOBIDB_LITE); mobidb-lite (MOBIDB_LITE); mobidb-lite (MOBIDB_LITE); mobidb-lite (MOBIDB_LITE); mobidb-lite (MOBIDB_LITE); mobidb-lite (MOBIDB_LITE)	no GO terms	no GO terms
AT vs AS	Sgl005183	SGL_15	1695284..1705191	21.3437	3.54676	11.6864	6.144e-05	0.0159111	multimerin-1-like isoform X2	P:GO:0030198; P:GO:0048593; P:GO:0050673; P:GO:0098609; F:GO:0005201; F:GO:0005515; F:GO:0030674; C:GO:0005576; C:GO:0005604; C:GO:0005788	P:extracellular matrix organization; P:camera-type eye morphogenesis; P:epithelial cell proliferation; P:cell-cell adhesion; F:extracellular matrix structural constituent; F:protein binding; F:protein-macromolecule adaptor activity; C:extracellular region; C:basement membrane; C:endoplasmic reticulum lumen	0	0	IPR001073 (PRINTS); IPR001073 (PFAM); IPR008983 (G3DSA:2.60.120.GENE3D); PTHR22923 (PANTHER); PTHR22923:SF68 (PANTHER); IPR001073 (PROSITE_PROFILES); IPR001073 (PROSITE_PROFILES); IPR008983 (SUPERFAMILY); IPR008983 (SUPERFAMILY)	F:GO:0005515	F:protein binding
AT vs AS	Sgl028889	SGL_2354	complement(10464..18322)	12.3673	3.48523	11.1985	8.055e-05	0.0199122	uncharacterized protein LOC105348545	0	0	0	0	no IPS match	no IPS match	no IPS match
AT vs AS	Sgl024046	SGL_764	223464..225251	114.608	3.33904	10.1193	5.339e-06	0.002489	Hypothetical predicted protein	P:GO:0007165; F:GO:0003953	P:signal transduction; F:NAD+ nucleosidase activity	0	0	IPR000157 (PFAM); IPR035897 (G3DSA:3.40.50.GENE3D); IPR000157 (PROSITE_PROFILES); IPR035897 (SUPERFAMILY)	P:GO:0007165; F:GO:0003953	P:signal transduction; F:NAD+ nucleosidase activity
AT vs AS	Sgl022973	SGL_775	complement(51210..82253)	61.6265	3.33442	10.087	4.196e-08	5.266e-05	CD109 antigen-like isoform X1	F:GO:0004866; C:GO:0005615	F:endopeptidase inhibitor activity; C:extracellular space	0	0	IPR013783 (G3DSA:2.60.40.GENE3D); IPR002890 (PFAM); G3DSA:2.60.40.1940 (GENE3D); G3DSA:2.60.40.1930 (GENE3D); G3DSA:2.60.40.2950 (GENE3D); G3DSA:2.20.130.20 (GENE3D); IPR013783 (G3DSA:2.60.40.GENE3D); G3DSA:2.60.40.1930 (GENE3D); G3DSA:1.50.10.20 (GENE3D); IPR041555 (PFAM); IPR011626 (PFAM); IPR001599 (PFAM); IPR011625 (PFAM); G3DSA:6.20.50.160 (GENE3D); G3DSA:2.60.120.1540 (GENE3D); mobidb-lite …	F:GO:0004866; C:GO:0005615	F:endopeptidase inhibitor activity; C:extracellular space
AT vs AS	Sgl012162	SGL_121	complement(317228..320824)	3.77105	3.2855	9.75063	4.106e-05	0.01155	78 kDa glucose-regulated protein	P:GO:0006983; P:GO:0009410; P:GO:0010628; P:GO:0010976; P:GO:0016246; P:GO:0021589; P:GO:0021680; P:GO:0030335; P:GO:0030431; P:GO:0030433; P:GO:0030512; P:GO:0031398; P:GO:0035437; P:GO:0036335; P:GO:0040019; P:GO:0040029; P:GO:0042149; P:GO:0042220; P:GO:0043154; P:GO:0045666; P:GO:0050769; P:GO:0051402; P:GO:0060359; P:GO:0060904; P:GO:0071236; P:GO:0071277; P:GO:0071287; P:GO:0071320; P:GO:00…	P:ER overload response; P:response to xenobiotic stimulus; P:positive regulation of gene expression; P:positive regulation of neuron projection development; P:RNA interference; P:cerebellum structural organization; P:cerebellar Purkinje cell layer development; P:positive regulation of cell migration; P:sleep; P:ubiquitin-dependent ERAD pathway; P:negative regulation of transforming growth factor …	EC:3.6.1; EC:3.6; EC:3	Acting on acid anhydrides; Acting on acid anhydrides; Hydrolases	PR00301 (PRINTS); IPR029048 (G3DSA:1.20.1270.GENE3D); G3DSA:3.30.420.40 (GENE3D); IPR029047 (G3DSA:2.60.34.GENE3D); G3DSA:3.90.640.10 (GENE3D); G3DSA:3.30.420.40 (GENE3D); IPR013126 (PFAM); IPR013126 (PANTHER); PTHR19375:SF380 (PANTHER); IPR018181 (PROSITE_PATTERNS); IPR018181 (PROSITE_PATTERNS); IPR018181 (PROSITE_PATTERNS); IPR042050 (CDD); IPR029047 (SUPERFAMILY); IPR043129 (SUPERFAMILY); IPR0…	F:GO:0005524; F:GO:0016887	F:ATP binding; F:ATP hydrolysis activity
AT vs AS	Sgl024751	SGL_602	complement(12773..17133)	9.03078	3.20134	9.19816	0.0001786	0.0388447	uncharacterized protein LOC111126838	F:GO:0005515	F:protein binding	0	0	IPR011990 (G3DSA:1.25.40.GENE3D); IPR036869 (G3DSA:1.10.287.GENE3D)	F:GO:0005515	F:protein binding
AT vs AS	Sgl024036	SGL_764	15101..47889	7.8919	3.13341	8.77509	2.31e-08	3.14e-05	uncharacterized protein LOC105339033	F:GO:0005515; F:GO:0005525; F:GO:0008270	F:protein binding; F:GTP binding; F:zinc ion binding			IPR013783 (G3DSA:2.60.40.GENE3D); IPR030379 (PFAM); IPR013783 (G3DSA:2.60.40.GENE3D); IPR003961 (PFAM); IPR027417 (G3DSA:3.40.50.GENE3D); PTHR18884 (PANTHER); PTHR18884:SF83 (PANTHER); PTHR18884 (PANTHER); IPR003961 (PROSITE_PROFILES); IPR003961 (PROSITE_PROFILES); IPR000315 (PROSITE_PROFILES); cd19757 (CDD); IPR003961 (CDD); cd19757 (CDD); IPR003961 (CDD); IPR036116 (SUPERFAMILY); IPR027417 (SUP…	F:GO:0005515; F:GO:0005525; F:GO:0008270	F:protein binding; F:GTP binding; F:zinc ion binding
AT vs AS	Sgl002293	SGL_4	4823778..4827446	67.348	3.10425	8.59949	7.932e-12	6.471e-08	uncharacterized protein LOC105320485 isoform X2	P:GO:0006955; F:GO:0005164; C:GO:0016020	P:immune response; F:tumor necrosis factor receptor binding; C:membrane			IPR006052 (PFAM); IPR008983 (G3DSA:2.60.120.GENE3D); IPR008983 (SUPERFAMILY)	P:GO:0006955; F:GO:0005164; F:GO:0005515; C:GO:0016020	P:immune response; F:tumor necrosis factor receptor binding; F:protein binding; C:membrane
AT vs AS	Sgl027202	SGL_1068	complement(114228..116977)	3.59303	3.02258	8.12619	0.000287	0.0468302	uncharacterized protein LOC105317820 isoform X4	0	0	0	0	PF13365 (PFAM); IPR009003 (SUPERFAMILY)	no GO terms	no GO terms
AT vs AS	Sgl020777	SGL_478	47378..47824	93.0603	2.96938	7.83198	4.857e-05	0.0132064	uncharacterized protein LOC111133689	0	0	0	0	IPR036056 (SUPERFAMILY)	no GO terms	no GO terms
AT vs AS	Sgl001002	SGL_8	4279427..4287805	3.33154	2.8428	7.17413	0.0002972	0.0476093	protocadherin Fat 4-like isoform X2	P:GO:0007156; F:GO:0005509; C:GO:0005886; C:GO:0016021	P:homophilic cell adhesion via plasma membrane adhesion molecules; F:calcium ion binding; C:plasma membrane; C:integral component of membrane			G3DSA:2.60.40.60 (GENE3D); G3DSA:2.60.40.60 (GENE3D); G3DSA:2.60.40.60 (GENE3D); IPR030276 (PTHR24026:PANTHER); PTHR24026 (PANTHER); IPR002126 (PROSITE_PROFILES); cd11304 (CDD); IPR015919 (SUPERFAMILY); IPR015919 (SUPERFAMILY)	P:GO:0007156; F:GO:0005509; C:GO:0016020	P:homophilic cell adhesion via plasma membrane adhesion molecules; F:calcium ion binding; C:membrane
AT vs AS	Sgl026039	SGL_742	complement(12423..15156)	16.3988	2.76348	6.79033	8.195e-05	0.0199564	baculoviral IAP repeat-containing protein 2-like	P:GO:0006511; P:GO:0006964; P:GO:0007166; P:GO:0009966; P:GO:0022416; P:GO:0042307; P:GO:0051704; P:GO:0061057; P:GO:0070534; P:GO:0070936; P:GO:0090087; P:GO:1990001; F:GO:0008270; F:GO:0031625; F:GO:0043027; F:GO:0061630; F:GO:0089720; C:GO:0005634; C:GO:0048471	P:ubiquitin-dependent protein catabolic process; P:positive regulation of biosynthetic process of antibacterial peptides active against Gram-negative bacteria; P:cell surface receptor signaling pathway; P:regulation of signal transduction; P:chaeta development; P:positive regulation of protein import into nucleus; P:multi-organism process; P:peptidoglycan recognition protein signaling pathway; P:…	EC:2	Transferases	G3DSA:1.10.1170.10 (GENE3D); G3DSA:1.10.1170.10 (GENE3D); IPR011029 (G3DSA:1.10.533.GENE3D); G3DSA:1.10.1170.10 (GENE3D); IPR001370 (PFAM); PF13920 (PFAM); mobidb-lite (MOBIDB_LITE); mobidb-lite (MOBIDB_LITE); mobidb-lite (MOBIDB_LITE); mobidb-lite (MOBIDB_LITE); PTHR10044 (PANTHER); IPR001370 (PROSITE_PATTERNS); IPR001370 (PROSITE_PROFILES); IPR001841 (PROSITE_PROFILES); IPR001370 (PROSITE_PROFI…	no GO terms	no GO terms
AT vs AS	Sgl000831	SGL_8	complement(993913..996284)	29.9924	2.76269	6.78658	0.0001299	0.0290314	uncharacterized protein LOC117681741	0	0	0	0	IPR036691 (G3DSA:3.60.10.GENE3D); IPR036691 (SUPERFAMILY)	no GO terms	no GO terms
AT vs AS	Sgl021081	SGL_510	complement(385526..392386)	6.79549	2.71354	6.55927	8.678e-08	9.439e-05	protein lev-9 isoform X5	C:GO:0005615; C:GO:0043083; C:GO:0045202	C:extracellular space; C:synaptic cleft; C:synapse			G3DSA:2.10.70.10 (GENE3D); G3DSA:2.10.70.10 (GENE3D); G3DSA:2.10.70.10 (GENE3D); IPR000436 (PFAM); G3DSA:2.10.70.10 (GENE3D); G3DSA:2.10.70.10 (GENE3D); G3DSA:2.10.70.10 (GENE3D); G3DSA:2.10.70.10 (GENE3D); PTHR19325:SF43 (PANTHER); PTHR19325 (PANTHER); PTHR19325:SF43 (PANTHER); PTHR19325 (PANTHER); IPR000436 (PROSITE_PROFILES); IPR000436 (PROSITE_PROFILES); IPR000436 (PROSITE_PROFILES); IPR00043…	no GO terms	no GO terms
AT vs AS	Sgl021482	SGL_640	123..105108	9.5302	2.65396	6.29394	2.088e-08	3.096e-05	E3 ubiquitin-protein ligase rnf213-alpha-like isoform X1	P:GO:0000209; P:GO:0002040; P:GO:0006511; P:GO:0051260; P:GO:0051865; P:GO:2000051; F:GO:0004842; F:GO:0016887; C:GO:0005730; C:GO:0005829	P:protein polyubiquitination; P:sprouting angiogenesis; P:ubiquitin-dependent protein catabolic process; P:protein homooligomerization; P:protein autoubiquitination; P:negative regulation of non-canonical Wnt signaling pathway; F:ubiquitin-protein transferase activity; F:ATP hydrolysis activity; C:nucleolus; C:cytosol	EC:3.6.1; EC:2; EC:3.6; EC:3	Acting on acid anhydrides; Transferases; Acting on acid anhydrides; Hydrolases	IPR027417 (G3DSA:3.40.50.GENE3D); IPR013083 (G3DSA:3.30.40.GENE3D); IPR027417 (G3DSA:3.40.50.GENE3D); mobidb-lite (MOBIDB_LITE); PTHR22605:SF18 (PANTHER); PTHR22605:SF18 (PANTHER); IPR031248 (PANTHER); IPR031248 (PANTHER); IPR001841 (PROSITE_PROFILES); cd00009 (CDD); IPR027417 (SUPERFAMILY); IPR027417 (SUPERFAMILY); SSF57850 (SUPERFAMILY)	F:GO:0004842; F:GO:0016887	F:ubiquitin-protein transferase activity; F:ATP hydrolysis activity
AT vs AS	Sgl016980	SGL_238	complement(575342..577165)	9.68087	2.55625	5.88178	3.751e-07	0.000306	serpin B6-like	P:GO:0010951; F:GO:0004867; C:GO:0005615; C:GO:0005737	P:negative regulation of endopeptidase activity; F:serine-type endopeptidase inhibitor activity; C:extracellular space; C:cytoplasm			IPR042185 (G3DSA:2.30.39.GENE3D); IPR042178 (G3DSA:3.30.497.GENE3D); IPR023796 (PFAM); IPR000215 (PANTHER); PTHR11461:SF186 (PANTHER); IPR023795 (PROSITE_PATTERNS); cd00172 (CDD); IPR036186 (SUPERFAMILY)	F:GO:0004867; C:GO:0005615	F:serine-type endopeptidase inhibitor activity; C:extracellular space
AT vs AS	Sgl011653	SGL_69	complement(343855..345015)	242.121	2.4512	5.46871	2.436e-06	0.001295	Hypothetical predicted protein	P:GO:0006471; F:GO:0003956; C:GO:0016021	P:protein ADP-ribosylation; F:NAD(P)+-protein-arginine ADP-ribosyltransferase activity; C:integral component of membrane			G3DSA:3.90.176.10 (GENE3D); IPR000768 (PFAM); IPR036770 (G3DSA:1.25.40.GENE3D); SSF56399 (SUPERFAMILY); IPR036770 (SUPERFAMILY)	P:GO:0006471; F:GO:0003956	P:protein ADP-ribosylation; F:NAD(P)+-protein-arginine ADP-ribosyltransferase activity
AT vs AS	Sgl009101	SGL_46	complement(1304912..1310708)	6.02939	2.36481	5.15085	0.0002604	0.0449247	putative inhibitor of apoptosis	P:GO:0006511; P:GO:0006964; P:GO:0007166; P:GO:0009966; P:GO:0022416; P:GO:0042307; P:GO:0051704; P:GO:0061057; P:GO:0070534; P:GO:0070936; P:GO:0090087; P:GO:1990001; F:GO:0008270; F:GO:0031625; F:GO:0043027; F:GO:0061630; F:GO:0089720; C:GO:0005634; C:GO:0048471	P:ubiquitin-dependent protein catabolic process; P:positive regulation of biosynthetic process of antibacterial peptides active against Gram-negative bacteria; P:cell surface receptor signaling pathway; P:regulation of signal transduction; P:chaeta development; P:positive regulation of protein import into nucleus; P:multi-organism process; P:peptidoglycan recognition protein signaling pathway; P:…	EC:2	Transferases	IPR001073 (PRINTS); G3DSA:1.10.1170.10 (GENE3D); IPR008983 (G3DSA:2.60.120.GENE3D); IPR001370 (PFAM); IPR001073 (PFAM); G3DSA:1.10.1170.10 (GENE3D); IPR013083 (G3DSA:3.30.40.GENE3D); PF13920 (PFAM); mobidb-lite (MOBIDB_LITE); mobidb-lite (MOBIDB_LITE); mobidb-lite (MOBIDB_LITE); mobidb-lite (MOBIDB_LITE); mobidb-lite (MOBIDB_LITE); PTHR10044 (PANTHER); IPR001073 (PROSITE_PROFILES); IPR001370 (PRO…	F:GO:0005515	F:protein binding
AT vs AS	Sgl020455	SGL_322	235099..245523	6.18432	2.32304	5.00386	2.46e-06	0.001295	probable serine/threonine-protein kinase pats1	0	0	0	0	IPR013783 (G3DSA:2.60.40.GENE3D); PF08477 (PFAM); IPR036388 (G3DSA:1.10.10.GENE3D); IPR032171 (PFAM); IPR027417 (G3DSA:3.40.50.GENE3D); IPR013783 (G3DSA:2.60.40.GENE3D); cd00096 (CDD); IPR036179 (SUPERFAMILY); IPR027417 (SUPERFAMILY); IPR036179 (SUPERFAMILY)	no GO terms	no GO terms
AT vs AS	Sgl026780	SGL_1654	complement(29370..44303)	42.8172	2.29324	4.90155	1.006e-09	3.281e-06	perlucin-like protein	0	0	0	0	IPR001304 (PFAM); IPR016186 (G3DSA:3.10.100.GENE3D); PTHR22802 (PANTHER); PTHR22802 (PANTHER); PTHR22802 (PANTHER); PTHR22802:SF380 (PANTHER); PTHR22802:SF380 (PANTHER); IPR001304 (PROSITE_PROFILES); IPR001304 (PROSITE_PROFILES); IPR001304 (PROSITE_PROFILES); cd00037 (CDD); cd00037 (CDD); IPR016187 (SUPERFAMILY); IPR016187 (SUPERFAMILY); IPR016187 (SUPERFAMILY)	no GO terms	no GO terms
AT vs AS	Sgl027692	SGL_1899	complement(4895..5278)	112.179	2.28946	4.88874	3.809e-05	0.011097	Hypothetical predicted protein	C:GO:0016021	C:integral component of membrane			PTHR35378 (PANTHER)	no GO terms	no GO terms
AT vs AS	Sgl027430	SGL_1415	14386..15951	67.7262	2.2568	4.77931	1.151e-05	0.004174	ankyrin repeat and IBR domain-containing protein 1-like	P:GO:0016567; F:GO:0004842; F:GO:0046872	P:protein ubiquitination; F:ubiquitin-protein transferase activity; F:metal ion binding	EC:2.3.2.31; EC:2	RBR-type E3 ubiquitin transferase; Transferases	IPR002867 (PFAM); G3DSA:1.20.120.1750 (GENE3D); IPR031127 (PANTHER); PTHR11685:SF314 (PANTHER); IPR044066 (PROSITE_PROFILES); SSF57850 (SUPERFAMILY); SSF57850 (SUPERFAMILY)	P:GO:0016567; F:GO:0004842	P:protein ubiquitination; F:ubiquitin-protein transferase activity
AT vs AS	Sgl021413	SGL_452	62915..95559	6.10188	2.24054	4.72573	0.0002611	0.0449247	heat shock 70 kDa protein 12A-like	F:GO:0005524; F:GO:0016887	F:ATP binding; F:ATP hydrolysis activity	EC:3.6.1; EC:3.6; EC:3	Acting on acid anhydrides; Acting on acid anhydrides; Hydrolases	G3DSA:3.30.420.40 (GENE3D); G3DSA:3.30.420.40 (GENE3D); IPR013126 (PFAM); PTHR14187 (PANTHER); IPR043129 (SUPERFAMILY); IPR043129 (SUPERFAMILY); IPR043129 (SUPERFAMILY); IPR043129 (SUPERFAMILY)	F:GO:0005524; F:GO:0016887	F:ATP binding; F:ATP hydrolysis activity
AT vs AS	Sgl026040	SGL_742	complement(47321..80964)	8.43477	2.16786	4.49358	5.708e-05	0.0150201	baculoviral IAP repeat-containing protein 3 isoform X1	P:GO:0006511; P:GO:0006964; P:GO:0007166; P:GO:0009966; P:GO:0022416; P:GO:0042307; P:GO:0051704; P:GO:0061057; P:GO:0070534; P:GO:0070936; P:GO:0090087; P:GO:1990001; F:GO:0008270; F:GO:0031625; F:GO:0043027; F:GO:0061630; F:GO:0089720; C:GO:0005634; C:GO:0048471	P:ubiquitin-dependent protein catabolic process; P:positive regulation of biosynthetic process of antibacterial peptides active against Gram-negative bacteria; P:cell surface receptor signaling pathway; P:regulation of signal transduction; P:chaeta development; P:positive regulation of protein import into nucleus; P:multi-organism process; P:peptidoglycan recognition protein signaling pathway; P:…	EC:2	Transferases	IPR013083 (G3DSA:3.30.40.GENE3D); G3DSA:1.10.1170.10 (GENE3D); G3DSA:1.10.1170.10 (GENE3D); PF13920 (PFAM); IPR013083 (G3DSA:3.30.40.GENE3D); IPR001370 (PFAM); mobidb-lite (MOBIDB_LITE); mobidb-lite (MOBIDB_LITE); mobidb-lite (MOBIDB_LITE); mobidb-lite (MOBIDB_LITE); mobidb-lite (MOBIDB_LITE); mobidb-lite (MOBIDB_LITE); mobidb-lite (MOBIDB_LITE); mobidb-lite (MOBIDB_LITE); mobidb-lite (MOBIDB_LIT…	no GO terms	no GO terms
AT vs AS	Sgl023698	SGL_605	112097..125376	16.6939	2.05194	4.14663	7.281e-05	0.0182765	uncharacterized protein LOC117685375 isoform X2	F:GO:0005515; F:GO:0005525	F:protein binding; F:GTP binding			IPR003961 (PFAM); IPR030379 (PFAM); IPR013783 (G3DSA:2.60.40.GENE3D); IPR027417 (G3DSA:3.40.50.GENE3D); mobidb-lite (MOBIDB_LITE); mobidb-lite (MOBIDB_LITE); PTHR18884 (PANTHER); PTHR18884:SF83 (PANTHER); IPR003961 (PROSITE_PROFILES); cd19757 (CDD); IPR003961 (CDD); IPR027417 (SUPERFAMILY); IPR036116 (SUPERFAMILY)	F:GO:0005515; F:GO:0005525	F:protein binding; F:GTP binding
AT vs AS	Sgl009614	SGL_158	163305..169486	4.45743	2.04074	4.11456	1.624e-06	0.0009134	toll-like receptor 13	P:GO:0002224; F:GO:0003953; F:GO:0004888; F:GO:0005515; C:GO:0016021	P:toll-like receptor signaling pathway; F:NAD+ nucleosidase activity; F:transmembrane signaling receptor activity; F:protein binding; C:integral component of membrane	EC:3.2; EC:3; EC:3.2.2	Glycosylases; Hydrolases; Glycosylases	IPR032675 (G3DSA:3.80.10.GENE3D); IPR001611 (PFAM); IPR032675 (G3DSA:3.80.10.GENE3D); IPR032675 (G3DSA:3.80.10.GENE3D); IPR035897 (G3DSA:3.40.50.GENE3D); IPR032675 (G3DSA:3.80.10.GENE3D); IPR001611 (PFAM); IPR000157 (PFAM); IPR035897 (G3DSA:3.40.50.GENE3D); IPR032675 (G3DSA:3.80.10.GENE3D); IPR017241 (PANTHER); PTHR24365:SF530 (PANTHER); PTHR24365:SF530 (PANTHER); IPR017241 (PANTHER); IPR001611 (…	P:GO:0002224; P:GO:0006955; P:GO:0007165; F:GO:0003953; F:GO:0004888; F:GO:0005515; C:GO:0016021	P:toll-like receptor signaling pathway; P:immune response; P:signal transduction; F:NAD+ nucleosidase activity; F:transmembrane signaling receptor activity; F:protein binding; C:integral component of membrane
AT vs AS	Sgl009387	SGL_60	complement(474058..492752)	29.9174	2.01942	4.0542	2.514e-05	0.007738	poly [ADP-ribose] polymerase 14-like isoform X2	F:GO:0003723; F:GO:0003950	F:RNA binding; F:NAD+ ADP-ribosyltransferase activity	EC:2.4.2; EC:2.4; EC:2; EC:2.4.2.30	Glycosyltransferases; Glycosyltransferases; Transferases; NAD(+) ADP-ribosyltransferase	IPR043472 (G3DSA:3.40.220.GENE3D); IPR012677 (G3DSA:3.30.70.GENE3D); G3DSA:3.40.395.10 (GENE3D); IPR043472 (G3DSA:3.40.220.GENE3D); IPR037197 (G3DSA:3.30.720.GENE3D); IPR002589 (PFAM); G3DSA:3.90.228.10 (GENE3D); IPR012317 (PFAM); mobidb-lite (MOBIDB_LITE); mobidb-lite (MOBIDB_LITE); mobidb-lite (MOBIDB_LITE); mobidb-lite (MOBIDB_LITE); mobidb-lite (MOBIDB_LITE); PTHR14453 (PANTHER); PTHR14453:SF…	F:GO:0003676; F:GO:0003723; F:GO:0003950	F:nucleic acid binding; F:RNA binding; F:NAD+ ADP-ribosyltransferase activity
AT vs AS	Sgl007654	SGL_71	complement(1200863..1234300)	7.6255	1.95372	3.87373	1.48e-05	0.004927	poly [ADP-ribose] polymerase 12-like isoform X1	F:GO:0003950; F:GO:0046872	F:NAD+ ADP-ribosyltransferase activity; F:metal ion binding	EC:2.4.2; EC:2.4; EC:2; EC:2.4.2.30	Glycosyltransferases; Glycosyltransferases; Transferases; NAD(+) ADP-ribosyltransferase	IPR012317 (PFAM); IPR037197 (G3DSA:3.30.720.GENE3D); G3DSA:3.90.228.10 (GENE3D); IPR004170 (PFAM); mobidb-lite (MOBIDB_LITE); mobidb-lite (MOBIDB_LITE); mobidb-lite (MOBIDB_LITE); mobidb-lite (MOBIDB_LITE); mobidb-lite (MOBIDB_LITE); mobidb-lite (MOBIDB_LITE); mobidb-lite (MOBIDB_LITE); mobidb-lite (MOBIDB_LITE); PTHR45740 (PANTHER); IPR000571 (PROSITE_PROFILES); IPR004170 (PROSITE_PROFILES); IPR…	F:GO:0003950; F:GO:0046872	F:NAD+ ADP-ribosyltransferase activity; F:metal ion binding
AT vs AS	Sgl007978	SGL_63	complement(1088421..1089257)	134.773	1.88295	3.6883	0.0002976	0.0476093	apolipoprotein L3-like	P:GO:0006869; P:GO:0042157; F:GO:0008289; C:GO:0005576	P:lipid transport; P:lipoprotein metabolic process; F:lipid binding; C:extracellular region			IPR008405 (PFAM); IPR008405 (PANTHER)	P:GO:0006869; P:GO:0042157; F:GO:0008289; C:GO:0005576	P:lipid transport; P:lipoprotein metabolic process; F:lipid binding; C:extracellular region
AT vs AS	Sgl015780	SGL_185	464102..467741	8.14904	1.86951	3.65408	0.0002534	0.0449247	SET domain-containing protein 9-like	P:GO:0032259; P:GO:1901796; F:GO:0005515; F:GO:0016278; C:GO:0005654	P:methylation; P:regulation of signal transduction by p53 class mediator; F:protein binding; F:lysine N-methyltransferase activity; C:nucleoplasm	EC:2.1; EC:2; EC:2.1.1	Transferring one-carbon groups; Transferases; Transferring one-carbon groups	G3DSA:2.170.270.10 (GENE3D); IPR001214 (PFAM); IPR040415 (PANTHER); PTHR33524:SF2 (PANTHER); IPR001214 (PROSITE_PROFILES); cd10537 (CDD); SSF82199 (SUPERFAMILY)	F:GO:0005515	F:protein binding
AT vs AS	Sgl002945	SGL_14	572979..578685	57.757	1.83945	3.57875	1.888e-08	3.08e-05	uncharacterized protein LOC111127393	0	0	0	0	no IPS match	no IPS match	no IPS match
AT vs AS	Sgl020043	SGL_357	500697..563869	63.4056	1.83885	3.57724	4.013e-06	0.001925	multiple epidermal growth factor-like domains protein 6	0	0	0	0	G3DSA:2.60.120.260 (GENE3D); G3DSA:2.170.300.10 (GENE3D); IPR000421 (PFAM); PTHR24035 (PANTHER); PTHR24035 (PANTHER); PTHR24035:SF135 (PANTHER); PTHR24035:SF135 (PANTHER); IPR008979 (SUPERFAMILY)	no GO terms	no GO terms
AT vs AS	Sgl015452	SGL_249	747759..749792	183.596	1.61055	3.05369	2.796e-05	0.008448	Hypothetical predicted protein	P:GO:0006468; F:GO:0004672; F:GO:0005524	P:protein phosphorylation; F:protein kinase activity; F:ATP binding	EC:2.7.1; EC:2.7; EC:2	Transferring phosphorus-containing groups; Transferring phosphorus-containing groups; Transferases	IPR000719 (PFAM); G3DSA:3.30.200.20 (GENE3D); G3DSA:1.10.510.10 (GENE3D); mobidb-lite (MOBIDB_LITE); mobidb-lite (MOBIDB_LITE); PTHR44329 (PANTHER); IPR017441 (PROSITE_PATTERNS); IPR008271 (PROSITE_PATTERNS); IPR000719 (PROSITE_PROFILES); IPR011009 (SUPERFAMILY)	P:GO:0006468; F:GO:0004672; F:GO:0005524	P:protein phosphorylation; F:protein kinase activity; F:ATP binding
AT vs AS	Sgl027168	SGL_2190	complement(2038..27373)	27.0039	1.56005	2.94864	6.332e-06	0.002792	TPR and ankyrin repeat-containing protein 1-like isoform X1	F:GO:0005515	F:protein binding	0	0	IPR027417 (G3DSA:3.40.50.GENE3D); IPR036770 (G3DSA:1.25.40.GENE3D); IPR027417 (G3DSA:3.40.50.GENE3D); IPR011990 (G3DSA:1.25.40.GENE3D); IPR011990 (G3DSA:1.25.40.GENE3D); IPR036770 (G3DSA:1.25.40.GENE3D); mobidb-lite (MOBIDB_LITE); mobidb-lite (MOBIDB_LITE); mobidb-lite (MOBIDB_LITE); mobidb-lite (MOBIDB_LITE); mobidb-lite (MOBIDB_LITE); mobidb-lite (MOBIDB_LITE); mobidb-lite (MOBIDB_LITE); PTHR21…	F:GO:0005515	F:protein binding
AT vs AS	Sgl011547	SGL_64	768200..769825	230.042	1.54327	2.91454	5.034e-05	0.0134648	tumor necrosis factor ligand superfamily member 10-like	P:GO:0006955; F:GO:0005164; C:GO:0016021	P:immune response; F:tumor necrosis factor receptor binding; C:integral component of membrane			IPR006052 (PFAM); IPR008983 (G3DSA:2.60.120.GENE3D); PTHR11471 (PANTHER); IPR006052 (PROSITE_PROFILES); IPR008983 (SUPERFAMILY)	P:GO:0006955; F:GO:0005164; F:GO:0005515; C:GO:0016020	P:immune response; F:tumor necrosis factor receptor binding; F:protein binding; C:membrane
AT vs AS	Sgl013520	SGL_138	859508..874134	20.2663	1.51651	2.86099	1.112e-05	0.004174	sacsin-like isoform X1	P:GO:0006457; P:GO:0090084; F:GO:0030544; F:GO:0050750; F:GO:0051087; F:GO:0070628; C:GO:0005634; C:GO:0005739; C:GO:0030424; C:GO:0030425; C:GO:0070852	P:protein folding; P:negative regulation of inclusion body assembly; F:Hsp70 protein binding; F:low-density lipoprotein particle receptor binding; F:chaperone binding; F:proteasome binding; C:nucleus; C:mitochondrion; C:axon; C:dendrite; C:cell body fiber			G3DSA:1.20.120.330 (GENE3D); IPR036869 (G3DSA:1.10.287.GENE3D); IPR036890 (G3DSA:3.30.565.GENE3D); mobidb-lite (MOBIDB_LITE); mobidb-lite (MOBIDB_LITE); PTHR15600 (PANTHER); IPR036890 (SUPERFAMILY); IPR036890 (SUPERFAMILY); IPR036869 (SUPERFAMILY); IPR036890 (SUPERFAMILY)	no GO terms	no GO terms
AT vs AS	Sgl001953	SGL_3	2561847..2565178	13.4341	1.44764	2.72762	0.0002615	0.0449247	tumor necrosis factor receptor superfamily member 27	C:GO:0016020	C:membrane	0	0	IPR011029 (G3DSA:1.10.533.GENE3D); mobidb-lite (MOBIDB_LITE); cd01670 (CDD)	no GO terms	no GO terms
AT vs AS	Sgl027864	SGL_1217	complement(37770..39941)	152.479	1.29697	2.45713	0.0002499	0.0449247	interferon alpha-inducible protein 27-like protein 2A	C:GO:0016021	C:integral component of membrane	0	0	IPR009311 (PFAM); IPR038213 (G3DSA:6.10.110.GENE3D); IPR009311 (PANTHER); PTHR16932:SF29 (PANTHER)	C:GO:0016021	C:integral component of membrane
AT vs AS	Sgl017544	SGL_278	complement(36798..48401)	32.6172	1.28936	2.4442	0.000307	0.0481663	TPR and ankyrin repeat-containing protein 1-like isoform X2	F:GO:0005515	F:protein binding	0	0	mobidb-lite (MOBIDB_LITE); PTHR21529:SF4 (PANTHER); IPR039904 (PANTHER); IPR011990 (SUPERFAMILY)	F:GO:0005515	F:protein binding
AT vs AS	Sgl024516	SGL_1179	24509..47200	52.6598	1.25117	2.38034	0.0001858	0.0398466	uncharacterized protein LOC105343809 isoform X2	P:GO:0006511; P:GO:0016579; F:GO:0004843	P:ubiquitin-dependent protein catabolic process; P:protein deubiquitination; F:thiol-dependent deubiquitinase	EC:3.4; EC:3; EC:3.4.19; EC:3.4.19.12	Acting on peptide bonds (peptidases); Hydrolases; Acting on peptide bonds (peptidases); Ubiquitinyl hydrolase 1	IPR013783 (G3DSA:2.60.40.GENE3D); IPR013783 (G3DSA:2.60.40.GENE3D); IPR013783 (G3DSA:2.60.40.GENE3D); IPR013783 (G3DSA:2.60.40.GENE3D); IPR001394 (PFAM); G3DSA:3.90.70.10 (GENE3D); IPR013783 (G3DSA:2.60.40.GENE3D); PTHR21646 (PANTHER); IPR018200 (PROSITE_PATTERNS); IPR017907 (PROSITE_PATTERNS); IPR017907 (PROSITE_PATTERNS); IPR007110 (PROSITE_PROFILES); IPR001841 (PROSITE_PROFILES); IPR028889 (PR…	P:GO:0006511; P:GO:0016579; F:GO:0004843	P:ubiquitin-dependent protein catabolic process; P:protein deubiquitination; F:thiol-dependent deubiquitinase
AT vs AS	Sgl002899	SGL_17	complement(2797765..2803207)	234.495	1.15582	2.22811	0.0003154	0.0490136	interferon regulatory factor 1-like	P:GO:0000122; P:GO:0002252; P:GO:0006355; P:GO:0006915; P:GO:0007596; P:GO:0008285; P:GO:0010628; P:GO:0010629; P:GO:0045944; P:GO:0050776; P:GO:0051607; P:GO:0051704; P:GO:0060333; P:GO:0060337; F:GO:0000976; F:GO:0000977; F:GO:0001228; F:GO:0003700; C:GO:0005654; C:GO:0005829; C:GO:0005912; C:GO:0005925	P:negative regulation of transcription by RNA polymerase II; P:immune effector process; P:regulation of transcription, DNA-templated; P:apoptotic process; P:blood coagulation; P:negative regulation of cell population proliferation; P:positive regulation of gene expression; P:negative regulation of gene expression; P:positive regulation of transcription by RNA polymerase II; P:regulation of immune…			IPR001346 (PRINTS); IPR001346 (PFAM); IPR036388 (G3DSA:1.10.10.GENE3D); mobidb-lite (MOBIDB_LITE); mobidb-lite (MOBIDB_LITE); mobidb-lite (MOBIDB_LITE); mobidb-lite (MOBIDB_LITE); mobidb-lite (MOBIDB_LITE); mobidb-lite (MOBIDB_LITE); mobidb-lite (MOBIDB_LITE); IPR001346 (PANTHER); IPR031215 (PTHR11949:PANTHER); IPR001346 (PROSITE_PROFILES); IPR001346 (CDD); IPR036390 (SUPERFAMILY)	P:GO:0006355; P:GO:0006915; P:GO:0008285; P:GO:0050776; F:GO:0000976; F:GO:0003700	P:regulation of transcription, DNA-templated; P:apoptotic process; P:negative regulation of cell population proliferation; P:regulation of immune response; F:transcription cis-regulatory region binding; F:DNA-binding transcription factor activity
AT vs AS	Sgl007523	SGL_72	complement(567031..581601)	52.9187	1.12917	2.18733	0.0002746	0.0452521	KAT8 regulatory NSL complex subunit 2	P:GO:0006325; P:GO:0043981; P:GO:0043982; P:GO:0043984; C:GO:0000123; C:GO:0005829; C:GO:0005886; C:GO:0015629; C:GO:0044545	P:chromatin organization; P:histone H4-K5 acetylation; P:histone H4-K8 acetylation; P:histone H4-K16 acetylation; C:histone acetyltransferase complex; C:cytosol; C:plasma membrane; C:actin cytoskeleton; C:NSL complex			IPR025927 (PFAM); mobidb-lite (MOBIDB_LITE); mobidb-lite (MOBIDB_LITE); mobidb-lite (MOBIDB_LITE); mobidb-lite (MOBIDB_LITE); mobidb-lite (MOBIDB_LITE); mobidb-lite (MOBIDB_LITE); mobidb-lite (MOBIDB_LITE); IPR026316 (PANTHER); PTHR13453:SF1 (PANTHER)	C:GO:0000123	C:histone acetyltransferase complex
AT vs AS	Sgl005686	SGL_20	complement(1674254..1675237)	17.7191	-11.5561	-3011.16	8.376e-06	0.003504	casein kinase I-like	P:GO:0006281; P:GO:0008360; P:GO:0018105; P:GO:0032436; P:GO:0032989; P:GO:0042593; P:GO:0045879; P:GO:0051128; P:GO:0090090; F:GO:0004674; F:GO:0005515; F:GO:0005524; F:GO:0106310; C:GO:0005634; C:GO:0030877	P:DNA repair; P:regulation of cell shape; P:peptidyl-serine phosphorylation; P:positive regulation of proteasomal ubiquitin-dependent protein catabolic process; P:cellular component morphogenesis; P:glucose homeostasis; P:negative regulation of smoothened signaling pathway; P:regulation of cellular component organization; P:negative regulation of canonical Wnt signaling pathway; F:protein serine/…	EC:2.7.1; EC:2.7.11.1; EC:2.7; EC:2	Transferring phosphorus-containing groups; Non-specific serine/threonine protein kinase; Transferring phosphorus-containing groups; Transferases	IPR000719 (PFAM); G3DSA:1.10.510.10 (GENE3D); PTHR11909 (PANTHER); PTHR11909:SF84 (PANTHER); PTHR11909:SF84 (PANTHER); PTHR11909 (PANTHER); IPR017441 (PROSITE_PATTERNS); IPR008271 (PROSITE_PATTERNS); IPR000719 (PROSITE_PROFILES); cd14128 (CDD); IPR011009 (SUPERFAMILY)	P:GO:0006468; F:GO:0004672; F:GO:0005524	P:protein phosphorylation; F:protein kinase activity; F:ATP binding
AT vs AS	Sgl025376	SGL_591	305754..314683	7.74483	-9.41613	-683.184	0.0002429	0.0449247	uncharacterized protein LOC111103347 isoform X1	F:GO:0005515; F:GO:0005525	F:protein binding; F:GTP binding	0	0	IPR003961 (PFAM); IPR030379 (PFAM); IPR027417 (G3DSA:3.40.50.GENE3D); IPR013783 (G3DSA:2.60.40.GENE3D); PTHR18884:SF83 (PANTHER); PTHR18884 (PANTHER); IPR003961 (PROSITE_PROFILES); IPR003961 (CDD); IPR003961 (CDD); IPR036116 (SUPERFAMILY); IPR027417 (SUPERFAMILY); IPR036116 (SUPERFAMILY)	F:GO:0005515; F:GO:0005525	F:protein binding; F:GTP binding
AT vs AS	Sgl026767	SGL_1038	complement(115752..128275)	4.36265	-7.48833	-179.562	8.804e-06	0.003591	heat shock 70 kDa protein 12A-like	F:GO:0000166	F:nucleotide binding	0	0	G3DSA:3.90.640.10 (GENE3D); G3DSA:3.30.420.40 (GENE3D); G3DSA:3.30.420.40 (GENE3D); PTHR14187 (PANTHER); IPR043129 (SUPERFAMILY); IPR043129 (SUPERFAMILY)	no GO terms	no GO terms
AT vs AS	Sgl016303	SGL_143	681213..720664	1.31808	-6.53234	-92.5615	0.0001014	0.024121	multiple epidermal growth factor-like domains protein 10 isoform X3	P:GO:0007165; P:GO:0007415; P:GO:0008045; P:GO:0035335; P:GO:0048813; P:GO:0097155; F:GO:0005001; C:GO:0016020; C:GO:0030424	P:signal transduction; P:defasciculation of motor neuron axon; P:motor neuron axon guidance; P:peptidyl-tyrosine dephosphorylation; P:dendrite morphogenesis; P:fasciculation of sensory neuron axon; F:transmembrane receptor protein tyrosine phosphatase activity; C:membrane; C:axon	EC:3.1; EC:3.1.3.48; EC:3; EC:3.1.3	Acting on ester bonds; Protein-tyrosine-phosphatase; Hydrolases; Acting on ester bonds	IPR000242 (PRINTS); IPR000242 (PFAM); IPR029021 (G3DSA:3.90.190.GENE3D); G3DSA:2.60.120.260 (GENE3D); G3DSA:2.60.120.260 (GENE3D); G3DSA:2.170.300.10 (GENE3D); PTHR19134 (PANTHER); PTHR19134:SF504 (PANTHER); IPR000242 (PROSITE_PROFILES); IPR002049 (CDD); IPR002049 (CDD); IPR029021 (SUPERFAMILY)	P:GO:0006470; F:GO:0004725	P:protein dephosphorylation; F:protein tyrosine phosphatase activity
AT vs AS	Sgl013281	SGL_205	complement(318173..365921)	3.88621	-6.48448	-89.5413	6.818e-09	1.39e-05	Adhesion G protein-coupled receptor B2,Coadhesin,Thrombospondin-1,Adhesion G protein-coupled receptor B1,Mucin-like protein,Hemicentin-1,Adhesion G protein-coupled receptor B3,Thrombospondin-2	F:GO:0008061; C:GO:0005576; C:GO:0005615	F:chitin binding; C:extracellular region; C:extracellular space	0	0	PR01705 (PRINTS); IPR036383 (G3DSA:2.20.100.GENE3D); IPR000884 (PFAM); G3DSA:1.10.10.1940 (GENE3D); IPR036383 (G3DSA:2.20.100.GENE3D); IPR036383 (G3DSA:2.20.100.GENE3D); IPR003582 (PFAM); IPR036383 (G3DSA:2.20.100.GENE3D); mobidb-lite (MOBIDB_LITE); PTHR22906:SF21 (PANTHER); PTHR22906 (PANTHER); PTHR22906 (PANTHER); PTHR22906 (PANTHER); PTHR22906 (PANTHER); PTHR22906:SF21 (PANTHER); PTHR22906 (PA…	no GO terms	no GO terms
AT vs AS	Sgl016463	SGL_164	271835..275559	5.72579	-5.80742	-56.0023	0.0002107	0.0429724	uncharacterized protein LOC111134127	0	0	0	0	PTHR46791 (PANTHER); PTHR46791:SF1 (PANTHER)	no GO terms	no GO terms
AT vs AS	Sgl004837	SGL_31	2397187..2402823	1.21691	-5.59366	-48.2901	0.0001881	0.0398466	uncharacterized protein LOC105325662 isoform X1	F:GO:0005515	F:protein binding	0	0	PTHR16897 (PANTHER); PTHR16897:SF2 (PANTHER); IPR036116 (SUPERFAMILY)	F:GO:0005515	F:protein binding
AT vs AS	Sgl021142	SGL_462	complement(337450..338670)	19.7171	-5.59183	-48.229	5.258e-07	0.0003899	IgGFc-binding protein-like	0	0	0	0	IPR035234 (PFAM); PTHR46534 (PANTHER)	no GO terms	no GO terms
AT vs AS	Sgl024721	SGL_924	121485..171279	1.15095	-5.5628	-47.2683	0.0002064	0.0429724	E3 ubiquitin-protein ligase rnf213-alpha	F:GO:0004842; F:GO:0016887	F:ubiquitin-protein transferase activity; F:ATP hydrolysis activity	EC:3.6.1; EC:3.6.4.13; EC:3.6; EC:2; EC:3	Acting on acid anhydrides; RNA helicase; Acting on acid anhydrides; Transferases; Hydrolases	IPR013083 (G3DSA:3.30.40.GENE3D); mobidb-lite (MOBIDB_LITE); IPR031248 (PANTHER); PTHR22605:SF18 (PANTHER); IPR031248 (PANTHER); IPR018247 (PROSITE_PATTERNS); IPR001841 (PROSITE_PROFILES); SSF57850 (SUPERFAMILY)	F:GO:0004842; F:GO:0016887	F:ubiquitin-protein transferase activity; F:ATP hydrolysis activity
AT vs AS	Sgl006423	SGL_40	52941..68089	2.88696	-5.50898	-45.5373	5.109e-07	0.0003899	very long-chain acyl-CoA synthetase-like	P:GO:0001561; P:GO:0001676; P:GO:0006625; P:GO:0006635; P:GO:0006642; P:GO:0006699; P:GO:0006805; P:GO:0006805; P:GO:0015721; P:GO:0015833; P:GO:0015911; P:GO:0042760; P:GO:0043312; P:GO:0046951; P:GO:0097089; P:GO:0098656; F:GO:0004467; F:GO:0005102; F:GO:0008514; F:GO:0015245; F:GO:0015318; F:GO:0019899; F:GO:0031957; F:GO:0044877; F:GO:0047747; F:GO:0050197; F:GO:0070251; C:GO:0005779; C:GO:00…	P:fatty acid alpha-oxidation; P:long-chain fatty acid metabolic process; P:protein targeting to peroxisome; P:fatty acid beta-oxidation; P:triglyceride mobilization; P:bile acid biosynthetic process; P:xenobiotic metabolic process; P:xenobiotic metabolic process; P:bile acid and bile salt transport; P:peptide transport; P:long-chain fatty acid import across plasma membrane; P:very long-chain fatt…	EC:6.2.1.24; EC:6.2.1.7; EC:6.2; EC:6.2.1.3; EC:6; EC:7; EC:6.2.1	Phytanate--CoA ligase; Cholate--CoA ligase; Forming carbon-sulfur bonds; Long-chain-fatty-acid--CoA ligase; Ligases; Translocases; Forming carbon-sulfur bonds	IPR042099 (G3DSA:3.40.50.GENE3D); IPR000873 (PFAM); IPR045851 (G3DSA:3.30.300.GENE3D); PTHR43107 (PANTHER); IPR020845 (PROSITE_PATTERNS); SSF56801 (SUPERFAMILY)	no GO terms	no GO terms
AT vs AS	Sgl020592	SGL_364	117642..170070	1.207	-5.34788	-40.7262	1.387e-06	0.0008382	von Willebrand factor D and EGF domain-containing protein	C:GO:0016021	C:integral component of membrane	0	0	G3DSA:2.60.120.260 (GENE3D); IPR001846 (PFAM); mobidb-lite (MOBIDB_LITE); mobidb-lite (MOBIDB_LITE); mobidb-lite (MOBIDB_LITE); mobidb-lite (MOBIDB_LITE); PTHR14949 (PANTHER); PTHR14949 (PANTHER); PTHR14949:SF30 (PANTHER); PTHR14949 (PANTHER); PTHR14949:SF30 (PANTHER); IPR001846 (PROSITE_PROFILES); IPR001846 (PROSITE_PROFILES); IPR001846 (PROSITE_PROFILES)	no GO terms	no GO terms
AT vs AS	Sgl023785	SGL_526	complement(142884..195666)	30.4075	-5.33416	-40.3406	2.26e-09	6.144e-06	limbic system-associated membrane protein-like isoform X1	P:GO:0019991; P:GO:0050808; C:GO:0005887; C:GO:0005918	P:septate junction assembly; P:synapse organization; C:integral component of plasma membrane; C:septate junction	0	0	IPR013783 (G3DSA:2.60.40.GENE3D); PF13927 (PFAM); IPR013783 (G3DSA:2.60.40.GENE3D); IPR013151 (PFAM); PTHR12231 (PANTHER); PTHR12231:SF157 (PANTHER); IPR007110 (PROSITE_PROFILES); IPR007110 (PROSITE_PROFILES); cd00096 (CDD); IPR036179 (SUPERFAMILY); IPR036179 (SUPERFAMILY)	no GO terms	no GO terms
AT vs AS	Sgl025194	SGL_617	288384..308550	5.07589	-4.96996	-31.3406	8.255e-06	0.003504	uncharacterized protein LOC105329729 isoform X3	0	0	0	0	mobidb-lite (MOBIDB_LITE)	no GO terms	no GO terms
AT vs AS	Sgl010347	SGL_146	complement(1092612..1095060)	16.0903	-4.91083	-30.0821	1.343e-14	2.19e-10	sperm receptor for egg jelly	0	0	EC:3.1.3.48; EC:3.4.21.7	Protein-tyrosine-phosphatase; Plasmin	IPR016186 (G3DSA:3.10.100.GENE3D); IPR001304 (PFAM); IPR016186 (G3DSA:3.10.100.GENE3D); mobidb-lite (MOBIDB_LITE); PTHR22802 (PANTHER); PTHR22802:SF385 (PANTHER); PTHR22802:SF385 (PANTHER); PTHR22802 (PANTHER); IPR018378 (PROSITE_PATTERNS); IPR001304 (PROSITE_PROFILES); IPR001304 (PROSITE_PROFILES); cd00037 (CDD); cd00037 (CDD); IPR016187 (SUPERFAMILY); IPR016187 (SUPERFAMILY)	no GO terms	no GO terms
AT vs AS	Sgl024363	SGL_367	complement(438675..449140)	3.04186	-4.71112	-26.1932	5.691e-06	0.002579	serine/threonine-protein phosphatase 6 regulatory ankyrin repeat subunit C-like isoform X1	F:GO:0005515	F:protein binding	0	0	IPR002110 (PRINTS); IPR036770 (G3DSA:1.25.40.GENE3D); IPR036770 (G3DSA:1.25.40.GENE3D); IPR002110 (PFAM); IPR036770 (G3DSA:1.25.40.GENE3D); IPR036770 (G3DSA:1.25.40.GENE3D); IPR002110 (PFAM); IPR036770 (G3DSA:1.25.40.GENE3D); IPR002110 (PFAM); IPR036770 (G3DSA:1.25.40.GENE3D); mobidb-lite (MOBIDB_LITE); mobidb-lite (MOBIDB_LITE); mobidb-lite (MOBIDB_LITE); PTHR24198:SF165 (PANTHER); PTHR24198:SF1…	F:GO:0005515	F:protein binding
AT vs AS	Sgl023787	SGL_526	complement(251026..252891)	5.50619	-4.28079	-19.4378	1.228e-05	0.004174	G protein-regulated inducer of neurite outgrowth 1-like	0	0	0	0	mobidb-lite (MOBIDB_LITE)	no GO terms	no GO terms
AT vs AS	Sgl019920	SGL_242	complement(605677..618547)	20.239	-4.22185	-18.6596	2.283e-05	0.007164	microfibril-associated glycoprotein 4-like	0	0	0	0	IPR002181 (PFAM); IPR014716 (G3DSA:3.90.215.GENE3D); IPR002181 (PROSITE_PROFILES); IPR036056 (SUPERFAMILY)	no GO terms	no GO terms
AT vs AS	Sgl016207	SGL_174	953642..999066	1.07205	-4.05737	-16.649	0.0002408	0.0449247	uncharacterized protein LOC105320587	F:GO:0005509; F:GO:0005515	F:calcium ion binding; F:protein binding	0	0	IPR026823 (PFAM); G3DSA:2.10.25.10 (GENE3D); G3DSA:2.10.25.10 (GENE3D); G3DSA:2.10.25.10 (GENE3D); IPR013783 (G3DSA:2.60.40.GENE3D); G3DSA:2.10.25.10 (GENE3D); IPR001846 (PFAM); G3DSA:2.10.25.10 (GENE3D); G3DSA:2.10.25.10 (GENE3D); G3DSA:2.10.25.10 (GENE3D); IPR001881 (PFAM); G3DSA:2.10.25.10 (GENE3D); IPR024731 (PFAM); IPR013783 (G3DSA:2.60.40.GENE3D); PTHR24034:SF134 (PANTHER); PTHR24034 (PANTH…	F:GO:0005509; F:GO:0005515	F:calcium ion binding; F:protein binding
AT vs AS	Sgl003520	SGL_7	complement(2915550..2934764)	5.34596	-3.79638	-13.8939	4.41e-09	1.028e-05	MAM and LDL-receptor class A domain-containing protein 1-like	P:GO:0006508; F:GO:0004222; C:GO:0016020	P:proteolysis; F:metalloendopeptidase activity; C:membrane	EC:3.4.24; EC:3.4; EC:3	Acting on peptide bonds (peptidases); Acting on peptide bonds (peptidases); Hydrolases	IPR001506 (PRINTS); G3DSA:2.60.120.200 (GENE3D); IPR035914 (G3DSA:2.60.120.GENE3D); IPR000998 (PFAM); G3DSA:2.60.120.200 (GENE3D); G3DSA:2.10.25.10 (GENE3D); IPR024079 (G3DSA:3.40.390.GENE3D); IPR000742 (PFAM); IPR000859 (PFAM); G3DSA:2.10.25.10 (GENE3D); IPR001506 (PFAM); mobidb-lite (MOBIDB_LITE); mobidb-lite (MOBIDB_LITE); mobidb-lite (MOBIDB_LITE); PTHR10127 (PANTHER); IPR000742 (PROSITE_PATT…	P:GO:0006508; F:GO:0004222; F:GO:0008237; C:GO:0016020	P:proteolysis; F:metalloendopeptidase activity; F:metallopeptidase activity; C:membrane
AT vs AS	Sgl009506	SGL_115	876617..879786	100.353	-3.70822	-13.0703	2.215e-10	9.033e-07	complement C1q tumor necrosis factor-related protein 2-like	F:GO:0005515	F:protein binding	0	0	IPR001073 (PRINTS); IPR001073 (PFAM); IPR008983 (G3DSA:2.60.120.GENE3D); PTHR22923 (PANTHER); PTHR22923:SF102 (PANTHER); IPR001073 (PROSITE_PROFILES); IPR008983 (SUPERFAMILY)	F:GO:0005515	F:protein binding
AT vs AS	Sgl023198	SGL_613	complement(171692..197136)	3.14297	-3.5479	-11.6957	0.000266	0.0449247	prolow-density lipoprotein receptor-related protein 1-like	P:GO:0006898; P:GO:0048477; P:GO:0098657; F:GO:0008196; C:GO:0030135	P:receptor-mediated endocytosis; P:oogenesis; P:import into cell; F:vitellogenin receptor activity; C:coated vesicle	0	0	IPR011042 (G3DSA:2.120.10.GENE3D); IPR011042 (G3DSA:2.120.10.GENE3D); PTHR46513 (PANTHER); IPR009030 (SUPERFAMILY); SSF63825 (SUPERFAMILY); SSF69304 (SUPERFAMILY); SSF63825 (SUPERFAMILY)	no GO terms	no GO terms
AT vs AS	Sgl018641	SGL_426	422843..450168	3.75461	-3.4977	-11.2957	1.081e-06	0.0006969	MIB	P:GO:0034220; F:GO:0005216; F:GO:0008270; F:GO:0016740; C:GO:0016021	P:ion transmembrane transport; F:ion channel activity; F:zinc ion binding; F:transferase activity; C:integral component of membrane	EC:2; EC:2.3.2.27; EC:7	Transferases; RING-type E3 ubiquitin transferase; Translocases	IPR000433 (PFAM); IPR043145 (G3DSA:3.30.60.GENE3D); IPR005821 (PFAM); mobidb-lite (MOBIDB_LITE); PTHR24202:SF52 (PANTHER); PTHR24202 (PANTHER); IPR000433 (PROSITE_PROFILES); IPR000433 (PROSITE_PROFILES); SSF57850 (SUPERFAMILY); SSF57850 (SUPERFAMILY)	P:GO:0006811; P:GO:0055085; F:GO:0005216; F:GO:0008270; C:GO:0016020	P:ion transport; P:transmembrane transport; F:ion channel activity; F:zinc ion binding; C:membrane
AT vs AS	Sgl020426	SGL_421	complement(200293..209783)	5.27865	-2.86337	-7.27715	8.928e-07	0.0006069	uncharacterized protein LOC105348944	0	0	0	0	PF13365 (PFAM); mobidb-lite (MOBIDB_LITE); mobidb-lite (MOBIDB_LITE); IPR009003 (SUPERFAMILY)	no GO terms	no GO terms
AT vs AS	Sgl006575	SGL_44	1188274..1292229	0.670618	-2.78618	-6.89799	2.618e-06	0.001335	MAM and LDL-receptor class A domain-containing protein 2-like	C:GO:0016021	C:integral component of membrane	0	0	0	0	0
AT vs AS	Sgl022632	SGL_319	135175..137890	4.04	-2.65967	-6.3189	1.215e-05	0.004174	zinc finger BED domain-containing protein 1-like	F:GO:0003677	F:DNA binding	0	0	IPR003656 (PFAM); mobidb-lite (MOBIDB_LITE); mobidb-lite (MOBIDB_LITE); mobidb-lite (MOBIDB_LITE); mobidb-lite (MOBIDB_LITE); mobidb-lite (MOBIDB_LITE); mobidb-lite (MOBIDB_LITE); PTHR46169:SF1 (PANTHER); PTHR46169 (PANTHER); IPR003656 (PROSITE_PROFILES); IPR036236 (SUPERFAMILY); IPR012337 (SUPERFAMILY); SSF140996 (SUPERFAMILY)	F:GO:0003677	F:DNA binding
AT vs AS	Sgl002089	SGL_4	212730..214076	7.02201	-2.29908	-4.92143	0.0002699	0.0449247	unnamed protein product	F:GO:0003676; F:GO:0008270	F:nucleic acid binding; F:zinc ion binding	0	0	mobidb-lite (MOBIDB_LITE); mobidb-lite (MOBIDB_LITE)	no GO terms	no GO terms
AT vs AS	Sgl020935	SGL_509	328637..331736	19.1552	-2.11738	-4.33904	3.3e-07	0.0002833	pancreatic triacylglycerol lipase-like	F:GO:0016298	F:lipase activity	EC:3.1; EC:3; EC:3.1.1; EC:3.1.1.3	Acting on ester bonds; Hydrolases; Acting on ester bonds; Triacylglycerol lipase	IPR000734 (PRINTS); IPR013818 (PFAM); IPR029058 (G3DSA:3.40.50.GENE3D); IPR000734 (PANTHER); IPR029058 (SUPERFAMILY)	F:GO:0016298	F:lipase activity
AT vs AS	Sgl023943	SGL_575	complement(212887..217548)	322.505	-1.88751	-3.69995	1.195e-05	0.004174	extracellular superoxide dismutase [Cu-Zn]-like	P:GO:0019430; F:GO:0004784; F:GO:0046872	P:removal of superoxide radicals; F:superoxide dismutase activity; F:metal ion binding	EC:1.15.1.1	Superoxide dismutase	IPR036423 (G3DSA:2.60.40.GENE3D); IPR001424 (PFAM); IPR024134 (PANTHER); IPR036423 (SUPERFAMILY)	P:GO:0006801; F:GO:0046872	P:superoxide metabolic process; F:metal ion binding
AT vs AS	Sgl007355	SGL_37	complement(1230013..1243547)	100.875	-1.77112	-3.41319	2.616e-07	0.0002371	myosin heavy chain, striated muscle isoform X1	F:GO:0003774; F:GO:0005524; F:GO:0051015; C:GO:0016459	F:cytoskeletal motor activity; F:ATP binding; F:actin filament binding; C:myosin complex	0	0	IPR001609 (PRINTS); IPR002928 (PFAM); IPR036961 (G3DSA:3.40.850.GENE3D); G3DSA:1.20.5.4820 (GENE3D); IPR014751 (G3DSA:1.20.5.GENE3D); G3DSA:1.20.58.530 (GENE3D); IPR004009 (PFAM); G3DSA:1.20.120.720 (GENE3D); G3DSA:1.10.10.820 (GENE3D); IPR001609 (PFAM); IPR008989 (G3DSA:2.30.30.GENE3D); G3DSA:1.20.5.340 (GENE3D); IPR014751 (G3DSA:1.20.5.GENE3D); G3DSA:6.10.250.2420 (GENE3D); IPR036961 (G3DSA:3.4…	F:GO:0003774; F:GO:0005515; F:GO:0005524; F:GO:0051015; C:GO:0016459	F:cytoskeletal motor activity; F:protein binding; F:ATP binding; F:actin filament binding; C:myosin complex
AT vs AS	Sgl022212	SGL_527	227343..249938	12.7964	-1.73232	-3.32263	1.58e-05	0.005078	DC-STAMP domain-containing protein 2-like	P:GO:0006913; P:GO:0006999; P:GO:0007338; F:GO:0017056; C:GO:0016021; C:GO:0070762	P:nucleocytoplasmic transport; P:nuclear pore organization; P:single fertilization; F:structural constituent of nuclear pore; C:integral component of membrane; C:nuclear pore transmembrane ring	0	0	IPR012858 (PFAM); mobidb-lite (MOBIDB_LITE); mobidb-lite (MOBIDB_LITE); PTHR21041:SF9 (PANTHER); PTHR21041 (PANTHER)	C:GO:0016021	C:integral component of membrane
AT vs AS	Sgl025490	SGL_388	42182..49556	3.9394	-1.72354	-3.30246	0.000227	0.0449247	uncharacterized protein LOC111112093	0	0	0	0	PF13365 (PFAM); IPR032171 (PFAM); IPR041249 (PFAM); IPR043504 (G3DSA:2.40.10.GENE3D); IPR027417 (G3DSA:3.40.50.GENE3D); IPR036388 (G3DSA:1.10.10.GENE3D); PTHR14389 (PANTHER); IPR027417 (SUPERFAMILY); IPR009003 (SUPERFAMILY)	no GO terms	no GO terms
AT vs AS	Sgl007879	SGL_35	complement(580816..590082)	60.1767	-1.70423	-3.25855	9.267e-06	0.0036	retrograde protein of 51 kDa-like isoform X4	C:GO:0005882	C:intermediate filament	0	0	G3DSA:1.20.5.1160 (GENE3D); IPR039008 (PFAM); G3DSA:1.20.5.170 (GENE3D); mobidb-lite (MOBIDB_LITE); PTHR45721 (PANTHER); PTHR45721:SF12 (PANTHER); IPR018039 (PROSITE_PATTERNS); IPR039008 (PROSITE_PROFILES); SSF64593 (SUPERFAMILY); SSF90257 (SUPERFAMILY); SSF64593 (SUPERFAMILY)	no GO terms	no GO terms
AT vs AS	Sgl026598	SGL_1453	3..71025	7.76859	-1.62818	-3.09123	1.177e-05	0.004174	sushi, von Willebrand factor type A, EGF and pentraxin domain-containing protein 1-like	P:GO:0016360; P:GO:0035152; P:GO:0045167; P:GO:0045746; P:GO:0046716; P:GO:0050830; P:GO:0051704; F:GO:0005112; C:GO:0016020; C:GO:0016324; C:GO:0031901	P:sensory organ precursor cell fate determination; P:regulation of tube architecture, open tracheal system; P:asymmetric protein localization involved in cell fate determination; P:negative regulation of Notch signaling pathway; P:muscle cell cellular homeostasis; P:defense response to Gram-positive bacterium; P:multi-organism process; F:Notch binding; C:membrane; C:apical plasma membrane; C:earl…	0	0	G3DSA:2.10.25.10 (GENE3D); G3DSA:2.10.50.10 (GENE3D); IPR011641 (PFAM); G3DSA:2.10.25.10 (GENE3D); G3DSA:2.10.50.10 (GENE3D); IPR000742 (PFAM); mobidb-lite (MOBIDB_LITE); PTHR24033:SF181 (PANTHER); PTHR24033:SF181 (PANTHER); PTHR24033:SF181 (PANTHER); PTHR24033 (PANTHER); PTHR24033:SF181 (PANTHER); PTHR24033 (PANTHER); PTHR24033 (PANTHER); PTHR24033 (PANTHER); PTHR24033 (PANTHER); PTHR24033:SF181…	no GO terms	no GO terms
AT vs AS	Sgl023942	SGL_575	176017..194312	82.1355	-1.60781	-3.04789	4.352e-05	0.0120341	extracellular superoxide dismutase [Cu-Zn]-like	P:GO:0019430; F:GO:0004784; F:GO:0005507	P:removal of superoxide radicals; F:superoxide dismutase activity; F:copper ion binding	EC:1; EC:1.15.1.1; EC:1.15	Oxidoreductases; Superoxide dismutase; Acting on superoxide as acceptor	IPR036423 (G3DSA:2.60.40.GENE3D); IPR036423 (G3DSA:2.60.40.GENE3D); mobidb-lite (MOBIDB_LITE); IPR024134 (PANTHER); IPR036423 (SUPERFAMILY); IPR036423 (SUPERFAMILY)	P:GO:0006801; F:GO:0046872	P:superoxide metabolic process; F:metal ion binding
AT vs AS	Sgl004322	SGL_23	complement(2791557..2803910)	27.1261	-1.57778	-2.98511	0.0002693	0.0449247	carbonic anhydrase-like	P:GO:0006885; P:GO:0009410; P:GO:0015670; P:GO:0015701; P:GO:0042908; P:GO:0042908; P:GO:0048513; P:GO:0048545; F:GO:0004089; F:GO:0008270; C:GO:0005576; C:GO:0005791; C:GO:0005793; C:GO:0005802; C:GO:0016324; C:GO:0016529; C:GO:0030658; C:GO:0030667; C:GO:0031362; C:GO:0031526; C:GO:0042383; C:GO:0048471; C:GO:0070062	P:regulation of pH; P:response to xenobiotic stimulus; P:carbon dioxide transport; P:bicarbonate transport; P:xenobiotic transport; P:xenobiotic transport; P:animal organ development; P:response to steroid hormone; F:carbonate dehydratase activity; F:zinc ion binding; C:extracellular region; C:rough endoplasmic reticulum; C:endoplasmic reticulum-Golgi intermediate compartment; C:trans-Golgi netwo…	EC:4.2.1; EC:4.2.1.1; EC:4.2; EC:4	Carbon-oxygen lyases; Carbonic anhydrase; Carbon-oxygen lyases; Lyases	IPR001148 (PFAM); IPR036398 (G3DSA:3.10.200.GENE3D); IPR018431 (PTHR18952:PANTHER); IPR023561 (PANTHER); IPR001148 (PROSITE_PROFILES); IPR036398 (SUPERFAMILY)	F:GO:0004089; F:GO:0008270	F:carbonate dehydratase activity; F:zinc ion binding
AT vs AS	Sgl017374	SGL_217	191142..198330	22.5319	-1.41074	-2.65874	0.0002223	0.0447779	cytochrome P450 3A28	F:GO:0005506; F:GO:0020037; F:GO:0070330; C:GO:0016021	F:iron ion binding; F:heme binding; F:aromatase activity; C:integral component of membrane	EC:1.14.14.1; EC:1; EC:1.14.14; EC:1.14	Unspecific monooxygenase; Oxidoreductases; Acting on paired donors, with incorporation or reduction of molecular oxygen. The oxygen incorporated need not be derived from O(2); Acting on paired donors, with incorporation or reduction of molecular oxygen. The oxygen incorporated need not be derived from O(2)	IPR002401 (PRINTS); IPR001128 (PRINTS); IPR001128 (PFAM); IPR036396 (G3DSA:1.10.630.GENE3D); PTHR24302 (PANTHER); IPR036396 (SUPERFAMILY)	F:GO:0004497; F:GO:0005506; F:GO:0016705; F:GO:0020037	F:monooxygenase activity; F:iron ion binding; F:oxidoreductase activity, acting on paired donors, with incorporation or reduction of molecular oxygen; F:heme binding
AT vs AS	Sgl009968	SGL_98	complement(492862..520775)	3.41825	-1.40619	-2.65036	0.0002448	0.0449247	D-galactoside-specific lectin	F:GO:0005515; F:GO:0030246	F:protein binding; F:carbohydrate binding	0	0	IPR016186 (G3DSA:3.10.100.GENE3D); IPR016186 (G3DSA:3.10.100.GENE3D); IPR001304 (PFAM); mobidb-lite (MOBIDB_LITE); mobidb-lite (MOBIDB_LITE); PTHR16897:SF2 (PANTHER); PTHR16897 (PANTHER); PTHR16897 (PANTHER); IPR018378 (PROSITE_PATTERNS); IPR001304 (PROSITE_PROFILES); cd00037 (CDD); IPR036116 (SUPERFAMILY); IPR036116 (SUPERFAMILY); IPR016187 (SUPERFAMILY)	F:GO:0005515	F:protein binding
AT vs AS	Sgl000159	SGL_0	3532602..3545237	97.046	-1.36307	-2.57232	0.0001602	0.0353279	synaptogenesis protein syg-2-like isoform X1	F:GO:0005515; C:GO:0016021	F:protein binding; C:integral component of membrane	0	0	IPR013783 (G3DSA:2.60.40.GENE3D); PF13927 (PFAM); IPR013162 (PFAM); IPR013783 (G3DSA:2.60.40.GENE3D); IPR013783 (G3DSA:2.60.40.GENE3D); IPR013783 (G3DSA:2.60.40.GENE3D); IPR013783 (G3DSA:2.60.40.GENE3D); IPR013783 (G3DSA:2.60.40.GENE3D); mobidb-lite (MOBIDB_LITE); mobidb-lite (MOBIDB_LITE); PTHR23278 (PANTHER); IPR003961 (PROSITE_PROFILES); IPR007110 (PROSITE_PROFILES); IPR007110 (PROSITE_PROFILE…	F:GO:0005515	F:protein binding
AT vs AS	Sgl007826	SGL_118	900030..902183	120.483	-1.02837	-2.03972	0.0002583	0.0449247	leucine-rich repeat-containing protein 15-like isoform X1	F:GO:0005515	F:protein binding	0	0	IPR001611 (PFAM); IPR032675 (G3DSA:3.80.10.GENE3D); IPR032675 (G3DSA:3.80.10.GENE3D); IPR032675 (G3DSA:3.80.10.GENE3D); IPR032675 (G3DSA:3.80.10.GENE3D); IPR032675 (G3DSA:3.80.10.GENE3D); mobidb-lite (MOBIDB_LITE); mobidb-lite (MOBIDB_LITE); mobidb-lite (MOBIDB_LITE); PTHR45712:SF22 (PANTHER); PTHR45712 (PANTHER); IPR001611 (PROSITE_PROFILES); IPR001611 (PROSITE_PROFILES); IPR001611 (PROSITE_PROF…	F:GO:0005515	F:protein binding
SS vs AS	Sgl024210	SGL_621	293367..297833	7.41436	11.1431	2261.49	1.442e-05	0.004706	serine/threonine-protein phosphatase 6 regulatory ankyrin repeat subunit B-like	F:GO:0005515	F:protein binding	0	0	IPR002110 (PRINTS); IPR002110 (PFAM); IPR002110 (PFAM); IPR002110 (PFAM); IPR002110 (PFAM); IPR036770 (G3DSA:1.25.40.GENE3D); IPR036770 (G3DSA:1.25.40.GENE3D); IPR036770 (G3DSA:1.25.40.GENE3D); IPR036770 (G3DSA:1.25.40.GENE3D); IPR036770 (G3DSA:1.25.40.GENE3D); PTHR24123 (PANTHER); IPR002110 (PROSITE_PROFILES); PS50297 (PROSITE_PROFILES); IPR002110 (PROSITE_PROFILES); IPR002110 (PROSITE_PROFILES)…	F:GO:0005515	F:protein binding
SS vs AS	Sgl028872	SGL_1540	complement(67603..71116)	2.5903	7.42741	172.136	4.649e-05	0.0108359	serine/threonine-protein phosphatase 6 regulatory ankyrin repeat subunit B-like	F:GO:0005515	F:protein binding	EC:6.5.1.6; EC:6.5.1.7; EC:6.5.1.1	DNA ligase (ATP or NAD(+)); DNA ligase (ATP, ADP or GTP); DNA ligase (ATP)	IPR002110 (PRINTS); IPR002110 (PFAM); IPR036770 (G3DSA:1.25.40.GENE3D); IPR002110 (PFAM); IPR002110 (PFAM); IPR036770 (G3DSA:1.25.40.GENE3D); IPR036770 (G3DSA:1.25.40.GENE3D); IPR036770 (G3DSA:1.25.40.GENE3D); PTHR24123:SF33 (PANTHER); PTHR24123:SF33 (PANTHER); PTHR24123 (PANTHER); IPR002110 (PROSITE_PROFILES); PS50297 (PROSITE_PROFILES); IPR002110 (PROSITE_PROFILES); PS50297 (PROSITE_PROFILES); …	F:GO:0005515	F:protein binding
SS vs AS	Sgl017314	SGL_214	536513..538419	28.7383	7.31409	159.133	3.011e-13	6.212e-10	hepatocyte growth factor receptor-like	P:GO:0001569; P:GO:0003151; P:GO:0003279; P:GO:0007162; P:GO:0007221; P:GO:0007416; P:GO:0008360; P:GO:0010628; P:GO:0010770; P:GO:0010976; P:GO:0018108; P:GO:0030334; P:GO:0032092; P:GO:0035904; P:GO:0043087; P:GO:0043542; P:GO:0045666; P:GO:0045765; P:GO:0050772; P:GO:0060666; P:GO:0060976; P:GO:0071526; F:GO:0004714; F:GO:0005524; F:GO:0017154; F:GO:0019904; C:GO:0005887; C:GO:0016021; C:GO:00…	P:branching involved in blood vessel morphogenesis; P:outflow tract morphogenesis; P:cardiac septum development; P:negative regulation of cell adhesion; P:positive regulation of transcription of Notch receptor target; P:synapse assembly; P:regulation of cell shape; P:positive regulation of gene expression; P:positive regulation of cell morphogenesis involved in differentiation; P:positive regulat…	EC:2.7.10.1; EC:2.7.1; EC:2.7; EC:2	Receptor protein-tyrosine kinase; Transferring phosphorus-containing groups; Transferring phosphorus-containing groups; Transferases	IPR013783 (G3DSA:2.60.40.GENE3D); IPR002909 (PFAM); cd00603 (CDD); IPR014756 (SUPERFAMILY)	no GO terms	no GO terms
SS vs AS	Sgl013671	SGL_140	complement(728418..732413)	2.47933	6.94622	123.317	2.842e-05	0.007859	Hypothetical predicted protein	P:GO:0007229	P:integrin-mediated signaling pathway	EC:3.2.1.78	Mannan endo-1,4-beta-mannosidase	IPR013783 (G3DSA:2.60.40.GENE3D); IPR011635 (PFAM)	no GO terms	no GO terms
SS vs AS	Sgl027511	SGL_1551	complement(29797..49097)	14.6592	6.41179	85.1414	0.0001415	0.02309	lectin BRA-3-like isoform X1	P:GO:0006898; P:GO:0007165; P:GO:0051704; P:GO:0071222; P:GO:0071346; P:GO:0071353; P:GO:0098657; F:GO:0004888; F:GO:0005537; F:GO:0038024; C:GO:0005887; C:GO:0009986; C:GO:0010008	P:receptor-mediated endocytosis; P:signal transduction; P:multi-organism process; P:cellular response to lipopolysaccharide; P:cellular response to interferon-gamma; P:cellular response to interleukin-4; P:import into cell; F:transmembrane signaling receptor activity; F:mannose binding; F:cargo receptor activity; C:integral component of plasma membrane; C:cell surface; C:endosome membrane	0	0	IPR016186 (G3DSA:3.10.100.GENE3D); IPR001304 (PFAM); PTHR22803 (PANTHER); IPR018378 (PROSITE_PATTERNS); IPR018378 (PROSITE_PATTERNS); IPR001304 (PROSITE_PROFILES); IPR001304 (PROSITE_PROFILES); cd00037 (CDD); cd00037 (CDD); IPR016187 (SUPERFAMILY); IPR016187 (SUPERFAMILY)	no GO terms	no GO terms
SS vs AS	Sgl018724	SGL_371	488831..495108	5.39736	6.02552	65.1421	2.867e-07	0.0002086	pyroglutamylated RFamide peptide receptor-like	P:GO:0007218; P:GO:0032870; P:GO:1901652; F:GO:0004983; F:GO:0042277; C:GO:0005887; C:GO:0097730	P:neuropeptide signaling pathway; P:cellular response to hormone stimulus; P:response to peptide; F:neuropeptide Y receptor activity; F:peptide binding; C:integral component of plasma membrane; C:non-motile cilium	0	0	IPR000276 (PRINTS); IPR000611 (PRINTS); G3DSA:1.20.1070.10 (GENE3D); IPR000276 (PFAM); PTHR24241:SF169 (PANTHER); PTHR24241 (PANTHER); IPR000276 (PROSITE_PATTERNS); IPR017452 (PROSITE_PROFILES); cd14993 (CDD); SSF81321 (SUPERFAMILY)	P:GO:0007186; F:GO:0004930; F:GO:0004983; C:GO:0016021	P:G protein-coupled receptor signaling pathway; F:G protein-coupled receptor activity; F:neuropeptide Y receptor activity; C:integral component of membrane
SS vs AS	Sgl010885	SGL_80	complement(1018160..1018660)	10.0902	6.00491	64.2181	9.829e-07	0.0005727	major heat shock 70 kDa protein Ba-like	P:GO:0006457; P:GO:0008340; P:GO:0042594; F:GO:0005524; F:GO:0016887; F:GO:0051082; C:GO:0005739	P:protein folding; P:determination of adult lifespan; P:response to starvation; F:ATP binding; F:ATP hydrolysis activity; F:unfolded protein binding; C:mitochondrion	EC:3.6.1; EC:3.6; EC:3	Acting on acid anhydrides; Acting on acid anhydrides; Hydrolases	IPR029047 (G3DSA:2.60.34.GENE3D); IPR013126 (PFAM); IPR029048 (G3DSA:1.20.1270.GENE3D); IPR013126 (PANTHER); PTHR19375:SF388 (PANTHER); IPR029047 (SUPERFAMILY); IPR029048 (SUPERFAMILY)	F:GO:0005524; F:GO:0016887	F:ATP binding; F:ATP hydrolysis activity
SS vs AS	Sgl027092	SGL_638	complement(98699..118967)	1.40902	5.53048	46.221	2.124e-05	0.006187	exocyst complex component 1	0	0	0	0	mobidb-lite (MOBIDB_LITE); mobidb-lite (MOBIDB_LITE); PTHR33153 (PANTHER); PTHR33153:SF3 (PANTHER)	no GO terms	no GO terms
SS vs AS	Sgl008422	SGL_62	1508157..1511162	5.66069	5.46288	44.1054	2.708e-08	2.455e-05	uncharacterized protein LOC111134671	0	0	0	0	IPR029021 (G3DSA:3.90.190.GENE3D); IPR029021 (SUPERFAMILY)	no GO terms	no GO terms
SS vs AS	Sgl023699	SGL_605	complement(129336..151537)	2.51675	5.42515	42.9668	0.0003314	0.0439526	uncharacterized protein LOC105339033	F:GO:0005515; F:GO:0005525	F:protein binding; F:GTP binding	0	0	IPR003961 (PFAM); IPR027417 (G3DSA:3.40.50.GENE3D); IPR013783 (G3DSA:2.60.40.GENE3D); IPR006703 (PFAM); mobidb-lite (MOBIDB_LITE); PTHR18884:SF83 (PANTHER); PTHR18884 (PANTHER); IPR003961 (PROSITE_PROFILES); IPR003961 (CDD); cd00882 (CDD); IPR036116 (SUPERFAMILY); IPR027417 (SUPERFAMILY)	F:GO:0005515; F:GO:0005525	F:protein binding; F:GTP binding
SS vs AS	Sgl011047	SGL_134	392403..401636	1.73639	5.42244	42.886	3.35e-06	0.001477	cholecystokinin receptor-like	P:GO:0007186; F:GO:0004930; C:GO:0016021	P:G protein-coupled receptor signaling pathway; F:G protein-coupled receptor activity; C:integral component of membrane	0	0	IPR000276 (PRINTS); G3DSA:1.20.1070.10 (GENE3D); IPR000276 (PFAM); IPR025398 (PFAM); mobidb-lite (MOBIDB_LITE); PTHR46289 (PANTHER); IPR000276 (PROSITE_PATTERNS); IPR017452 (PROSITE_PROFILES); cd00637 (CDD); SSF81321 (SUPERFAMILY)	P:GO:0007186; F:GO:0004930; C:GO:0016021	P:G protein-coupled receptor signaling pathway; F:G protein-coupled receptor activity; C:integral component of membrane
SS vs AS	Sgl020403	SGL_523	223498..225606	10.6727	5.39541	42.09	1.046e-10	1.138e-07	serine/threonine-protein phosphatase 6 regulatory ankyrin repeat subunit B-like	F:GO:0005515	F:protein binding	0	0	IPR020683 (PFAM); IPR036770 (G3DSA:1.25.40.GENE3D); PTHR24180 (PANTHER); PTHR24180:SF15 (PANTHER); PS50297 (PROSITE_PROFILES); IPR002110 (PROSITE_PROFILES); IPR002110 (PROSITE_PROFILES); PS50297 (PROSITE_PROFILES); IPR036770 (SUPERFAMILY)	F:GO:0005515	F:protein binding
SS vs AS	Sgl006511	SGL_40	1810956..1821505	5.51308	5.37023	41.3618	0.0001065	0.0190841	von Willebrand factor D and EGF domain-containing protein-like	0	0	0	0	IPR001846 (PFAM); PTHR14949:SF30 (PANTHER); PTHR14949 (PANTHER); IPR001846 (PROSITE_PROFILES)	no GO terms	no GO terms
SS vs AS	Sgl016034	SGL_244	339246..346002	1.76386	4.9495	30.8993	5.845e-05	0.0117726	uncharacterized protein LOC105322232 isoform X2	P:GO:0006644; P:GO:0050482; F:GO:0004623	P:phospholipid metabolic process; P:arachidonic acid secretion; F:phospholipase A2 activity	EC:3.1; EC:3; EC:3.1.1; EC:3.1.1.1; EC:3.1.1.4	Acting on ester bonds; Hydrolases; Acting on ester bonds; Carboxylesterase; Phospholipase A(2)	IPR036444 (G3DSA:1.20.90.GENE3D); mobidb-lite (MOBIDB_LITE); mobidb-lite (MOBIDB_LITE); mobidb-lite (MOBIDB_LITE); mobidb-lite (MOBIDB_LITE); mobidb-lite (MOBIDB_LITE); mobidb-lite (MOBIDB_LITE); IPR038875 (PANTHER)	P:GO:0006644; P:GO:0050482; F:GO:0004623	P:phospholipid metabolic process; P:arachidonic acid secretion; F:phospholipase A2 activity
SS vs AS	Sgl002779	SGL_17	867496..869400	67.2662	4.84097	28.6601	1.726e-26	2.816e-22	heat shock protein 70 B2-like	P:GO:0006457; P:GO:0008340; P:GO:0042594; F:GO:0005524; F:GO:0016887; F:GO:0051082; C:GO:0005739	P:protein folding; P:determination of adult lifespan; P:response to starvation; F:ATP binding; F:ATP hydrolysis activity; F:unfolded protein binding; C:mitochondrion	EC:3.6.1; EC:3.6; EC:3	Acting on acid anhydrides; Acting on acid anhydrides; Hydrolases	PR00301 (PRINTS); G3DSA:3.90.640.10 (GENE3D); IPR029047 (G3DSA:2.60.34.GENE3D); G3DSA:3.30.420.40 (GENE3D); G3DSA:3.30.30.30 (GENE3D); G3DSA:3.30.420.40 (GENE3D); IPR013126 (PFAM); IPR029048 (G3DSA:1.20.1270.GENE3D); mobidb-lite (MOBIDB_LITE); mobidb-lite (MOBIDB_LITE); IPR013126 (PANTHER); PTHR19375:SF431 (PANTHER); IPR018181 (PROSITE_PATTERNS); IPR018181 (PROSITE_PATTERNS); IPR018181 (PROSITE_P…	F:GO:0005524; F:GO:0016887	F:ATP binding; F:ATP hydrolysis activity
SS vs AS	Sgl026271	SGL_776	48668..51601	4.07458	4.65233	25.1473	7.022e-05	0.0130194	ATP-dependent DNA helicase PIF1	P:GO:0000722; P:GO:0000723; P:GO:0000727; P:GO:0006281; P:GO:0006310; P:GO:0032211; P:GO:0032508; P:GO:0033567; P:GO:0043504; P:GO:0051974; P:GO:0060249; P:GO:0071932; P:GO:0090305; P:GO:1902983; P:GO:1903469; P:GO:1905467; F:GO:0003678; F:GO:0003697; F:GO:0005524; F:GO:0008144; F:GO:0008408; F:GO:0010521; F:GO:0016787; F:GO:0016887; F:GO:0043139; F:GO:0051880; F:GO:1990518; C:GO:0000781; C:GO:00…	P:telomere maintenance via recombination; P:telomere maintenance; P:double-strand break repair via break-induced replication; P:DNA repair; P:DNA recombination; P:negative regulation of telomere maintenance via telomerase; P:DNA duplex unwinding; P:DNA replication, Okazaki fragment processing; P:mitochondrial DNA repair; P:negative regulation of telomerase activity; P:anatomical structure homeost…	EC:3.6.1; EC:3.1; EC:3.6.4.12; EC:3.6; EC:3	Acting on acid anhydrides; Acting on ester bonds; DNA helicase; Acting on acid anhydrides; Hydrolases	IPR010285 (PFAM); IPR027417 (G3DSA:3.40.50.GENE3D); mobidb-lite (MOBIDB_LITE); mobidb-lite (MOBIDB_LITE); PTHR23274 (PANTHER); PTHR23274:SF11 (PANTHER); IPR027417 (SUPERFAMILY)	P:GO:0000723; P:GO:0006281; F:GO:0003678	P:telomere maintenance; P:DNA repair; F:DNA helicase activity
SS vs AS	Sgl016784	SGL_189	267982..325970	12.1994	4.64287	24.983	6.548e-05	0.0127016	hydrocephalus-inducing protein homolog	P:GO:0002064; P:GO:0003341; P:GO:0021591; P:GO:0060438; P:GO:1904158; C:GO:1990718	P:epithelial cell development; P:cilium movement; P:ventricular system development; P:trachea development; P:axonemal central apparatus assembly; C:axonemal central pair projection	0	0	IPR013783 (G3DSA:2.60.40.GENE3D); IPR013783 (G3DSA:2.60.40.GENE3D); mobidb-lite (MOBIDB_LITE); mobidb-lite (MOBIDB_LITE); mobidb-lite (MOBIDB_LITE); mobidb-lite (MOBIDB_LITE); mobidb-lite (MOBIDB_LITE); mobidb-lite (MOBIDB_LITE); IPR033305 (PANTHER)	no GO terms	no GO terms
SS vs AS	Sgl028652	SGL_1591	33967..45239	6.1012	3.88314	14.7551	5.633e-05	0.011634	putative zinc finger protein	F:GO:0046983	F:protein dimerization activity	0	0	IPR008906 (PFAM); IPR011042 (G3DSA:2.120.10.GENE3D); PTHR46880 (PANTHER); IPR000033 (PROSITE_PROFILES); IPR000033 (PROSITE_PROFILES); IPR012337 (SUPERFAMILY); SSF63825 (SUPERFAMILY)	F:GO:0046983	F:protein dimerization activity
SS vs AS	Sgl011686	SGL_69	1354051..1355295	3.46609	3.81188	14.044	2.052e-05	0.006087	Heat shock protein beta-1	F:GO:0046872	F:metal ion binding	0	0	IPR008978 (G3DSA:2.60.40.GENE3D); IPR002068 (PFAM); IPR008978 (G3DSA:2.60.40.GENE3D); mobidb-lite (MOBIDB_LITE); mobidb-lite (MOBIDB_LITE); IPR001436 (PANTHER); IPR002068 (PROSITE_PROFILES); cd06526 (CDD); cd00298 (CDD); IPR008978 (SUPERFAMILY)	no GO terms	no GO terms
SS vs AS	Sgl018604	SGL_419	53482..78012	3.91346	3.76503	13.5952	8.242e-08	6.723e-05	cilia- and flagella-associated protein 47-like isoform X3	F:GO:0005515	F:protein binding	EC:4.1.1.28; EC:4.1.1.105	Aromatic-L-amino-acid decarboxylase; L-tryptophan decarboxylase	IPR036872 (G3DSA:1.10.418.GENE3D); IPR013783 (G3DSA:2.60.40.GENE3D); PF14874 (PFAM); mobidb-lite (MOBIDB_LITE); mobidb-lite (MOBIDB_LITE); mobidb-lite (MOBIDB_LITE); mobidb-lite (MOBIDB_LITE); mobidb-lite (MOBIDB_LITE); mobidb-lite (MOBIDB_LITE); mobidb-lite (MOBIDB_LITE); PTHR45912 (PANTHER); IPR001715 (PROSITE_PROFILES); IPR036872 (SUPERFAMILY)	F:GO:0005515	F:protein binding
SS vs AS	Sgl027322	SGL_504	296274..298244	3.06469	3.72339	13.2085	0.0001836	0.0279912	uncharacterized protein LOC105348685 isoform X2	P:GO:0006310; P:GO:0015074; F:GO:0003677	P:DNA recombination; P:DNA integration; F:DNA binding	0	0	IPR013762 (G3DSA:1.10.443.GENE3D); PTHR33480 (PANTHER); PTHR33480:SF1 (PANTHER); IPR011010 (SUPERFAMILY)	P:GO:0006310; P:GO:0015074; F:GO:0003677	P:DNA recombination; P:DNA integration; F:DNA binding
SS vs AS	Sgl009019	SGL_73	complement(1155390..1163713)	2.2357	3.65604	12.606	0.0003309	0.0439526	serine/threonine-protein phosphatase 6 regulatory ankyrin repeat subunit A-like isoform X1	F:GO:0005515	F:protein binding	0	0	IPR002110 (PRINTS); IPR002110 (PFAM); IPR036770 (G3DSA:1.25.40.GENE3D); IPR027417 (G3DSA:3.40.50.GENE3D); IPR041249 (PFAM); IPR036770 (G3DSA:1.25.40.GENE3D); PTHR24202 (PANTHER); PS50297 (PROSITE_PROFILES); IPR002110 (PROSITE_PROFILES); IPR002110 (PROSITE_PROFILES); PS50297 (PROSITE_PROFILES); IPR002110 (PROSITE_PROFILES); PS50297 (PROSITE_PROFILES); PS50297 (PROSITE_PROFILES); IPR002110 (PROSITE…	F:GO:0005515	F:protein binding
SS vs AS	Sgl010555	SGL_48	complement(1828496..1830888)	57.7732	3.59824	12.1109	2.597e-20	2.119e-16	early growth response protein 1	P:GO:0000122; P:GO:0001938; P:GO:0001975; P:GO:0002042; P:GO:0002931; P:GO:0007274; P:GO:0007390; P:GO:0007398; P:GO:0007422; P:GO:0007427; P:GO:0007525; P:GO:0007616; P:GO:0007623; P:GO:0009749; P:GO:0010629; P:GO:0014911; P:GO:0016204; P:GO:0030509; P:GO:0031667; P:GO:0032722; P:GO:0032731; P:GO:0032869; P:GO:0033089; P:GO:0033233; P:GO:0034465; P:GO:0035767; P:GO:0035914; P:GO:0035924; P:GO:00…	P:negative regulation of transcription by RNA polymerase II; P:positive regulation of endothelial cell proliferation; P:response to amphetamine; P:cell migration involved in sprouting angiogenesis; P:response to ischemia; P:neuromuscular synaptic transmission; P:germ-band shortening; P:ectoderm development; P:peripheral nervous system development; P:epithelial cell migration, open tracheal system…	0	0	G3DSA:3.30.160.60 (GENE3D); IPR013087 (PFAM); G3DSA:3.30.160.60 (GENE3D); mobidb-lite (MOBIDB_LITE); mobidb-lite (MOBIDB_LITE); mobidb-lite (MOBIDB_LITE); mobidb-lite (MOBIDB_LITE); mobidb-lite (MOBIDB_LITE); mobidb-lite (MOBIDB_LITE); mobidb-lite (MOBIDB_LITE); PTHR23235 (PANTHER); PTHR23235:SF60 (PANTHER); PTHR23235 (PANTHER); PTHR23235:SF60 (PANTHER); IPR013087 (PROSITE_PATTERNS); IPR013087 (P…	no GO terms	no GO terms
SS vs AS	Sgl028566	SGL_1597	complement(11..7874)	2.33325	3.48115	11.1669	0.0001979	0.0295832	Hypothetical predicted protein	0	0	0	0	IPR002889 (PFAM); PTHR24269 (PANTHER); PTHR24269:SF16 (PANTHER); IPR002889 (PROSITE_PROFILES); IPR002889 (PROSITE_PROFILES)	no GO terms	no GO terms
SS vs AS	Sgl019716	SGL_420	complement(105676..117888)	3.02777	3.44588	10.8972	3.467e-05	0.008979	death domain-containing protein 1-like	P:GO:0007165; F:GO:0005515	P:signal transduction; F:protein binding	0	0	IPR011029 (G3DSA:1.10.533.GENE3D); G3DSA:2.60.220.30 (GENE3D); mobidb-lite (MOBIDB_LITE); mobidb-lite (MOBIDB_LITE); mobidb-lite (MOBIDB_LITE); mobidb-lite (MOBIDB_LITE); mobidb-lite (MOBIDB_LITE); mobidb-lite (MOBIDB_LITE); mobidb-lite (MOBIDB_LITE); mobidb-lite (MOBIDB_LITE); mobidb-lite (MOBIDB_LITE); mobidb-lite (MOBIDB_LITE); PTHR31780:SF1 (PANTHER); PTHR31780 (PANTHER); IPR000488 (PROSITE_P…	P:GO:0007165; F:GO:0005515	P:signal transduction; F:protein binding
SS vs AS	Sgl007113	SGL_66	complement(911244..939072)	0.7919	3.37049	10.3424	0.0002078	0.0305455	ATP-binding cassette sub-family A member 3-like	P:GO:0055085; F:GO:0005524; F:GO:0140359; C:GO:0016021	P:transmembrane transport; F:ATP binding; F:ABC-type transporter activity; C:integral component of membrane	EC:7	Translocases	IPR027417 (G3DSA:3.40.50.GENE3D); IPR003439 (PFAM); IPR003439 (PFAM); PF12698 (PFAM); IPR026082 (PANTHER); PTHR19229:SF139 (PANTHER); IPR017871 (PROSITE_PATTERNS); IPR003439 (PROSITE_PROFILES); IPR003439 (PROSITE_PROFILES); cd03263 (CDD); cd03263 (CDD); IPR027417 (SUPERFAMILY); IPR027417 (SUPERFAMILY)	P:GO:0055085; F:GO:0005524; F:GO:0140359; C:GO:0016021	P:transmembrane transport; F:ATP binding; F:ABC-type transporter activity; C:integral component of membrane
SS vs AS	Sgl019892	SGL_242	65226..71891	2.61203	3.36359	10.293	7.346e-06	0.002854	Ankyrin repeat domain-containing protein 50	F:GO:0005515	F:protein binding	0	0	IPR020683 (PFAM); PF13637 (PFAM); IPR036770 (G3DSA:1.25.40.GENE3D); IPR036770 (G3DSA:1.25.40.GENE3D); IPR041249 (PFAM); IPR027417 (G3DSA:3.40.50.GENE3D); PTHR24166:SF48 (PANTHER); PTHR24166 (PANTHER); PTHR24166 (PANTHER); PTHR24166 (PANTHER); PTHR24166 (PANTHER); PTHR24166 (PANTHER); PTHR24166:SF48 (PANTHER); PTHR24166:SF48 (PANTHER); PTHR24166:SF48 (PANTHER); PS50297 (PROSITE_PROFILES); IPR00211…	F:GO:0005515	F:protein binding
SS vs AS	Sgl015470	SGL_153	304159..304875	7.75836	3.35551	10.2355	3.17e-05	0.008418	cholecystokinin receptor-like	P:GO:0007186; F:GO:0004930; C:GO:0016021	P:G protein-coupled receptor signaling pathway; F:G protein-coupled receptor activity; C:integral component of membrane	0	0	IPR000276 (PRINTS); G3DSA:1.20.1070.10 (GENE3D); IPR000276 (PFAM); PTHR24238:SF57 (PANTHER); PTHR24238 (PANTHER); IPR017452 (PROSITE_PROFILES); SSF81321 (SUPERFAMILY)	P:GO:0007186; F:GO:0004930; C:GO:0016021	P:G protein-coupled receptor signaling pathway; F:G protein-coupled receptor activity; C:integral component of membrane
SS vs AS	Sgl020412	SGL_523	complement(339480..341608)	16.5227	3.29873	9.8405	8.627e-11	1.005e-07	serine/threonine-protein phosphatase 6 regulatory ankyrin repeat subunit B-like	F:GO:0005515	F:protein binding	0	0	IPR020683 (PFAM); IPR036770 (G3DSA:1.25.40.GENE3D); PTHR24180:SF15 (PANTHER); PTHR24180 (PANTHER); IPR002110 (PROSITE_PROFILES); IPR002110 (PROSITE_PROFILES); PS50297 (PROSITE_PROFILES); IPR036770 (SUPERFAMILY)	F:GO:0005515	F:protein binding
SS vs AS	Sgl026146	SGL_647	complement(21016..22101)	24.2074	3.2762	9.68798	8.302e-13	1.355e-09	orexin receptor type 2-like isoform X1	P:GO:0007186; F:GO:0004930; C:GO:0016021	P:G protein-coupled receptor signaling pathway; F:G protein-coupled receptor activity; C:integral component of membrane	0	0	IPR000276 (PRINTS); G3DSA:1.20.1070.10 (GENE3D); IPR000276 (PFAM); mobidb-lite (MOBIDB_LITE); mobidb-lite (MOBIDB_LITE); PTHR24230 (PANTHER); IPR017452 (PROSITE_PROFILES); cd00637 (CDD); SSF81321 (SUPERFAMILY)	P:GO:0007186; F:GO:0004930; C:GO:0016021	P:G protein-coupled receptor signaling pathway; F:G protein-coupled receptor activity; C:integral component of membrane
SS vs AS	Sgl002778	SGL_17	complement(842144..867033)	14.5602	3.25323	9.53497	3.046e-13	6.212e-10	heat shock protein 70 B2-like	F:GO:0005524; F:GO:0016887	F:ATP binding; F:ATP hydrolysis activity	EC:3.6.1; EC:3.6; EC:3	Acting on acid anhydrides; Acting on acid anhydrides; Hydrolases	PR00301 (PRINTS); IPR029048 (G3DSA:1.20.1270.GENE3D); G3DSA:3.30.420.40 (GENE3D); G3DSA:3.30.420.40 (GENE3D); IPR013126 (PFAM); G3DSA:3.30.30.30 (GENE3D); G3DSA:3.30.420.40 (GENE3D); IPR029047 (G3DSA:2.60.34.GENE3D); G3DSA:3.30.420.40 (GENE3D); G3DSA:3.30.420.40 (GENE3D); G3DSA:3.90.640.10 (GENE3D); IPR029048 (G3DSA:1.20.1270.GENE3D); G3DSA:3.30.420.40 (GENE3D); G3DSA:3.30.420.40 (GENE3D); G3DSA:…	F:GO:0005524; F:GO:0016887	F:ATP binding; F:ATP hydrolysis activity
SS vs AS	Sgl005599	SGL_28	complement(2149828..2157619)	9.29047	3.24774	9.49878	2.397e-07	0.0001863	neuropilin-1a isoform X3	P:GO:0001701; P:GO:0001894; P:GO:0007165; P:GO:0007584; P:GO:0009617; P:GO:0015833; P:GO:0015886; P:GO:0015889; P:GO:0020028; P:GO:0034384; P:GO:0042178; P:GO:0042359; P:GO:0042366; P:GO:0042908; P:GO:0042953; P:GO:0051704; P:GO:0070207; F:GO:0005215; F:GO:0008144; F:GO:0030492; F:GO:0038023; F:GO:0038024; F:GO:0042803; C:GO:0005783; C:GO:0005794; C:GO:0005798; C:GO:0005829; C:GO:0005905; C:GO:00…	P:in utero embryonic development; P:tissue homeostasis; P:signal transduction; P:response to nutrient; P:response to bacterium; P:peptide transport; P:heme transport; P:cobalamin transport; P:endocytic hemoglobin import into cell; P:high-density lipoprotein particle clearance; P:xenobiotic catabolic process; P:vitamin D metabolic process; P:cobalamin catabolic process; P:xenobiotic transport; P:l…	EC:7	Translocases	PR00018 (PRINTS); IPR000859 (PFAM); IPR000001 (PFAM); IPR038178 (G3DSA:2.40.20.GENE3D); IPR035914 (G3DSA:2.60.120.GENE3D); IPR035914 (G3DSA:2.60.120.GENE3D); mobidb-lite (MOBIDB_LITE); PTHR46908:SF3 (PANTHER); PTHR46908 (PANTHER); IPR018056 (PROSITE_PATTERNS); IPR000859 (PROSITE_PROFILES); IPR000001 (PROSITE_PROFILES); IPR000859 (PROSITE_PROFILES); IPR000859 (CDD); IPR000859 (CDD); IPR035914 (SUP…	no GO terms	no GO terms
SS vs AS	Sgl018790	SGL_311	545318..547096	20.8042	3.23551	9.41861	1.132e-13	3.694e-10	cholecystokinin receptor type A-like	P:GO:0007186; F:GO:0004930; C:GO:0016021	P:G protein-coupled receptor signaling pathway; F:G protein-coupled receptor activity; C:integral component of membrane	0	0	IPR000276 (PRINTS); G3DSA:1.20.1070.10 (GENE3D); IPR000276 (PFAM); G3DSA:1.20.1070.10 (GENE3D); mobidb-lite (MOBIDB_LITE); mobidb-lite (MOBIDB_LITE); PTHR24243 (PANTHER); IPR000276 (PROSITE_PATTERNS); IPR017452 (PROSITE_PROFILES); cd00637 (CDD); SSF81321 (SUPERFAMILY)	P:GO:0007186; F:GO:0004930; C:GO:0016021	P:G protein-coupled receptor signaling pathway; F:G protein-coupled receptor activity; C:integral component of membrane
SS vs AS	Sgl012038	SGL_128	308411..331132	1.08628	3.1746	9.02921	4.59e-05	0.0108359	Hypothetical predicted protein	P:GO:0006869; F:GO:0005319; F:GO:0005509; F:GO:0005515; C:GO:0016021	P:lipid transport; F:lipid transporter activity; F:calcium ion binding; F:protein binding; C:integral component of membrane	EC:7	Translocases	PF17963 (PFAM); IPR011030 (G3DSA:1.25.10.GENE3D); G3DSA:2.10.25.10 (GENE3D); IPR001747 (PFAM); mobidb-lite (MOBIDB_LITE); mobidb-lite (MOBIDB_LITE); mobidb-lite (MOBIDB_LITE); mobidb-lite (MOBIDB_LITE); mobidb-lite (MOBIDB_LITE); PTHR16897:SF2 (PANTHER); PTHR16897:SF2 (PANTHER); PTHR16897:SF2 (PANTHER); PTHR16897:SF2 (PANTHER); PTHR16897 (PANTHER); PTHR16897 (PANTHER); PTHR16897 (PANTHER); IPR000…	P:GO:0006869; F:GO:0005319; F:GO:0005509; F:GO:0005515	P:lipid transport; F:lipid transporter activity; F:calcium ion binding; F:protein binding
SS vs AS	Sgl002777	SGL_17	833580..835481	30.406	3.14863	8.86812	4.119e-08	3.537e-05	heat shock protein 70 B2-like	P:GO:0006457; P:GO:0008340; P:GO:0042594; F:GO:0005524; F:GO:0016887; F:GO:0051082; C:GO:0005739	P:protein folding; P:determination of adult lifespan; P:response to starvation; F:ATP binding; F:ATP hydrolysis activity; F:unfolded protein binding; C:mitochondrion	EC:3.6.1; EC:3.6; EC:3	Acting on acid anhydrides; Acting on acid anhydrides; Hydrolases	PR00301 (PRINTS); IPR013126 (PFAM); G3DSA:3.30.420.40 (GENE3D); IPR029047 (G3DSA:2.60.34.GENE3D); IPR029048 (G3DSA:1.20.1270.GENE3D); G3DSA:3.30.420.40 (GENE3D); G3DSA:3.30.30.30 (GENE3D); G3DSA:3.90.640.10 (GENE3D); mobidb-lite (MOBIDB_LITE); mobidb-lite (MOBIDB_LITE); PTHR19375:SF431 (PANTHER); IPR013126 (PANTHER); IPR018181 (PROSITE_PATTERNS); IPR018181 (PROSITE_PATTERNS); IPR018181 (PROSITE_P…	F:GO:0005524; F:GO:0016887	F:ATP binding; F:ATP hydrolysis activity
SS vs AS	Sgl013704	SGL_152	415301..458217	5.87209	3.05011	8.28273	2.641e-13	6.212e-10	prostaglandin E2 receptor EP4 subtype	P:GO:0002792; P:GO:0007186; P:GO:0007187; P:GO:0007189; P:GO:0007254; P:GO:0007565; P:GO:0008284; P:GO:0010727; P:GO:0010840; P:GO:0014911; P:GO:0031328; P:GO:0032496; P:GO:0032570; P:GO:0032690; P:GO:0032720; P:GO:0032733; P:GO:0032757; P:GO:0033624; P:GO:0035810; P:GO:0035815; P:GO:0042093; P:GO:0042322; P:GO:0042531; P:GO:0043200; P:GO:0043950; P:GO:0045669; P:GO:0045778; P:GO:0045780; P:GO:00…	P:negative regulation of peptide secretion; P:G protein-coupled receptor signaling pathway; P:G protein-coupled receptor signaling pathway, coupled to cyclic nucleotide second messenger; P:adenylate cyclase-activating G protein-coupled receptor signaling pathway; P:JNK cascade; P:female pregnancy; P:positive regulation of cell population proliferation; P:negative regulation of hydrogen peroxide m…	0	0	IPR000276 (PRINTS); IPR008365 (PRINTS); G3DSA:1.20.1070.10 (GENE3D); IPR000276 (PFAM); IPR000276 (PFAM); IPR000276 (PFAM); G3DSA:1.20.1070.10 (GENE3D); IPR000276 (PFAM); G3DSA:1.20.1070.10 (GENE3D); IPR000276 (PFAM); G3DSA:1.20.1070.10 (GENE3D); IPR000276 (PFAM); IPR000276 (PFAM); IPR000276 (PFAM); mobidb-lite (MOBIDB_LITE); mobidb-lite (MOBIDB_LITE); IPR008365 (PANTHER); IPR000276 (PROSITE_PATTE…	P:GO:0007186; F:GO:0004930; C:GO:0016021	P:G protein-coupled receptor signaling pathway; F:G protein-coupled receptor activity; C:integral component of membrane
SS vs AS	Sgl005640	SGL_20	292339..358832	1.82141	3.01578	8.08799	0.0002098	0.0305675	uncharacterized protein LOC105344726 isoform X5	0	0	0	0	no IPS match	no IPS match	no IPS match
SS vs AS	Sgl027379	SGL_2248	complement(23188..28362)	8.89552	2.94048	7.67667	2.941e-07	0.0002086	baculoviral IAP repeat-containing protein 2-like	P:GO:0006511; P:GO:0006964; P:GO:0007166; P:GO:0009966; P:GO:0022416; P:GO:0042307; P:GO:0051704; P:GO:0061057; P:GO:0070534; P:GO:0070936; P:GO:0090087; P:GO:1990001; F:GO:0008270; F:GO:0031625; F:GO:0043027; F:GO:0061630; F:GO:0089720; C:GO:0005634; C:GO:0048471	P:ubiquitin-dependent protein catabolic process; P:positive regulation of biosynthetic process of antibacterial peptides active against Gram-negative bacteria; P:cell surface receptor signaling pathway; P:regulation of signal transduction; P:chaeta development; P:positive regulation of protein import into nucleus; P:multi-organism process; P:peptidoglycan recognition protein signaling pathway; P:…	EC:2	Transferases	IPR001370 (PFAM); G3DSA:1.10.1170.10 (GENE3D); G3DSA:1.10.1170.10 (GENE3D); IPR013083 (G3DSA:3.30.40.GENE3D); PF13920 (PFAM); mobidb-lite (MOBIDB_LITE); mobidb-lite (MOBIDB_LITE); mobidb-lite (MOBIDB_LITE); mobidb-lite (MOBIDB_LITE); mobidb-lite (MOBIDB_LITE); mobidb-lite (MOBIDB_LITE); mobidb-lite (MOBIDB_LITE); mobidb-lite (MOBIDB_LITE); mobidb-lite (MOBIDB_LITE); PTHR10044 (PANTHER); IPR001370…	no GO terms	no GO terms
SS vs AS	Sgl012915	SGL_119	119651..122122	9.88892	2.87409	7.33141	8.084e-06	0.002998	cyclic AMP receptor-like protein A	P:GO:0007186; F:GO:0004930; C:GO:0016021	P:G protein-coupled receptor signaling pathway; F:G protein-coupled receptor activity; C:integral component of membrane	0	0	IPR000276 (PFAM); G3DSA:1.20.1070.10 (GENE3D); PTHR23112 (PANTHER); IPR017452 (PROSITE_PROFILES); SSF81321 (SUPERFAMILY)	P:GO:0007186; F:GO:0004930; C:GO:0016021	P:G protein-coupled receptor signaling pathway; F:G protein-coupled receptor activity; C:integral component of membrane
SS vs AS	Sgl002976	SGL_14	1197330..1199205	143.498	2.7678	6.8107	1.287e-15	7e-12	BAG family molecular chaperone regulator 3-like	P:GO:0006457; P:GO:0008625; P:GO:0010629; P:GO:0010664; P:GO:0010823; P:GO:0042307; P:GO:0046827; P:GO:0050790; P:GO:0050821; P:GO:0071260; P:GO:0090087; P:GO:0097192; P:GO:0097201; P:GO:1900034; P:GO:1903215; F:GO:0000774; F:GO:0044877; F:GO:0051087; F:GO:0060589; C:GO:0005634; C:GO:0005829; C:GO:0005886; C:GO:0030018; C:GO:0043005	P:protein folding; P:extrinsic apoptotic signaling pathway via death domain receptors; P:negative regulation of gene expression; P:negative regulation of striated muscle cell apoptotic process; P:negative regulation of mitochondrion organization; P:positive regulation of protein import into nucleus; P:positive regulation of protein export from nucleus; P:regulation of catalytic activity; P:protei…	0	0	G3DSA:2.20.70.10 (GENE3D); IPR003103 (PFAM); IPR036533 (G3DSA:1.20.58.GENE3D); IPR001202 (PFAM); mobidb-lite (MOBIDB_LITE); mobidb-lite (MOBIDB_LITE); mobidb-lite (MOBIDB_LITE); mobidb-lite (MOBIDB_LITE); mobidb-lite (MOBIDB_LITE); mobidb-lite (MOBIDB_LITE); mobidb-lite (MOBIDB_LITE); mobidb-lite (MOBIDB_LITE); mobidb-lite (MOBIDB_LITE); PTHR12329:SF5 (PANTHER); IPR039773 (PANTHER); IPR001202 (PR…	F:GO:0005515; F:GO:0051087	F:protein binding; F:chaperone binding
SS vs AS	Sgl011878	SGL_170	complement(816296..833852)	13.8029	2.71194	6.552	5.577e-13	1.011e-09	sex peptide receptor-like	P:GO:0002209; P:GO:0007186; P:GO:0007187; P:GO:0007193; P:GO:0007218; P:GO:0008344; P:GO:0008345; P:GO:1901045; F:GO:0008188; F:GO:0008528; F:GO:0035013; C:GO:0005886; C:GO:0005887; C:GO:0016021	P:behavioral defense response; P:G protein-coupled receptor signaling pathway; P:G protein-coupled receptor signaling pathway, coupled to cyclic nucleotide second messenger; P:adenylate cyclase-inhibiting G protein-coupled receptor signaling pathway; P:neuropeptide signaling pathway; P:adult locomotory behavior; P:larval locomotory behavior; P:negative regulation of oviposition; F:neuropeptide re…	0	0	G3DSA:1.20.1070.10 (GENE3D); G3DSA:1.20.1070.10 (GENE3D); IPR019427 (PFAM); G3DSA:1.20.1070.10 (GENE3D); G3DSA:1.20.1070.10 (GENE3D); PTHR46273 (PANTHER); IPR017452 (PROSITE_PROFILES); IPR017452 (PROSITE_PROFILES); IPR017452 (PROSITE_PROFILES); IPR017452 (PROSITE_PROFILES); cd14978 (CDD); cd14978 (CDD); cd14978 (CDD); cd14978 (CDD); SSF81321 (SUPERFAMILY); SSF81321 (SUPERFAMILY); SSF81321 (SUPERF…	F:GO:0008528; C:GO:0016021	F:G protein-coupled peptide receptor activity; C:integral component of membrane
SS vs AS	Sgl001382	SGL_19	2580777..2587339	28.3293	2.6017	6.07002	1.412e-11	1.92e-08	excitatory amino acid transporter 1 isoform X3	P:GO:0001504; P:GO:0006537; P:GO:0006855; P:GO:0007605; P:GO:0009410; P:GO:0009416; P:GO:0009449; P:GO:0009611; P:GO:0010035; P:GO:0014047; P:GO:0021545; P:GO:0031223; P:GO:0032989; P:GO:0035725; P:GO:0042136; P:GO:0043200; P:GO:0043490; P:GO:0046677; P:GO:0046717; P:GO:0048667; P:GO:0050806; P:GO:0050885; P:GO:0070779; P:GO:0071805; P:GO:0072330; P:GO:0098712; P:GO:0140009; P:GO:1902476; F:GO:00…	P:neurotransmitter uptake; P:glutamate biosynthetic process; P:xenobiotic transmembrane transport; P:sensory perception of sound; P:response to xenobiotic stimulus; P:response to light stimulus; P:gamma-aminobutyric acid biosynthetic process; P:response to wounding; P:response to inorganic substance; P:glutamate secretion; P:cranial nerve development; P:auditory behavior; P:cellular component mor…	EC:7	Translocases	PR00173 (PRINTS); IPR001991 (PFAM); IPR036458 (G3DSA:1.10.3860.GENE3D); mobidb-lite (MOBIDB_LITE); PTHR11958 (PANTHER); IPR018107 (PROSITE_PATTERNS); IPR036458 (SUPERFAMILY)	F:GO:0015293; C:GO:0016021	F:symporter activity; C:integral component of membrane
SS vs AS	Sgl014646	SGL_369	8647..9618	15.7122	2.53106	5.77996	5.178e-05	0.0112121	uncharacterized protein LOC111134687	F:GO:0005515	F:protein binding	0	0	IPR011042 (G3DSA:2.120.10.GENE3D); PTHR24104 (PANTHER); PTHR24104:SF25 (PANTHER); IPR001258 (PROSITE_PROFILES); SSF101898 (SUPERFAMILY)	F:GO:0005515	F:protein binding
SS vs AS	Sgl016980	SGL_238	complement(575342..577165)	11.2326	2.5305	5.7777	4.883e-07	0.0003186	serpin B6-like	P:GO:0010951; F:GO:0004867; C:GO:0005615; C:GO:0005737	P:negative regulation of endopeptidase activity; F:serine-type endopeptidase inhibitor activity; C:extracellular space; C:cytoplasm	0	0	IPR042185 (G3DSA:2.30.39.GENE3D); IPR042178 (G3DSA:3.30.497.GENE3D); IPR023796 (PFAM); IPR000215 (PANTHER); PTHR11461:SF186 (PANTHER); IPR023795 (PROSITE_PATTERNS); cd00172 (CDD); IPR036186 (SUPERFAMILY)	F:GO:0004867; C:GO:0005615	F:serine-type endopeptidase inhibitor activity; C:extracellular space
SS vs AS	Sgl026039	SGL_742	complement(12423..15156)	9.58437	2.51267	5.70674	0.0003436	0.0448439	baculoviral IAP repeat-containing protein 2-like	P:GO:0006511; P:GO:0006964; P:GO:0007166; P:GO:0009966; P:GO:0022416; P:GO:0042307; P:GO:0051704; P:GO:0061057; P:GO:0070534; P:GO:0070936; P:GO:0090087; P:GO:1990001; F:GO:0008270; F:GO:0031625; F:GO:0043027; F:GO:0061630; F:GO:0089720; C:GO:0005634; C:GO:0048471	P:ubiquitin-dependent protein catabolic process; P:positive regulation of biosynthetic process of antibacterial peptides active against Gram-negative bacteria; P:cell surface receptor signaling pathway; P:regulation of signal transduction; P:chaeta development; P:positive regulation of protein import into nucleus; P:multi-organism process; P:peptidoglycan recognition protein signaling pathway; P:…	EC:2	Transferases	G3DSA:1.10.1170.10 (GENE3D); G3DSA:1.10.1170.10 (GENE3D); IPR011029 (G3DSA:1.10.533.GENE3D); G3DSA:1.10.1170.10 (GENE3D); IPR001370 (PFAM); PF13920 (PFAM); mobidb-lite (MOBIDB_LITE); mobidb-lite (MOBIDB_LITE); mobidb-lite (MOBIDB_LITE); mobidb-lite (MOBIDB_LITE); PTHR10044 (PANTHER); IPR001370 (PROSITE_PATTERNS); IPR001370 (PROSITE_PROFILES); IPR001841 (PROSITE_PROFILES); IPR001370 (PROSITE_PROFI…	no GO terms	no GO terms
SS vs AS	Sgl017472	SGL_352	245733..248609	43.8498	2.40306	5.28925	0.0002267	0.0327316	cartilage matrix protein-like	C:GO:0005581	C:collagen trimer	0	0	PR00453 (PRINTS); IPR002035 (PFAM); IPR036465 (G3DSA:3.40.50.GENE3D); IPR036465 (G3DSA:3.40.50.GENE3D); IPR002035 (PFAM); IPR036465 (G3DSA:3.40.50.GENE3D); PTHR22588 (PANTHER); IPR002035 (PROSITE_PROFILES); IPR002035 (PROSITE_PROFILES); cd01472 (CDD); IPR036465 (SUPERFAMILY); IPR036465 (SUPERFAMILY); IPR036465 (SUPERFAMILY)	no GO terms	no GO terms
SS vs AS	Sgl016291	SGL_143	367008..389074	3.84328	2.38578	5.22625	1.692e-05	0.005398	multiple epidermal growth factor-like domains protein 10	P:GO:0006470; F:GO:0004725; F:GO:0005044; C:GO:0016020	P:protein dephosphorylation; F:protein tyrosine phosphatase activity; F:scavenger receptor activity; C:membrane	EC:3.1; EC:3.1.3.48; EC:3; EC:3.1.3	Acting on ester bonds; Protein-tyrosine-phosphatase; Hydrolases; Acting on ester bonds	IPR000242 (PRINTS); IPR002049 (PFAM); IPR029021 (G3DSA:3.90.190.GENE3D); G3DSA:2.60.120.260 (GENE3D); G3DSA:2.170.300.10 (GENE3D); IPR000242 (PFAM); G3DSA:2.60.120.260 (GENE3D); PTHR19134 (PANTHER); PTHR19134:SF504 (PANTHER); IPR001190 (PROSITE_PROFILES); IPR000242 (PROSITE_PROFILES); IPR029021 (SUPERFAMILY); IPR036772 (SUPERFAMILY); IPR008979 (SUPERFAMILY)	P:GO:0006470; F:GO:0004725; F:GO:0005044; C:GO:0016020	P:protein dephosphorylation; F:protein tyrosine phosphatase activity; F:scavenger receptor activity; C:membrane
SS vs AS	Sgl012727	SGL_125	553656..556821	51.8219	2.37658	5.19303	1.815e-10	1.851e-07	tumor necrosis factor receptor superfamily member	P:GO:0006915; P:GO:0007165; F:GO:0005515; C:GO:0016021	P:apoptotic process; P:signal transduction; F:protein binding; C:integral component of membrane	0	0	G3DSA:2.10.50.10 (GENE3D); IPR000488 (PFAM); IPR011029 (G3DSA:1.10.533.GENE3D); mobidb-lite (MOBIDB_LITE); mobidb-lite (MOBIDB_LITE); mobidb-lite (MOBIDB_LITE); mobidb-lite (MOBIDB_LITE); mobidb-lite (MOBIDB_LITE); mobidb-lite (MOBIDB_LITE); mobidb-lite (MOBIDB_LITE); IPR016729 (PANTHER); IPR001368 (PROSITE_PATTERNS); IPR001368 (PROSITE_PROFILES); IPR000488 (PROSITE_PROFILES); cd01670 (CDD); IPR0…	P:GO:0007165; F:GO:0005515	P:signal transduction; F:protein binding
SS vs AS	Sgl015474	SGL_153	350816..352000	17.7856	2.34633	5.08529	3.199e-05	0.008418	cholecystokinin receptor-like	P:GO:0007186; F:GO:0004930; C:GO:0016021	P:G protein-coupled receptor signaling pathway; F:G protein-coupled receptor activity; C:integral component of membrane	0	0	IPR000276 (PRINTS); G3DSA:1.20.1070.10 (GENE3D); IPR000276 (PFAM); mobidb-lite (MOBIDB_LITE); mobidb-lite (MOBIDB_LITE); PTHR24238 (PANTHER); IPR000276 (PROSITE_PATTERNS); IPR017452 (PROSITE_PROFILES); cd00637 (CDD); SSF81321 (SUPERFAMILY)	P:GO:0007186; F:GO:0004930; C:GO:0016021	P:G protein-coupled receptor signaling pathway; F:G protein-coupled receptor activity; C:integral component of membrane
SS vs AS	Sgl009334	SGL_137	743073..743711	21.1264	2.345	5.08059	6.704e-05	0.0127016	ADP-ribosylation factor-like	F:GO:0003924; F:GO:0005525	F:GTPase activity; F:GTP binding	EC:3.6.1; EC:3.6; EC:3	Acting on acid anhydrides; Acting on acid anhydrides; Hydrolases	IPR006689 (PRINTS); IPR027417 (G3DSA:3.40.50.GENE3D); IPR005225 (TIGRFAM); IPR006689 (PFAM); IPR024156 (PANTHER); PS51417 (PROSITE_PROFILES); cd00878 (CDD); IPR027417 (SUPERFAMILY)	F:GO:0003924; F:GO:0005525	F:GTPase activity; F:GTP binding
SS vs AS	Sgl022130	SGL_405	212926..214641	12.8129	2.27108	4.82683	7.854e-06	0.00298	dual specificity tyrosine-phosphorylation-regulated kinase 2	P:GO:0007224; P:GO:0018108; P:GO:0042771; P:GO:0045725; P:GO:0070885; P:GO:1901796; F:GO:0000287; F:GO:0004674; F:GO:0004712; F:GO:0004714; F:GO:0005524; F:GO:0030145; F:GO:0106310; C:GO:0000151; C:GO:0005654; C:GO:0005829; C:GO:1990904	P:smoothened signaling pathway; P:peptidyl-tyrosine phosphorylation; P:intrinsic apoptotic signaling pathway in response to DNA damage by p53 class mediator; P:positive regulation of glycogen biosynthetic process; P:negative regulation of calcineurin-NFAT signaling cascade; P:regulation of signal transduction by p53 class mediator; F:magnesium ion binding; F:protein serine/threonine kinase activi…	EC:2.7.10.1; EC:2.7.1; EC:2.7.12.1; EC:2.7; EC:2	Receptor protein-tyrosine kinase; Transferring phosphorus-containing groups; Dual-specificity kinase; Transferring phosphorus-containing groups; Transferases	G3DSA:3.30.200.20 (GENE3D); IPR000719 (PFAM); G3DSA:1.10.510.10 (GENE3D); IPR042521 (G3DSA:3.30.10.GENE3D); mobidb-lite (MOBIDB_LITE); mobidb-lite (MOBIDB_LITE); mobidb-lite (MOBIDB_LITE); mobidb-lite (MOBIDB_LITE); mobidb-lite (MOBIDB_LITE); mobidb-lite (MOBIDB_LITE); mobidb-lite (MOBIDB_LITE); mobidb-lite (MOBIDB_LITE); PTHR24058 (PANTHER); PTHR24058:SF51 (PANTHER); IPR008271 (PROSITE_PATTERNS)…	P:GO:0006468; F:GO:0004672; F:GO:0005524	P:protein phosphorylation; F:protein kinase activity; F:ATP binding
SS vs AS	Sgl023393	SGL_397	145180..167422	5.83361	2.25318	4.76732	6.127e-05	0.0121914	receptor-type tyrosine-protein phosphatase T-like	P:GO:0000165; P:GO:0006468; P:GO:0007411; P:GO:0008286; P:GO:0035335; P:GO:0048714; P:GO:0065009; F:GO:0005001; F:GO:0005085; F:GO:0031267; F:GO:0042802; F:GO:0044877; C:GO:0005887; C:GO:0043231; C:GO:0043235	P:MAPK cascade; P:protein phosphorylation; P:axon guidance; P:insulin receptor signaling pathway; P:peptidyl-tyrosine dephosphorylation; P:positive regulation of oligodendrocyte differentiation; P:regulation of molecular function; F:transmembrane receptor protein tyrosine phosphatase activity; F:guanyl-nucleotide exchange factor activity; F:small GTPase binding; F:identical protein binding; F:pro…	EC:3.1; EC:3.1.3.48; EC:3; EC:3.1.3	Acting on ester bonds; Protein-tyrosine-phosphatase; Hydrolases; Acting on ester bonds	IPR000242 (PRINTS); IPR000242 (PFAM); IPR029021 (G3DSA:3.90.190.GENE3D); G3DSA:2.60.120.260 (GENE3D); mobidb-lite (MOBIDB_LITE); mobidb-lite (MOBIDB_LITE); mobidb-lite (MOBIDB_LITE); mobidb-lite (MOBIDB_LITE); PTHR19134 (PANTHER); IPR016130 (PROSITE_PATTERNS); IPR000387 (PROSITE_PROFILES); IPR000242 (PROSITE_PROFILES); cd00047 (CDD); IPR029021 (SUPERFAMILY)	P:GO:0006470; P:GO:0016311; F:GO:0004725; F:GO:0016791	P:protein dephosphorylation; P:dephosphorylation; F:protein tyrosine phosphatase activity; F:phosphatase activity
SS vs AS	Sgl008523	SGL_45	complement(186024..188492)	7.14716	2.23002	4.69141	8.7e-05	0.0159487	endo-1,6-beta-D-glucanase neg1-like	P:GO:0006665; F:GO:0004348	P:sphingolipid metabolic process; F:glucosylceramidase activity	EC:3.2; EC:3; EC:3.2.1.45; EC:3.2.1	Glycosylases; Hydrolases; Glucosylceramidase; Glycosylases	IPR001139 (PRINTS); G3DSA:3.20.20.80 (GENE3D); IPR033452 (PFAM); IPR013780 (G3DSA:2.60.40.GENE3D); IPR033453 (PFAM); IPR013780 (G3DSA:2.60.40.GENE3D); IPR001139 (PANTHER); PTHR11069:SF23 (PANTHER); IPR017853 (SUPERFAMILY); SSF51011 (SUPERFAMILY)	P:GO:0006665; F:GO:0004348	P:sphingolipid metabolic process; F:glucosylceramidase activity
SS vs AS	Sgl026639	SGL_741	57813..70045	5.19887	2.16385	4.48109	0.0001301	0.0216713	uncharacterized protein LOC117688935	P:GO:0070536; F:GO:0004843	P:protein K63-linked deubiquitination; F:thiol-dependent deubiquitinase	EC:3.4; EC:3; EC:3.4.19; EC:3.4.19.12	Acting on peptide bonds (peptidases); Hydrolases; Acting on peptide bonds (peptidases); Ubiquitinyl hydrolase 1	G3DSA:3.90.70.80 (GENE3D); IPR003323 (PFAM); mobidb-lite (MOBIDB_LITE); mobidb-lite (MOBIDB_LITE); mobidb-lite (MOBIDB_LITE); mobidb-lite (MOBIDB_LITE); PTHR12419:SF75 (PANTHER); PTHR12419 (PANTHER); IPR003323 (PROSITE_PROFILES); IPR038765 (SUPERFAMILY)	no GO terms	no GO terms
SS vs AS	Sgl024036	SGL_764	15101..47889	4.97014	2.13588	4.39504	0.0001452	0.0234511	uncharacterized protein LOC105339033	F:GO:0005515; F:GO:0005525; F:GO:0008270	F:protein binding; F:GTP binding; F:zinc ion binding	0	0	IPR013783 (G3DSA:2.60.40.GENE3D); IPR030379 (PFAM); IPR013783 (G3DSA:2.60.40.GENE3D); IPR003961 (PFAM); IPR027417 (G3DSA:3.40.50.GENE3D); PTHR18884 (PANTHER); PTHR18884:SF83 (PANTHER); PTHR18884 (PANTHER); IPR003961 (PROSITE_PROFILES); IPR003961 (PROSITE_PROFILES); IPR000315 (PROSITE_PROFILES); cd19757 (CDD); IPR003961 (CDD); cd19757 (CDD); IPR003961 (CDD); IPR036116 (SUPERFAMILY); IPR027417 (SUP…	F:GO:0005515; F:GO:0005525; F:GO:0008270	F:protein binding; F:GTP binding; F:zinc ion binding
SS vs AS	Sgl025887	SGL_842	133056..136901	221.624	2.11933	4.34492	1.729e-14	7.052e-11	uncharacterized protein LOC105329156	0	0	0	0	no IPS match	no IPS match	no IPS match
SS vs AS	Sgl023937	SGL_333	517469..519096	48.5434	2.10541	4.3032	4.96e-05	0.0111354	uncharacterized protein LOC111100442	0	0	0	0	IPR013783 (G3DSA:2.60.40.GENE3D); IPR007110 (PROSITE_PROFILES); cd00096 (CDD); IPR036179 (SUPERFAMILY)	no GO terms	no GO terms
SS vs AS	Sgl014270	SGL_133	454235..461732	5.57622	2.05059	4.14276	0.0001538	0.0246058	steroid 17-alpha-hydroxylase/17,20 lyase-like	F:GO:0004508; F:GO:0005506; F:GO:0016829; F:GO:0020037; C:GO:0016021	F:steroid 17-alpha-monooxygenase activity; F:iron ion binding; F:lyase activity; F:heme binding; C:integral component of membrane	EC:1.14.14.19; EC:1; EC:1.14; EC:4; EC:1.14.14.32	Steroid 17-alpha-monooxygenase; Oxidoreductases; Acting on paired donors, with incorporation or reduction of molecular oxygen. The oxygen incorporated need not be derived from O(2); Lyases; 17-alpha-hydroxyprogesterone deacetylase	IPR001128 (PRINTS); IPR002401 (PRINTS); IPR036396 (G3DSA:1.10.630.GENE3D); IPR001128 (PFAM); PTHR24289:SF1 (PANTHER); PTHR24289 (PANTHER); IPR017972 (PROSITE_PATTERNS); IPR036396 (SUPERFAMILY)	F:GO:0004497; F:GO:0005506; F:GO:0016705; F:GO:0020037	F:monooxygenase activity; F:iron ion binding; F:oxidoreductase activity, acting on paired donors, with incorporation or reduction of molecular oxygen; F:heme binding
SS vs AS	Sgl007338	SGL_37	670260..683921	7.78441	2.03882	4.1091	5.091e-06	0.00213	glutamate decarboxylase 1-like	P:GO:0009410; P:GO:0009449; P:GO:0035176; P:GO:0035641; P:GO:0042136; P:GO:0051704; P:GO:0072330; F:GO:0004351; F:GO:0016595; F:GO:0030170; F:GO:0046982; F:GO:0047485; C:GO:0005938; C:GO:0043679; C:GO:0048786; C:GO:0060077; C:GO:0099568	P:response to xenobiotic stimulus; P:gamma-aminobutyric acid biosynthetic process; P:social behavior; P:locomotory exploration behavior; P:neurotransmitter biosynthetic process; P:multi-organism process; P:monocarboxylic acid biosynthetic process; F:glutamate decarboxylase activity; F:glutamate binding; F:pyridoxal phosphate binding; F:protein heterodimerization activity; F:protein N-terminus bin…	EC:4.1.1; EC:4.1.1.15; EC:4.1; EC:4	Carbon-carbon lyases; Glutamate decarboxylase; Carbon-carbon lyases; Lyases	G3DSA:3.90.1150.170 (GENE3D); IPR015421 (G3DSA:3.40.640.GENE3D); IPR002129 (PFAM); PTHR45677 (PANTHER); PTHR45677:SF10 (PANTHER); IPR021115 (PROSITE_PATTERNS); cd06450 (CDD); IPR015424 (SUPERFAMILY)	P:GO:0019752; F:GO:0003824; F:GO:0016830; F:GO:0016831; F:GO:0030170	P:carboxylic acid metabolic process; F:catalytic activity; F:carbon-carbon lyase activity; F:carboxy-lyase activity; F:pyridoxal phosphate binding
SS vs AS	Sgl012054	SGL_128	complement(779354..810216)	13.7317	2.0324	4.09086	2.441e-06	0.001171	adenylate cyclase type 2-like	P:GO:0002165; P:GO:0002819; P:GO:0003091; P:GO:0006171; P:GO:0006182; P:GO:0007187; P:GO:0007189; P:GO:0007190; P:GO:0007193; P:GO:0019933; P:GO:0040015; P:GO:0042594; P:GO:0050728; P:GO:0061478; P:GO:0071236; P:GO:0071285; P:GO:0071361; P:GO:0071377; P:GO:0071466; P:GO:0097237; P:GO:1900016; P:GO:1904322; F:GO:0000287; F:GO:0004016; F:GO:0004383; F:GO:0005080; F:GO:0005524; F:GO:0008179; F:GO:00…	P:instar larval or pupal development; P:regulation of adaptive immune response; P:renal water homeostasis; P:cAMP biosynthetic process; P:cGMP biosynthetic process; P:G protein-coupled receptor signaling pathway, coupled to cyclic nucleotide second messenger; P:adenylate cyclase-activating G protein-coupled receptor signaling pathway; P:activation of adenylate cyclase activity; P:adenylate cyclas…	EC:4; EC:4.6; EC:4.6.1.1; EC:4.6.1.2	Lyases; Phosphorus-oxygen lyases; Adenylate cyclase; Guanylate cyclase	IPR001054 (PFAM); IPR030672 (PIRSF); IPR029787 (G3DSA:3.30.70.GENE3D); IPR029787 (G3DSA:3.30.70.GENE3D); IPR032628 (PFAM); PTHR45627 (PANTHER); IPR018297 (PROSITE_PATTERNS); IPR018297 (PROSITE_PATTERNS); IPR001054 (PROSITE_PROFILES); IPR001054 (PROSITE_PROFILES); IPR001054 (CDD); IPR001054 (CDD); IPR029787 (SUPERFAMILY); IPR029787 (SUPERFAMILY)	P:GO:0006171; P:GO:0009190; P:GO:0035556; F:GO:0004016; F:GO:0016849; C:GO:0005886	P:cAMP biosynthetic process; P:cyclic nucleotide biosynthetic process; P:intracellular signal transduction; F:adenylate cyclase activity; F:phosphorus-oxygen lyase activity; C:plasma membrane
SS vs AS	Sgl023936	SGL_333	502537..506621	33.7899	1.98854	3.96836	1.062e-06	0.0005975	uncharacterized protein LOC111100442	0	0	0	0	IPR013783 (G3DSA:2.60.40.GENE3D); IPR007110 (PROSITE_PROFILES); cd00096 (CDD); IPR036179 (SUPERFAMILY)	no GO terms	no GO terms
SS vs AS	Sgl018613	SGL_419	complement(220546..221614)	81.4883	1.96658	3.9084	6.773e-05	0.0127016	heat shock protein 20	P:GO:0001666; P:GO:0006979; P:GO:0008340; P:GO:0009408; P:GO:0009631; P:GO:0042026; P:GO:0042595; P:GO:0042742; P:GO:0050832; P:GO:0051704; P:GO:0061077; F:GO:0003779; F:GO:0017022; F:GO:0042802; F:GO:0051082; C:GO:0005759	P:response to hypoxia; P:response to oxidative stress; P:determination of adult lifespan; P:response to heat; P:cold acclimation; P:protein refolding; P:behavioral response to starvation; P:defense response to bacterium; P:defense response to fungus; P:multi-organism process; P:chaperone-mediated protein folding; F:actin binding; F:myosin binding; F:identical protein binding; F:unfolded protein b…	0	0	IPR001436 (PRINTS); IPR002068 (PFAM); IPR008978 (G3DSA:2.60.40.GENE3D); IPR001436 (PANTHER); IPR002068 (PROSITE_PROFILES); IPR002068 (PROSITE_PROFILES); cd06526 (CDD); cd06526 (CDD); IPR008978 (SUPERFAMILY); IPR008978 (SUPERFAMILY)	no GO terms	no GO terms
SS vs AS	Sgl007395	SGL_37	2089350..2092568	69.3379	1.96509	3.90437	1.421e-05	0.004706	apoptosis 1 inhibitor	P:GO:0001666; P:GO:0001890; P:GO:0034121; P:GO:0043161; P:GO:0045088; P:GO:0051291; P:GO:0051726; P:GO:0060546; P:GO:0071356; P:GO:1901222; P:GO:1902443; P:GO:1902523; P:GO:1902524; P:GO:1902527; P:GO:1903508; P:GO:1990001; P:GO:2000377; F:GO:0003713; F:GO:0004842; F:GO:0008270; F:GO:0042802; F:GO:0043027; F:GO:0043130; F:GO:0046872; F:GO:0047485; F:GO:0051087; F:GO:0098770; C:GO:0001741; C:GO:00…	P:response to hypoxia; P:placenta development; P:regulation of toll-like receptor signaling pathway; P:proteasome-mediated ubiquitin-dependent protein catabolic process; P:regulation of innate immune response; P:protein heterooligomerization; P:regulation of cell cycle; P:negative regulation of necroptotic process; P:cellular response to tumor necrosis factor; P:regulation of NIK/NF-kappaB signal…	EC:2	Transferases	IPR013083 (G3DSA:3.30.40.GENE3D); G3DSA:1.10.1170.10 (GENE3D); IPR001370 (PFAM); PF13920 (PFAM); G3DSA:1.10.1170.10 (GENE3D); mobidb-lite (MOBIDB_LITE); mobidb-lite (MOBIDB_LITE); PTHR10044 (PANTHER); IPR001370 (PROSITE_PATTERNS); IPR001841 (PROSITE_PROFILES); IPR001370 (PROSITE_PROFILES); IPR001370 (PROSITE_PROFILES); IPR001370 (CDD); cd16713 (CDD); SSF57924 (SUPERFAMILY); SSF57924 (SUPERFAMILY)	no GO terms	no GO terms
SS vs AS	Sgl010969	SGL_144	complement(921650..924388)	23.295	1.96058	3.89218	2.355e-05	0.006623	Hypothetical predicted protein	C:GO:0016021	C:integral component of membrane	0	0	no IPS match	no IPS match	no IPS match
SS vs AS	Sgl004816	SGL_31	complement(2118063..2119007)	239.783	1.94815	3.85879	2.17e-11	2.723e-08	CCAAT/enhancer-binding protein beta	P:GO:0000122; P:GO:0001541; P:GO:0001892; P:GO:0002432; P:GO:0006355; P:GO:0006953; P:GO:0007613; P:GO:0010629; P:GO:0030182; P:GO:0031334; P:GO:0032675; P:GO:0032753; P:GO:0033598; P:GO:0035711; P:GO:0042130; P:GO:0042742; P:GO:0043524; P:GO:0045165; P:GO:0045600; P:GO:0045669; P:GO:0045670; P:GO:0045778; P:GO:0050873; P:GO:0051704; P:GO:0060644; P:GO:0070059; P:GO:0070169; P:GO:0071222; P:GO:00…	P:negative regulation of transcription by RNA polymerase II; P:ovarian follicle development; P:embryonic placenta development; P:granuloma formation; P:regulation of transcription, DNA-templated; P:acute-phase response; P:memory; P:negative regulation of gene expression; P:neuron differentiation; P:positive regulation of protein-containing complex assembly; P:regulation of interleukin-6 productio…	0	0	G3DSA:1.20.5.170 (GENE3D); mobidb-lite (MOBIDB_LITE); mobidb-lite (MOBIDB_LITE); mobidb-lite (MOBIDB_LITE); mobidb-lite (MOBIDB_LITE); PTHR23334 (PANTHER); SSF57959 (SUPERFAMILY)	no GO terms	no GO terms
SS vs AS	Sgl010616	SGL_89	1239556..1244278	8.72599	1.88926	3.70446	4.321e-05	0.0104843	neuromedin-U receptor 2-like	P:GO:0007186; F:GO:0004930; C:GO:0016021	P:G protein-coupled receptor signaling pathway; F:G protein-coupled receptor activity; C:integral component of membrane	0	0	IPR000276 (PRINTS); IPR000276 (PFAM); G3DSA:1.20.1070.10 (GENE3D); PTHR24243 (PANTHER); IPR017452 (PROSITE_PROFILES); cd00637 (CDD); SSF81321 (SUPERFAMILY)	P:GO:0007186; F:GO:0004930; C:GO:0016021	P:G protein-coupled receptor signaling pathway; F:G protein-coupled receptor activity; C:integral component of membrane
SS vs AS	Sgl001512	SGL_9	complement(2424828..2426123)	24.9488	1.85895	3.62745	6.047e-07	0.0003795	uncharacterized protein LOC117681182	P:GO:0007275; P:GO:0070536; F:GO:0003677; F:GO:0004843; C:GO:0005634	P:multicellular organism development; P:protein K63-linked deubiquitination; F:DNA binding; F:thiol-dependent deubiquitinase; C:nucleus	EC:3.4; EC:3; EC:3.4.19; EC:3.4.19.12	Acting on peptide bonds (peptidases); Hydrolases; Acting on peptide bonds (peptidases); Ubiquitinyl hydrolase 1	IPR003323 (PFAM); G3DSA:3.90.70.80 (GENE3D); mobidb-lite (MOBIDB_LITE); mobidb-lite (MOBIDB_LITE); PTHR12419 (PANTHER); PTHR12419:SF7 (PANTHER); IPR003323 (PROSITE_PROFILES); IPR038765 (SUPERFAMILY)	no GO terms	no GO terms
SS vs AS	Sgl010960	SGL_144	769097..771496	85.6133	1.83998	3.58004	0.000138	0.0227439	Hypothetical predicted protein	C:GO:0016021	C:integral component of membrane	0	0	no IPS match	no IPS match	no IPS match
SS vs AS	Sgl002817	SGL_17	1468554..1483055	17.1075	1.82889	3.55263	0.0001302	0.0216713	heat shock protein 70 B2-like	P:GO:0006457; P:GO:0008340; P:GO:0042594; F:GO:0005524; F:GO:0016887; F:GO:0051082; C:GO:0005739	P:protein folding; P:determination of adult lifespan; P:response to starvation; F:ATP binding; F:ATP hydrolysis activity; F:unfolded protein binding; C:mitochondrion	EC:3.6.1; EC:3.6; EC:3	Acting on acid anhydrides; Acting on acid anhydrides; Hydrolases	PR00301 (PRINTS); IPR029047 (G3DSA:2.60.34.GENE3D); G3DSA:3.30.420.40 (GENE3D); IPR013126 (PFAM); IPR029048 (G3DSA:1.20.1270.GENE3D); G3DSA:3.30.420.40 (GENE3D); G3DSA:3.30.30.30 (GENE3D); G3DSA:3.90.640.10 (GENE3D); mobidb-lite (MOBIDB_LITE); IPR013126 (PANTHER); PTHR19375:SF431 (PANTHER); IPR018181 (PROSITE_PATTERNS); IPR018181 (PROSITE_PATTERNS); IPR018181 (PROSITE_PATTERNS); cd10233 (CDD); IP…	F:GO:0005524; F:GO:0016887	F:ATP binding; F:ATP hydrolysis activity
SS vs AS	Sgl016287	SGL_143	245553..266669	6.96228	1.7244	3.30444	0.0001224	0.0210241	receptor-type tyrosine-protein phosphatase epsilon-like	P:GO:0007165; P:GO:0035335; F:GO:0005001; F:GO:0005044; C:GO:0005887; C:GO:0005902	P:signal transduction; P:peptidyl-tyrosine dephosphorylation; F:transmembrane receptor protein tyrosine phosphatase activity; F:scavenger receptor activity; C:integral component of plasma membrane; C:microvillus	EC:3.1; EC:3.1.3.48; EC:3; EC:3.1.3	Acting on ester bonds; Protein-tyrosine-phosphatase; Hydrolases; Acting on ester bonds	IPR000242 (PRINTS); IPR000242 (PFAM); IPR029021 (G3DSA:3.90.190.GENE3D); G3DSA:2.170.300.10 (GENE3D); IPR029021 (G3DSA:3.90.190.GENE3D); PTHR19134:SF504 (PANTHER); PTHR19134 (PANTHER); IPR016130 (PROSITE_PATTERNS); IPR000387 (PROSITE_PROFILES); IPR001190 (PROSITE_PROFILES); IPR000242 (PROSITE_PROFILES); IPR002049 (CDD); IPR029021 (SUPERFAMILY); IPR029021 (SUPERFAMILY); IPR036772 (SUPERFAMILY)	P:GO:0006470; P:GO:0016311; F:GO:0004725; F:GO:0005044; F:GO:0016791; C:GO:0016020	P:protein dephosphorylation; P:dephosphorylation; F:protein tyrosine phosphatase activity; F:scavenger receptor activity; F:phosphatase activity; C:membrane
SS vs AS	Sgl021721	SGL_409	complement(35469..36199)	278.911	1.71658	3.28656	1.747e-05	0.005398	avidin family protein	F:GO:0009374; C:GO:0005576	F:biotin binding; C:extracellular region	0	0	IPR005469 (PRINTS); IPR005468 (PFAM); IPR036896 (G3DSA:2.40.128.GENE3D); PTHR34399 (PANTHER); IPR005468 (PROSITE_PROFILES); IPR036896 (SUPERFAMILY)	F:GO:0009374	F:biotin binding
SS vs AS	Sgl022634	SGL_319	complement(181231..206753)	11.1113	1.66513	3.17143	0.0001076	0.0190841	uncharacterized protein LOC111129129	0	0	0	0	G3DSA:2.10.25.10 (GENE3D); G3DSA:2.10.25.10 (GENE3D); G3DSA:2.10.25.10 (GENE3D); PTHR24044 (PANTHER); IPR000742 (PROSITE_PATTERNS); IPR000742 (PROSITE_PATTERNS); IPR000742 (PROSITE_PATTERNS); IPR000742 (PROSITE_PATTERNS); IPR000742 (PROSITE_PATTERNS); IPR000742 (PROSITE_PROFILES); IPR000742 (PROSITE_PROFILES); IPR000742 (PROSITE_PROFILES)	no GO terms	no GO terms
SS vs AS	Sgl014936	SGL_166	complement(280031..281439)	387.173	1.58745	3.00518	5.304e-12	7.867e-09	protein BTG1-like	P:GO:0008285; P:GO:0045603; P:GO:0045766; P:GO:2000271; F:GO:0019899; C:GO:0005634; C:GO:0005737	P:negative regulation of cell population proliferation; P:positive regulation of endothelial cell differentiation; P:positive regulation of angiogenesis; P:positive regulation of fibroblast apoptotic process; F:enzyme binding; C:nucleus; C:cytoplasm	0	0	IPR002087 (PRINTS); IPR036054 (G3DSA:3.90.640.GENE3D); IPR002087 (PFAM); IPR033332 (PANTHER); IPR036054 (SUPERFAMILY)	no GO terms	no GO terms
SS vs AS	Sgl019597	SGL_196	526504..539791	49.3676	1.58265	2.9952	1.009e-05	0.00358	laccase-25-like isoform X1	F:GO:0005507; F:GO:0016491	F:copper ion binding; F:oxidoreductase activity	EC:1	Oxidoreductases	IPR008972 (G3DSA:2.60.40.GENE3D); IPR011706 (PFAM); IPR008972 (G3DSA:2.60.40.GENE3D); IPR008972 (G3DSA:2.60.40.GENE3D); IPR001117 (PFAM); IPR011707 (PFAM); mobidb-lite (MOBIDB_LITE); mobidb-lite (MOBIDB_LITE); IPR045087 (PANTHER); PTHR11709:SF416 (PANTHER); IPR002355 (PROSITE_PATTERNS); cd13858 (CDD); cd13905 (CDD); cd13884 (CDD); IPR008972 (SUPERFAMILY); IPR008972 (SUPERFAMILY); IPR008972 (SUPER…	F:GO:0005507; F:GO:0016491	F:copper ion binding; F:oxidoreductase activity
SS vs AS	Sgl010884	SGL_80	complement(927349..929220)	25.9557	1.56797	2.96488	0.000305	0.0416177	heat shock protein 68-like	P:GO:0001666; P:GO:0006986; P:GO:0009636; P:GO:0035080; F:GO:0005524; F:GO:0016887	P:response to hypoxia; P:response to unfolded protein; P:response to toxic substance; P:heat shock-mediated polytene chromosome puffing; F:ATP binding; F:ATP hydrolysis activity	EC:3.6.1; EC:3.6; EC:3	Acting on acid anhydrides; Acting on acid anhydrides; Hydrolases	PR00301 (PRINTS); G3DSA:3.30.420.40 (GENE3D); IPR013126 (PFAM); G3DSA:3.90.640.10 (GENE3D); IPR029047 (G3DSA:2.60.34.GENE3D); G3DSA:3.30.420.40 (GENE3D); IPR029048 (G3DSA:1.20.1270.GENE3D); G3DSA:3.30.30.30 (GENE3D); IPR013126 (PANTHER); PTHR19375:SF388 (PANTHER); IPR018181 (PROSITE_PATTERNS); IPR018181 (PROSITE_PATTERNS); IPR018181 (PROSITE_PATTERNS); IPR029048 (SUPERFAMILY); IPR029047 (SUPERFAM…	F:GO:0005524; F:GO:0016887	F:ATP binding; F:ATP hydrolysis activity
SS vs AS	Sgl018737	SGL_336	complement(374805..416742)	10.8736	1.56567	2.96014	0.0003785	0.0482461	receptor-type tyrosine-protein phosphatase kappa-like	P:GO:0001937; P:GO:0007156; P:GO:0007169; P:GO:0007179; P:GO:0009410; P:GO:0010596; P:GO:0010629; P:GO:0010839; P:GO:0010842; P:GO:0016525; P:GO:0031290; P:GO:0034333; P:GO:0034394; P:GO:0034614; P:GO:0034644; P:GO:0035335; P:GO:0045786; P:GO:0045892; P:GO:0048041; P:GO:0097746; F:GO:0005001; F:GO:0008013; F:GO:0016790; F:GO:0019901; F:GO:0042802; F:GO:0045294; F:GO:0045295; F:GO:0045296; F:GO:00…	P:negative regulation of endothelial cell proliferation; P:homophilic cell adhesion via plasma membrane adhesion molecules; P:transmembrane receptor protein tyrosine kinase signaling pathway; P:transforming growth factor beta receptor signaling pathway; P:response to xenobiotic stimulus; P:negative regulation of endothelial cell migration; P:negative regulation of gene expression; P:negative regu…	EC:3.1; EC:3.1.3.48; EC:3; EC:3.1.2; EC:3.1.3	Acting on ester bonds; Protein-tyrosine-phosphatase; Hydrolases; Acting on ester bonds; Acting on ester bonds	IPR000242 (PRINTS); IPR000436 (PFAM); IPR029021 (G3DSA:3.90.190.GENE3D); IPR000242 (PFAM); IPR029021 (G3DSA:3.90.190.GENE3D); G3DSA:2.10.70.10 (GENE3D); G3DSA:2.10.70.10 (GENE3D); G3DSA:2.10.70.10 (GENE3D); PTHR19134 (PANTHER); IPR016130 (PROSITE_PATTERNS); IPR000436 (PROSITE_PROFILES); IPR000387 (PROSITE_PROFILES); IPR000436 (PROSITE_PROFILES); IPR000436 (PROSITE_PROFILES); IPR000436 (PROSITE_PR…	P:GO:0006470; P:GO:0016311; F:GO:0004725; F:GO:0016791	P:protein dephosphorylation; P:dephosphorylation; F:protein tyrosine phosphatase activity; F:phosphatase activity
SS vs AS	Sgl027864	SGL_1217	complement(37770..39941)	170.786	1.56366	2.95603	9.926e-06	0.00358	interferon alpha-inducible protein 27-like protein 2A	C:GO:0016021	C:integral component of membrane	0	0	IPR009311 (PFAM); IPR038213 (G3DSA:6.10.110.GENE3D); IPR009311 (PANTHER); PTHR16932:SF29 (PANTHER)	C:GO:0016021	C:integral component of membrane
SS vs AS	Sgl002945	SGL_14	572979..578685	47.1657	1.56225	2.95315	1.82e-06	0.0008999	uncharacterized protein LOC111127393	0	0	0	0	no IPS match	no IPS match	no IPS match
SS vs AS	Sgl002590	SGL_2	complement(2204910..2209877)	8.07849	1.52753	2.88292	5.29e-05	0.0112121	G-protein coupled receptor Mth2	P:GO:0007166; P:GO:0007186; F:GO:0004930; C:GO:0016021	P:cell surface receptor signaling pathway; P:G protein-coupled receptor signaling pathway; F:G protein-coupled receptor activity; C:integral component of membrane	0	0	IPR000832 (PFAM); G3DSA:1.20.1070.10 (GENE3D); PTHR45902 (PANTHER); IPR017981 (PROSITE_PROFILES); cd15039 (CDD)	P:GO:0007166; P:GO:0007186; F:GO:0004888; F:GO:0004930; C:GO:0016021	P:cell surface receptor signaling pathway; P:G protein-coupled receptor signaling pathway; F:transmembrane signaling receptor activity; F:G protein-coupled receptor activity; C:integral component of membrane
SS vs AS	Sgl007707	SGL_110	complement(613853..619094)	24.8373	1.52576	2.87938	1.754e-05	0.005398	copper transport protein ctr6	P:GO:0006508; P:GO:0035434; F:GO:0004222; F:GO:0005375; F:GO:0005515; F:GO:0008270; C:GO:0016021	P:proteolysis; P:copper ion transmembrane transport; F:metalloendopeptidase activity; F:copper ion transmembrane transporter activity; F:protein binding; F:zinc ion binding; C:integral component of membrane	EC:3.4.24; EC:3.4.21.4; EC:3.4; EC:3; EC:7; EC:3.4.21.34; EC:3.4.21.109	Acting on peptide bonds (peptidases); Trypsin; Acting on peptide bonds (peptidases); Hydrolases; Translocases; Plasma kallikrein; Matriptase	IPR035914 (G3DSA:2.60.120.GENE3D); IPR007274 (PFAM); IPR013783 (G3DSA:2.60.40.GENE3D); IPR000859 (PFAM); mobidb-lite (MOBIDB_LITE); mobidb-lite (MOBIDB_LITE); mobidb-lite (MOBIDB_LITE); IPR007274 (PANTHER); IPR000859 (PROSITE_PROFILES); IPR000859 (CDD); IPR003961 (CDD); IPR035914 (SUPERFAMILY); IPR036116 (SUPERFAMILY)	P:GO:0035434; F:GO:0005375; F:GO:0005515; C:GO:0016021	P:copper ion transmembrane transport; F:copper ion transmembrane transporter activity; F:protein binding; C:integral component of membrane
SS vs AS	Sgl020530	SGL_149	complement(535647..596008)	14.9874	1.51163	2.85132	5.292e-05	0.0112121	NADPH oxidase 5-like isoform X2	P:GO:0001525; P:GO:0001816; P:GO:0001935; P:GO:0002790; P:GO:0006915; P:GO:0009306; P:GO:0010155; P:GO:0030728; P:GO:0034599; P:GO:0042554; P:GO:0043012; P:GO:0045987; P:GO:0050850; P:GO:0061640; P:GO:0080154; P:GO:2000379; F:GO:0005509; F:GO:0015252; F:GO:0016175; F:GO:0020037; F:GO:0050660; F:GO:0050661; C:GO:0005789	P:angiogenesis; P:cytokine production; P:endothelial cell proliferation; P:peptide secretion; P:apoptotic process; P:protein secretion; P:regulation of proton transport; P:ovulation; P:cellular response to oxidative stress; P:superoxide anion generation; P:regulation of fusion of sperm to egg plasma membrane; P:positive regulation of smooth muscle contraction; P:positive regulation of calcium-med…	EC:1.6.3; EC:1.6; EC:1; EC:7	Acting on NADH or NADPH; Acting on NADH or NADPH; Oxidoreductases; Translocases	IPR000778 (PRINTS); IPR002048 (PFAM); G3DSA:2.40.30.10 (GENE3D); IPR013130 (PFAM); IPR013121 (PFAM); IPR013112 (PFAM); G3DSA:1.10.238.10 (GENE3D); IPR002048 (PFAM); IPR013121 (PFAM); IPR039261 (G3DSA:3.40.50.GENE3D); G3DSA:1.10.238.10 (GENE3D); SFLDG01168 (SFLD); SFLDG01169 (SFLD); SFLDS00052 (SFLD); mobidb-lite (MOBIDB_LITE); mobidb-lite (MOBIDB_LITE); PTHR11972 (PANTHER); PTHR11972:SF58 (PANTHE…	F:GO:0005509; F:GO:0016491; C:GO:0016020	F:calcium ion binding; F:oxidoreductase activity; C:membrane
SS vs AS	Sgl015788	SGL_185	complement(671993..673320)	80.8414	1.5059	2.84001	6.408e-05	0.0125956	dnaJ homolog subfamily B member 4-like	P:GO:0006457; P:GO:0006986; P:GO:0010629; P:GO:0032781; P:GO:0042691; P:GO:0045746; P:GO:0050821; P:GO:0051085; P:GO:0090084; P:GO:0097201; P:GO:1900034; F:GO:0001671; F:GO:0003714; F:GO:0008047; F:GO:0008134; F:GO:0030544; F:GO:0051082; F:GO:0051087; F:GO:0051117; F:GO:0060589; F:GO:0060590; C:GO:0005654; C:GO:0005886; C:GO:0014069; C:GO:0043025; C:GO:0043197; C:GO:0061827; C:GO:0099524	P:protein folding; P:response to unfolded protein; P:negative regulation of gene expression; P:positive regulation of ATPase activity; P:positive regulation of crystal cell differentiation; P:negative regulation of Notch signaling pathway; P:protein stabilization; P:chaperone cofactor-dependent protein refolding; P:negative regulation of inclusion body assembly; P:negative regulation of transcrip…	0	0	IPR001623 (PRINTS); IPR001623 (PFAM); G3DSA:2.60.260.20 (GENE3D); G3DSA:2.60.260.20 (GENE3D); IPR002939 (PFAM); IPR036869 (G3DSA:1.10.287.GENE3D); mobidb-lite (MOBIDB_LITE); mobidb-lite (MOBIDB_LITE); mobidb-lite (MOBIDB_LITE); PTHR24078:SF525 (PANTHER); PTHR24078 (PANTHER); IPR018253 (PROSITE_PATTERNS); IPR001623 (PROSITE_PROFILES); IPR001623 (CDD); cd10747 (CDD); IPR008971 (SUPERFAMILY); IPR036…	P:GO:0006457; F:GO:0051082	P:protein folding; F:unfolded protein binding
SS vs AS	Sgl001937	SGL_3	complement(2236421..2245695)	85.5783	1.48136	2.79211	7.52e-07	0.0004544	cysteine sulfinic acid decarboxylase-like	P:GO:0006212; P:GO:0007632; P:GO:0019452; P:GO:0019483; P:GO:0042136; P:GO:0042178; P:GO:0042412; P:GO:0048066; F:GO:0004068; F:GO:0004782; F:GO:0030170; C:GO:0005829	P:uracil catabolic process; P:visual behavior; P:L-cysteine catabolic process to taurine; P:beta-alanine biosynthetic process; P:neurotransmitter biosynthetic process; P:xenobiotic catabolic process; P:taurine biosynthetic process; P:developmental pigmentation; F:aspartate 1-decarboxylase activity; F:sulfinoalanine decarboxylase activity; F:pyridoxal phosphate binding; C:cytosol	EC:4.1.1; EC:4.1.1.29; EC:4.1.1.15; EC:4.1; EC:4.1.1.11; EC:4	Carbon-carbon lyases; Sulfinoalanine decarboxylase; Glutamate decarboxylase; Carbon-carbon lyases; Aspartate 1-decarboxylase; Lyases	IPR002129 (PFAM); IPR015421 (G3DSA:3.40.640.GENE3D); G3DSA:3.90.1150.170 (GENE3D); mobidb-lite (MOBIDB_LITE); mobidb-lite (MOBIDB_LITE); PTHR45677 (PANTHER); cd06450 (CDD); IPR015424 (SUPERFAMILY)	P:GO:0019752; F:GO:0003824; F:GO:0016830; F:GO:0030170	P:carboxylic acid metabolic process; F:catalytic activity; F:carbon-carbon lyase activity; F:pyridoxal phosphate binding
SS vs AS	Sgl009702	SGL_111	828781..838543	13.2964	1.47634	2.78241	0.0001742	0.0272056	Hypothetical predicted protein	0	0	0	0	IPR032675 (G3DSA:3.80.10.GENE3D); mobidb-lite (MOBIDB_LITE); mobidb-lite (MOBIDB_LITE); mobidb-lite (MOBIDB_LITE); mobidb-lite (MOBIDB_LITE); PTHR24113 (PANTHER); SSF52047 (SUPERFAMILY)	no GO terms	no GO terms
SS vs AS	Sgl011743	SGL_99	456959..497545	2.72685	1.46533	2.76127	0.0003061	0.0416177	A disintegrin and metalloproteinase with thrombospondin motifs 6-like isoform X6	P:GO:0008104; P:GO:0016540; P:GO:0031638; P:GO:0035262; P:GO:1903354; F:GO:0004222; C:GO:0005604; C:GO:0005615	P:protein localization; P:protein autoprocessing; P:zymogen activation; P:gonad morphogenesis; P:regulation of distal tip cell migration; F:metalloendopeptidase activity; C:basement membrane; C:extracellular space	EC:3.4.24; EC:3.4; EC:3	Acting on peptide bonds (peptidases); Acting on peptide bonds (peptidases); Hydrolases	IPR041645 (PFAM); IPR001590 (PFAM); IPR024079 (G3DSA:3.40.390.GENE3D); PF13688 (PFAM); G3DSA:3.40.1620.60 (GENE3D); mobidb-lite (MOBIDB_LITE); mobidb-lite (MOBIDB_LITE); mobidb-lite (MOBIDB_LITE); PTHR11905:SF159 (PANTHER); PTHR11905 (PANTHER); PTHR11905 (PANTHER); PTHR11905:SF159 (PANTHER); PTHR11905:SF159 (PANTHER); IPR000082 (PROSITE_PROFILES); IPR001590 (PROSITE_PROFILES); IPR001590 (PROSITE_…	P:GO:0006508; F:GO:0004222; F:GO:0008237	P:proteolysis; F:metalloendopeptidase activity; F:metallopeptidase activity
SS vs AS	Sgl013863	SGL_226	complement(604019..610303)	72.3267	1.44241	2.71774	5.821e-05	0.0117726	serine protease inhibitor dipetalogastin	F:GO:0005515	F:protein binding	0	0	IPR002350 (PFAM); G3DSA:3.30.60.30 (GENE3D); G3DSA:3.30.60.30 (GENE3D); G3DSA:3.30.60.30 (GENE3D); IPR002350 (PFAM); PTHR21131 (PANTHER); IPR002350 (PROSITE_PATTERNS); IPR002350 (PROSITE_PATTERNS); IPR002350 (PROSITE_PATTERNS); IPR002350 (PROSITE_PROFILES); IPR002350 (PROSITE_PROFILES); IPR002350 (PROSITE_PROFILES); IPR002350 (PROSITE_PROFILES); IPR002350 (PROSITE_PROFILES); IPR002350 (PROSITE_PR…	F:GO:0005515	F:protein binding
SS vs AS	Sgl006381	SGL_27	complement(1691875..1696176)	24.7933	1.41862	2.6733	3.842e-05	0.009644	cyclic AMP receptor-like protein A	C:GO:0016021	C:integral component of membrane	0	0	IPR023041 (PFAM); G3DSA:1.20.1070.10 (GENE3D); PTHR23112 (PANTHER); IPR017452 (PROSITE_PROFILES); SSF81321 (SUPERFAMILY)	C:GO:0016021	C:integral component of membrane
SS vs AS	Sgl020083	SGL_486	complement(176648..179145)	33.0652	1.39693	2.63341	0.0001956	0.0295427	cholecystokinin receptor type A-like	P:GO:0007186; F:GO:0004930; C:GO:0016021	P:G protein-coupled receptor signaling pathway; F:G protein-coupled receptor activity; C:integral component of membrane	0	0	IPR000276 (PRINTS); G3DSA:1.20.1070.10 (GENE3D); G3DSA:1.20.1070.10 (GENE3D); IPR000276 (PFAM); mobidb-lite (MOBIDB_LITE); PTHR24238 (PANTHER); IPR000276 (PROSITE_PATTERNS); IPR017452 (PROSITE_PROFILES); cd00637 (CDD); SSF81321 (SUPERFAMILY); SSF81321 (SUPERFAMILY)	P:GO:0007186; F:GO:0004930; C:GO:0016021	P:G protein-coupled receptor signaling pathway; F:G protein-coupled receptor activity; C:integral component of membrane
SS vs AS	Sgl006560	SGL_44	complement(865668..867029)	107.68	1.38899	2.61895	5.41e-06	0.002207	cholecystokinin A receptor	P:GO:0007186; F:GO:0004930; C:GO:0016021	P:G protein-coupled receptor signaling pathway; F:G protein-coupled receptor activity; C:integral component of membrane	0	0	IPR000276 (PRINTS); G3DSA:1.20.1070.10 (GENE3D); IPR000276 (PFAM); mobidb-lite (MOBIDB_LITE); mobidb-lite (MOBIDB_LITE); mobidb-lite (MOBIDB_LITE); mobidb-lite (MOBIDB_LITE); PTHR24243 (PANTHER); IPR000276 (PROSITE_PATTERNS); IPR017452 (PROSITE_PROFILES); cd00637 (CDD); SSF81321 (SUPERFAMILY)	P:GO:0007186; F:GO:0004930; C:GO:0016021	P:G protein-coupled receptor signaling pathway; F:G protein-coupled receptor activity; C:integral component of membrane
SS vs AS	Sgl023682	SGL_992	complement(79759..81999)	77.9759	1.38301	2.60812	4.729e-05	0.0108672	uncharacterized protein LOC105338932	0	0	0	0	no IPS match	no IPS match	no IPS match
SS vs AS	Sgl014608	SGL_147	complement(252524..253745)	26.0897	1.37656	2.59648	0.0002938	0.0406205	ras-like GTP-binding protein RhoL	P:GO:0007264; P:GO:0008286; P:GO:0008360; P:GO:0010628; P:GO:0030866; P:GO:0032956; P:GO:0045944; P:GO:0046039; P:GO:0046325; P:GO:0046326; P:GO:0051056; P:GO:0051491; P:GO:1901068; P:GO:1903077; F:GO:0003924; F:GO:0005522; F:GO:0005525; F:GO:0032427; C:GO:0005829; C:GO:0005884; C:GO:0005886; C:GO:0030660; C:GO:0045121	P:small GTPase mediated signal transduction; P:insulin receptor signaling pathway; P:regulation of cell shape; P:positive regulation of gene expression; P:cortical actin cytoskeleton organization; P:regulation of actin cytoskeleton organization; P:positive regulation of transcription by RNA polymerase II; P:GTP metabolic process; P:negative regulation of glucose import; P:positive regulation of g…	EC:3.6.1; EC:3.6; EC:3	Acting on acid anhydrides; Acting on acid anhydrides; Hydrolases	PR00449 (PRINTS); IPR001806 (PFAM); IPR005225 (TIGRFAM); IPR027417 (G3DSA:3.40.50.GENE3D); PTHR24072:SF305 (PANTHER); IPR003578 (PANTHER); PS51419 (PROSITE_PROFILES); PS51420 (PROSITE_PROFILES); IPR001806 (PROSITE_PROFILES); cd00157 (CDD); IPR027417 (SUPERFAMILY)	P:GO:0007264; F:GO:0003924; F:GO:0005525	P:small GTPase mediated signal transduction; F:GTPase activity; F:GTP binding
SS vs AS	Sgl000959	SGL_8	complement(3373248..3375365)	18.3537	1.36367	2.57339	0.000261	0.0367031	toll-like receptor 13	P:GO:0002224; F:GO:0003953; F:GO:0004888; F:GO:0005515; C:GO:0016021	P:toll-like receptor signaling pathway; F:NAD+ nucleosidase activity; F:transmembrane signaling receptor activity; F:protein binding; C:integral component of membrane	EC:3.2; EC:3; EC:3.2.2	Glycosylases; Hydrolases; Glycosylases	PR01537 (PRINTS); IPR035897 (G3DSA:3.40.50.GENE3D); IPR032675 (G3DSA:3.80.10.GENE3D); IPR000157 (PFAM); IPR001611 (PFAM); IPR032675 (G3DSA:3.80.10.GENE3D); mobidb-lite (MOBIDB_LITE); IPR017241 (PANTHER); PTHR24365:SF543 (PANTHER); IPR017241 (PANTHER); PTHR24365:SF543 (PANTHER); IPR000157 (PROSITE_PROFILES); SSF52058 (SUPERFAMILY); IPR035897 (SUPERFAMILY)	P:GO:0002224; P:GO:0006955; P:GO:0007165; F:GO:0003953; F:GO:0004888; F:GO:0005515; C:GO:0016021	P:toll-like receptor signaling pathway; P:immune response; P:signal transduction; F:NAD+ nucleosidase activity; F:transmembrane signaling receptor activity; F:protein binding; C:integral component of membrane
SS vs AS	Sgl014777	SGL_257	678088..687170	48.438	1.29648	2.4563	0.0001054	0.0190841	NGFI-A-binding protein homolog isoform X1	P:GO:0001958; P:GO:0010629; P:GO:0014037; P:GO:0042552; P:GO:0045682; P:GO:0045892; F:GO:0003712; F:GO:0008134; C:GO:0005634	P:endochondral ossification; P:negative regulation of gene expression; P:Schwann cell differentiation; P:myelination; P:regulation of epidermis development; P:negative regulation of transcription, DNA-templated; F:transcription coregulator activity; F:transcription factor binding; C:nucleus	0	0	IPR006989 (PFAM); IPR006988 (PFAM); IPR038398 (G3DSA:1.20.120.GENE3D); IPR013761 (G3DSA:1.10.150.GENE3D); mobidb-lite (MOBIDB_LITE); mobidb-lite (MOBIDB_LITE); mobidb-lite (MOBIDB_LITE); mobidb-lite (MOBIDB_LITE); mobidb-lite (MOBIDB_LITE); IPR039040 (PANTHER); PTHR12623:SF10 (PANTHER); IPR013761 (SUPERFAMILY)	P:GO:0006355; P:GO:0045892; F:GO:0003712; C:GO:0005634	P:regulation of transcription, DNA-templated; P:negative regulation of transcription, DNA-templated; F:transcription coregulator activity; C:nucleus
SS vs AS	Sgl003681	SGL_21	complement(1411743..1423197)	20.6837	1.2912	2.44731	0.0001251	0.0212664	solute carrier family 23 member 2-like	P:GO:0055085; F:GO:0022857; C:GO:0016021	P:transmembrane transport; F:transmembrane transporter activity; C:integral component of membrane	EC:7	Translocases	IPR006043 (PFAM); mobidb-lite (MOBIDB_LITE); mobidb-lite (MOBIDB_LITE); PTHR11119:SF91 (PANTHER); PTHR11119 (PANTHER)	P:GO:0055085; F:GO:0022857; C:GO:0016020	P:transmembrane transport; F:transmembrane transporter activity; C:membrane
SS vs AS	Sgl017442	SGL_240	236189..242037	93.8756	1.16328	2.23965	0.0002604	0.0367031	NF-kappa-B inhibitor alpha-like	P:GO:0002066; P:GO:0002758; P:GO:0006606; P:GO:0006967; P:GO:0007249; P:GO:0007253; P:GO:0007399; P:GO:0008063; P:GO:0009410; P:GO:0009950; P:GO:0010745; P:GO:0010875; P:GO:0010888; P:GO:0015833; P:GO:0016579; P:GO:0031663; P:GO:0032270; P:GO:0032495; P:GO:0033209; P:GO:0034142; P:GO:0035994; P:GO:0043066; P:GO:0043330; P:GO:0043392; P:GO:0045638; P:GO:0045746; P:GO:0045944; P:GO:0046843; P:GO:00…	P:columnar/cuboidal epithelial cell development; P:innate immune response-activating signal transduction; P:protein import into nucleus; P:positive regulation of antifungal peptide biosynthetic process; P:I-kappaB kinase/NF-kappaB signaling; P:cytoplasmic sequestering of NF-kappaB; P:nervous system development; P:Toll signaling pathway; P:response to xenobiotic stimulus; P:dorsal/ventral axis spe…	0	0	IPR036770 (G3DSA:1.25.40.GENE3D); IPR002110 (PFAM); PTHR46680 (PANTHER); PS50297 (PROSITE_PROFILES); IPR002110 (PROSITE_PROFILES); IPR002110 (PROSITE_PROFILES); IPR036770 (SUPERFAMILY)	F:GO:0005515	F:protein binding
SS vs AS	Sgl002900	SGL_17	complement(2809801..2814018)	188.459	1.14483	2.2112	0.0001995	0.0295832	interferon regulatory factor 1-like	P:GO:0000122; P:GO:0002252; P:GO:0006355; P:GO:0006915; P:GO:0007596; P:GO:0008285; P:GO:0010628; P:GO:0010629; P:GO:0045944; P:GO:0050776; P:GO:0051607; P:GO:0051704; P:GO:0060333; P:GO:0060337; F:GO:0000976; F:GO:0000977; F:GO:0001228; F:GO:0003700; C:GO:0005654; C:GO:0005829; C:GO:0005912; C:GO:0005925	P:negative regulation of transcription by RNA polymerase II; P:immune effector process; P:regulation of transcription, DNA-templated; P:apoptotic process; P:blood coagulation; P:negative regulation of cell population proliferation; P:positive regulation of gene expression; P:negative regulation of gene expression; P:positive regulation of transcription by RNA polymerase II; P:regulation of immune…	0	0	IPR001346 (PRINTS); IPR001346 (PFAM); IPR036388 (G3DSA:1.10.10.GENE3D); mobidb-lite (MOBIDB_LITE); mobidb-lite (MOBIDB_LITE); IPR001346 (PANTHER); IPR001346 (PROSITE_PROFILES); IPR001346 (CDD); IPR036390 (SUPERFAMILY)	F:GO:0000976	F:transcription cis-regulatory region binding
SS vs AS	Sgl000565	SGL_11	109132..134154	135.787	1.03575	2.05018	0.0003433	0.0448439	annexin A6-like	P:GO:0006357; F:GO:0003779; F:GO:0005509; F:GO:0005544; F:GO:0043168	P:regulation of transcription by RNA polymerase II; F:actin binding; F:calcium ion binding; F:calcium-dependent phospholipid binding; F:anion binding	0	0	IPR001464 (PRINTS); IPR037104 (G3DSA:1.10.220.GENE3D); IPR037104 (G3DSA:1.10.220.GENE3D); IPR037104 (G3DSA:1.10.220.GENE3D); IPR018502 (PFAM); IPR037104 (G3DSA:1.10.220.GENE3D); IPR037104 (G3DSA:1.10.220.GENE3D); IPR037104 (G3DSA:1.10.220.GENE3D); mobidb-lite (MOBIDB_LITE); mobidb-lite (MOBIDB_LITE); PTHR10502:SF226 (PANTHER); PTHR10502:SF226 (PANTHER); PTHR10502 (PANTHER); PTHR10502 (PANTHER); I…	F:GO:0005509; F:GO:0005544	F:calcium ion binding; F:calcium-dependent phospholipid binding
SS vs AS	Sgl025376	SGL_591	305754..314683	7.74483	-9.65718	-807.423	0.0001797	0.0276648	uncharacterized protein LOC111103347 isoform X1	F:GO:0005515; F:GO:0005525	F:protein binding; F:GTP binding	0	0	IPR003961 (PFAM); IPR030379 (PFAM); IPR027417 (G3DSA:3.40.50.GENE3D); IPR013783 (G3DSA:2.60.40.GENE3D); PTHR18884:SF83 (PANTHER); PTHR18884 (PANTHER); IPR003961 (PROSITE_PROFILES); IPR003961 (CDD); IPR003961 (CDD); IPR036116 (SUPERFAMILY); IPR027417 (SUPERFAMILY); IPR036116 (SUPERFAMILY)	F:GO:0005515; F:GO:0005525	F:protein binding; F:GTP binding
SS vs AS	Sgl027492	SGL_729	complement(28959..34127)	3.73509	-9.40309	-677.035	1.271e-06	0.0006909	Hypothetical predicted protein	P:GO:0006413; P:GO:0009408; P:GO:0009749; P:GO:0014003; P:GO:0032091; P:GO:0043434; P:GO:0048519; P:GO:0050852; P:GO:1905098; P:GO:1990928; F:GO:0003743; F:GO:0005525; F:GO:0019003; F:GO:0030234; F:GO:0032550; F:GO:0042802; C:GO:0005829; C:GO:0005850; C:GO:0005851; C:GO:0005886	P:translational initiation; P:response to heat; P:response to glucose; P:oligodendrocyte development; P:negative regulation of protein binding; P:response to peptide hormone; P:negative regulation of biological process; P:T cell receptor signaling pathway; P:negative regulation of guanyl-nucleotide exchange factor activity; P:response to amino acid starvation; F:translation initiation factor acti…	0	0	IPR013087 (PROSITE_PATTERNS); IPR013087 (PROSITE_PROFILES)	no GO terms	no GO terms
SS vs AS	Sgl019413	SGL_250	complement(134130..141034)	32.6035	-7.65049	-200.921	1.277e-05	0.00434	interferon-induced protein 44-like	F:GO:0005525	F:GTP binding	0	0	IPR027417 (G3DSA:3.40.50.GENE3D); PTHR14241:SF1 (PANTHER); PTHR14241 (PANTHER); cd00882 (CDD); IPR027417 (SUPERFAMILY)	no GO terms	no GO terms
SS vs AS	Sgl029279	SGL_1710	38891..43414	2.09929	-7.2534	-152.578	0.0001133	0.0198722	patched domain-containing protein 3	P:GO:0007286; C:GO:0016021	P:spermatid development; C:integral component of membrane	0	0	G3DSA:1.20.1640.10 (GENE3D); IPR003392 (PFAM); G3DSA:1.20.1640.10 (GENE3D); mobidb-lite (MOBIDB_LITE); PTHR10796 (PANTHER); IPR000731 (PROSITE_PROFILES); SSF82866 (SUPERFAMILY); SSF82866 (SUPERFAMILY)	C:GO:0016021	C:integral component of membrane
SS vs AS	Sgl024721	SGL_924	121485..171279	1.15095	-6.37845	-83.1967	5.051e-05	0.0111354	E3 ubiquitin-protein ligase rnf213-alpha	F:GO:0004842; F:GO:0016887	F:ubiquitin-protein transferase activity; F:ATP hydrolysis activity	EC:3.6.1; EC:3.6.4.13; EC:3.6; EC:2; EC:3	Acting on acid anhydrides; RNA helicase; Acting on acid anhydrides; Transferases; Hydrolases	IPR013083 (G3DSA:3.30.40.GENE3D); mobidb-lite (MOBIDB_LITE); IPR031248 (PANTHER); PTHR22605:SF18 (PANTHER); IPR031248 (PANTHER); IPR018247 (PROSITE_PATTERNS); IPR001841 (PROSITE_PROFILES); SSF57850 (SUPERFAMILY)	F:GO:0004842; F:GO:0016887	F:ubiquitin-protein transferase activity; F:ATP hydrolysis activity
SS vs AS	Sgl027494	SGL_729	complement(206766..237084)	3.6857	-6.26123	-76.7037	4.52e-06	0.001941	uncharacterized protein LOC111135768 isoform X6	P:GO:0010629; P:GO:0042531; P:GO:0042532; P:GO:0046427; P:GO:0060336; P:GO:0070212; P:GO:1902216; P:GO:1902532; P:GO:1902533; F:GO:0003950; F:GO:0019899; F:GO:0070403; C:GO:0005829	P:negative regulation of gene expression; P:positive regulation of tyrosine phosphorylation of STAT protein; P:negative regulation of tyrosine phosphorylation of STAT protein; P:positive regulation of receptor signaling pathway via JAK-STAT; P:negative regulation of interferon-gamma-mediated signaling pathway; P:protein poly-ADP-ribosylation; P:positive regulation of interleukin-4-mediated signal…	EC:2.4.2; EC:2.4; EC:2; EC:2.4.2.30	Glycosyltransferases; Glycosyltransferases; Transferases; NAD(+) ADP-ribosyltransferase	IPR043472 (G3DSA:3.40.220.GENE3D); IPR002589 (PFAM); mobidb-lite (MOBIDB_LITE); mobidb-lite (MOBIDB_LITE); mobidb-lite (MOBIDB_LITE); PTHR14453 (PANTHER); IPR034401 (PTHR14453:PANTHER); IPR002589 (PROSITE_PROFILES); IPR043472 (SUPERFAMILY)	no GO terms	no GO terms
SS vs AS	Sgl028247	SGL_990	68690..73825	3.01975	-5.63764	-49.7851	0.0003488	0.0451682	serine/threonine-protein phosphatase 6 regulatory ankyrin repeat subunit C-like	0	0	0	0	no IPS match	no IPS match	no IPS match
SS vs AS	Sgl024831	SGL_797	146196..210872	15.877	-5.37575	-41.5205	1.407e-06	0.0007406	E3 ubiquitin-protein ligase rnf213-alpha	F:GO:0004842; F:GO:0016887	F:ubiquitin-protein transferase activity; F:ATP hydrolysis activity	EC:3.6.1; EC:3.6.4.13; EC:3.6; EC:2; EC:3	Acting on acid anhydrides; RNA helicase; Acting on acid anhydrides; Transferases; Hydrolases	PTHR22605:SF18 (PANTHER); IPR031248 (PANTHER)	F:GO:0004842; F:GO:0016887	F:ubiquitin-protein transferase activity; F:ATP hydrolysis activity
SS vs AS	Sgl024830	SGL_797	47943..137022	6.12031	-5.26162	-38.3624	1.463e-06	0.0007461	E3 ubiquitin-protein ligase rnf213-alpha-like	F:GO:0004842; F:GO:0016887	F:ubiquitin-protein transferase activity; F:ATP hydrolysis activity	EC:3.6.1; EC:3.6; EC:2; EC:3	Acting on acid anhydrides; Acting on acid anhydrides; Transferases; Hydrolases	IPR027417 (G3DSA:3.40.50.GENE3D); IPR027417 (G3DSA:3.40.50.GENE3D); IPR031248 (PANTHER); IPR027417 (SUPERFAMILY); IPR027417 (SUPERFAMILY)	F:GO:0004842; F:GO:0016887	F:ubiquitin-protein transferase activity; F:ATP hydrolysis activity
SS vs AS	Sgl025734	SGL_867	135714..150262	0.936295	-5.2014	-36.7941	5.43e-05	0.0113569	uncharacterized protein LOC117684561 isoform X5	0	0	0	0	IPR036388 (G3DSA:1.10.10.GENE3D); PF08477 (PFAM); IPR041249 (PFAM); IPR032171 (PFAM); IPR036388 (G3DSA:1.10.10.GENE3D); IPR027417 (G3DSA:3.40.50.GENE3D); IPR020859 (PROSITE_PROFILES); IPR027417 (SUPERFAMILY)	no GO terms	no GO terms
SS vs AS	Sgl017466	SGL_352	complement(22928..41692)	3.82992	-4.98106	-31.5826	3.695e-05	0.00942	uncharacterized protein LOC117689054	0	0	0	0	no IPS match	no IPS match	no IPS match
SS vs AS	Sgl021142	SGL_462	complement(337450..338670)	19.7171	-4.55553	-23.5154	3.076e-05	0.008364	IgGFc-binding protein-like	0	0	0	0	IPR035234 (PFAM); PTHR46534 (PANTHER)	no GO terms	no GO terms
SS vs AS	Sgl017252	SGL_122	complement(1015141..1020774)	2.60136	-4.53581	-23.1961	0.0001592	0.0252157	cellular retinoic acid-binding protein 2-like	P:GO:0007616; F:GO:0008289	P:long-term memory; F:lipid binding	0	0	IPR000463 (PRINTS); IPR000566 (PFAM); IPR012674 (G3DSA:2.40.128.GENE3D); IPR031259 (PANTHER); PTHR11955:SF135 (PANTHER); IPR000463 (PROSITE_PATTERNS); cd00742 (CDD); IPR012674 (SUPERFAMILY)	F:GO:0008289	F:lipid binding
SS vs AS	Sgl024109	SGL_980	complement(20520..131671)	3.47557	-4.42766	-21.5208	0.0001751	0.0272056	E3 ubiquitin-protein ligase rnf213-alpha-like isoform X1	P:GO:0016567; F:GO:0004842; F:GO:0016887; F:GO:0046872	P:protein ubiquitination; F:ubiquitin-protein transferase activity; F:ATP hydrolysis activity; F:metal ion binding	EC:3.6.1; EC:3.6.4.13; EC:2; EC:3.6; EC:3	Acting on acid anhydrides; RNA helicase; Transferases; Acting on acid anhydrides; Hydrolases	IPR027417 (G3DSA:3.40.50.GENE3D); IPR027417 (G3DSA:3.40.50.GENE3D); IPR031248 (PANTHER); PTHR22605:SF21 (PANTHER); IPR001841 (PROSITE_PROFILES); cd00009 (CDD); IPR027417 (SUPERFAMILY); IPR027417 (SUPERFAMILY); SSF57850 (SUPERFAMILY)	F:GO:0004842; F:GO:0016887	F:ubiquitin-protein transferase activity; F:ATP hydrolysis activity
SS vs AS	Sgl013281	SGL_205	complement(318173..365921)	3.88621	-4.13637	-17.5862	2.299e-05	0.006579	Adhesion G protein-coupled receptor B2,Coadhesin,Thrombospondin-1,Adhesion G protein-coupled receptor B1,Mucin-like protein,Hemicentin-1,Adhesion G protein-coupled receptor B3,Thrombospondin-2	F:GO:0008061; C:GO:0005576; C:GO:0005615	F:chitin binding; C:extracellular region; C:extracellular space	0	0	PR01705 (PRINTS); IPR036383 (G3DSA:2.20.100.GENE3D); IPR000884 (PFAM); G3DSA:1.10.10.1940 (GENE3D); IPR036383 (G3DSA:2.20.100.GENE3D); IPR036383 (G3DSA:2.20.100.GENE3D); IPR003582 (PFAM); IPR036383 (G3DSA:2.20.100.GENE3D); mobidb-lite (MOBIDB_LITE); PTHR22906:SF21 (PANTHER); PTHR22906 (PANTHER); PTHR22906 (PANTHER); PTHR22906 (PANTHER); PTHR22906 (PANTHER); PTHR22906:SF21 (PANTHER); PTHR22906 (PA…	no GO terms	no GO terms
SS vs AS	Sgl001419	SGL_9	complement(185748..186141)	31.0877	-3.77933	-13.7307	3.923e-07	0.0002667	serum amyloid A-5 protein-like	P:GO:0002793; P:GO:0006898; P:GO:0006953; P:GO:0007186; P:GO:0007204; P:GO:0007252; P:GO:0008203; P:GO:0009617; P:GO:0010469; P:GO:0019221; P:GO:0030168; P:GO:0030593; P:GO:0032147; P:GO:0032732; P:GO:0035634; P:GO:0043406; P:GO:0045087; P:GO:0045785; P:GO:0048246; P:GO:0048247; P:GO:0050714; P:GO:0050728; P:GO:0050918; P:GO:0051704; P:GO:0071347; P:GO:0098657; F:GO:0001664; F:GO:0035662; F:GO:00…	P:positive regulation of peptide secretion; P:receptor-mediated endocytosis; P:acute-phase response; P:G protein-coupled receptor signaling pathway; P:positive regulation of cytosolic calcium ion concentration; P:I-kappaB phosphorylation; P:cholesterol metabolic process; P:response to bacterium; P:regulation of signaling receptor activity; P:cytokine-mediated signaling pathway; P:platelet activat…	0	0	IPR000096 (PRINTS); G3DSA:1.10.132.110 (GENE3D); IPR000096 (PFAM); mobidb-lite (MOBIDB_LITE); PTHR23424:SF25 (PANTHER); PTHR23424 (PANTHER); IPR000096 (PROSITE_PATTERNS)	C:GO:0005576	C:extracellular region
SS vs AS	Sgl021144	SGL_462	354824..357208	4.77383	-3.69019	-12.908	2.525e-06	0.001177	glutamate carboxypeptidase 2-like isoform X4	P:GO:0006508; P:GO:0006760; P:GO:0008652; P:GO:0035609; P:GO:0043065; P:GO:0043603; F:GO:0004181; F:GO:0016805; F:GO:1904492; F:GO:1904493; C:GO:0005887; C:GO:0009986	P:proteolysis; P:folic acid-containing compound metabolic process; P:cellular amino acid biosynthetic process; P:C-terminal protein deglutamylation; P:positive regulation of apoptotic process; P:cellular amide metabolic process; F:metallocarboxypeptidase activity; F:dipeptidase activity; F:Ac-Asp-Glu binding; F:tetrahydrofolyl-poly(glutamate) polymer binding; C:integral component of plasma membra…	EC:3.4.17.21; EC:3.4.13; EC:3.4; EC:3.4.17; EC:3	Glutamate carboxypeptidase II; Acting on peptide bonds (peptidases); Acting on peptide bonds (peptidases); Acting on peptide bonds (peptidases); Hydrolases	IPR036757 (G3DSA:1.20.930.GENE3D); IPR007365 (PFAM); IPR039373 (PANTHER); IPR036757 (SUPERFAMILY)	no GO terms	no GO terms
SS vs AS	Sgl003520	SGL_7	complement(2915550..2934764)	5.34596	-3.60862	-12.1984	1.866e-08	1.79e-05	MAM and LDL-receptor class A domain-containing protein 1-like	P:GO:0006508; F:GO:0004222; C:GO:0016020	P:proteolysis; F:metalloendopeptidase activity; C:membrane	EC:3.4.24; EC:3.4; EC:3	Acting on peptide bonds (peptidases); Acting on peptide bonds (peptidases); Hydrolases	IPR001506 (PRINTS); G3DSA:2.60.120.200 (GENE3D); IPR035914 (G3DSA:2.60.120.GENE3D); IPR000998 (PFAM); G3DSA:2.60.120.200 (GENE3D); G3DSA:2.10.25.10 (GENE3D); IPR024079 (G3DSA:3.40.390.GENE3D); IPR000742 (PFAM); IPR000859 (PFAM); G3DSA:2.10.25.10 (GENE3D); IPR001506 (PFAM); mobidb-lite (MOBIDB_LITE); mobidb-lite (MOBIDB_LITE); mobidb-lite (MOBIDB_LITE); PTHR10127 (PANTHER); IPR000742 (PROSITE_PATT…	P:GO:0006508; F:GO:0004222; F:GO:0008237; C:GO:0016020	P:proteolysis; F:metalloendopeptidase activity; F:metallopeptidase activity; C:membrane
SS vs AS	Sgl028231	SGL_2059	24568..34044	4.03607	-3.5851	-12.0012	3.278e-06	0.001477	uncharacterized protein LOC105339033	F:GO:0005515; F:GO:0005525; F:GO:0008270	F:protein binding; F:GTP binding; F:zinc ion binding	0	0	IPR003961 (PFAM); IPR027417 (G3DSA:3.40.50.GENE3D); IPR030379 (PFAM); IPR013783 (G3DSA:2.60.40.GENE3D); G3DSA:4.10.830.40 (GENE3D); mobidb-lite (MOBIDB_LITE); mobidb-lite (MOBIDB_LITE); mobidb-lite (MOBIDB_LITE); PTHR18884:SF83 (PANTHER); PTHR18884 (PANTHER); IPR000315 (PROSITE_PROFILES); IPR003961 (PROSITE_PROFILES); IPR003961 (CDD); IPR027417 (SUPERFAMILY); IPR027417 (SUPERFAMILY); IPR036116 (S…	F:GO:0005515; F:GO:0005525; F:GO:0008270	F:protein binding; F:GTP binding; F:zinc ion binding
SS vs AS	Sgl026043	SGL_742	210753..213043	3.79009	-3.54927	-11.7068	0.0003751	0.0481863	putative inhibitor of apoptosis	P:GO:0006511; P:GO:0006964; P:GO:0007166; P:GO:0009966; P:GO:0022416; P:GO:0042307; P:GO:0051704; P:GO:0061057; P:GO:0070534; P:GO:0070936; P:GO:0090087; P:GO:1990001; F:GO:0008270; F:GO:0031625; F:GO:0043027; F:GO:0046872; F:GO:0061630; F:GO:0089720; C:GO:0005634; C:GO:0048471	P:ubiquitin-dependent protein catabolic process; P:positive regulation of biosynthetic process of antibacterial peptides active against Gram-negative bacteria; P:cell surface receptor signaling pathway; P:regulation of signal transduction; P:chaeta development; P:positive regulation of protein import into nucleus; P:multi-organism process; P:peptidoglycan recognition protein signaling pathway; P:…	EC:2	Transferases	IPR001370 (PFAM); G3DSA:1.10.1170.10 (GENE3D); IPR011029 (G3DSA:1.10.533.GENE3D); G3DSA:1.10.1170.10 (GENE3D); G3DSA:1.10.1170.10 (GENE3D); PF13920 (PFAM); mobidb-lite (MOBIDB_LITE); mobidb-lite (MOBIDB_LITE); mobidb-lite (MOBIDB_LITE); mobidb-lite (MOBIDB_LITE); mobidb-lite (MOBIDB_LITE); mobidb-lite (MOBIDB_LITE); mobidb-lite (MOBIDB_LITE); PTHR10044 (PANTHER); IPR001370 (PROSITE_PATTERNS); IPR…	no GO terms	no GO terms
SS vs AS	Sgl003247	SGL_12	complement(3787130..3798294)	1.7158	-3.53547	-11.5953	0.000255	0.0364974	uncharacterized protein LOC105322925	0	0	0	0	G3DSA:2.10.25.10 (GENE3D); IPR001846 (PFAM); mobidb-lite (MOBIDB_LITE); mobidb-lite (MOBIDB_LITE); PTHR14949 (PANTHER); PTHR14949:SF30 (PANTHER); PTHR14949:SF30 (PANTHER); PTHR14949 (PANTHER); IPR001846 (PROSITE_PROFILES); IPR013320 (SUPERFAMILY)	no GO terms	no GO terms
SS vs AS	Sgl029023	SGL_1906	26106..43911	16.9359	-3.15727	-8.92141	5.607e-06	0.002231	prestalk protein-like	0	0	0	0	IPR006149 (PFAM); PTHR39069 (PANTHER); IPR000742 (PROSITE_PATTERNS); IPR009030 (SUPERFAMILY)	no GO terms	no GO terms
SS vs AS	Sgl025740	SGL_484	complement(336938..350203)	4.5008	-2.90449	-7.48755	0.0002669	0.0372149	T-complex protein 1 subunit beta-like	P:GO:0007339; P:GO:0032212; P:GO:0043312; P:GO:0050821; P:GO:0051086; P:GO:0051131; P:GO:0051973; P:GO:0090666; P:GO:1901998; P:GO:1904851; P:GO:1904874; F:GO:0005524; F:GO:0016887; F:GO:0031625; F:GO:0044183; F:GO:0051082; C:GO:0002199; C:GO:0005576; C:GO:0005832; C:GO:0005874; C:GO:0035578; C:GO:0043209; C:GO:0044297	P:binding of sperm to zona pellucida; P:positive regulation of telomere maintenance via telomerase; P:neutrophil degranulation; P:protein stabilization; P:chaperone mediated protein folding independent of cofactor; P:chaperone-mediated protein complex assembly; P:positive regulation of telomerase activity; P:scaRNA localization to Cajal body; P:toxin transport; P:positive regulation of establishm…	EC:3.6.1; EC:3.6; EC:3	Acting on acid anhydrides; Acting on acid anhydrides; Hydrolases	IPR027410 (G3DSA:3.30.260.GENE3D); IPR027409 (G3DSA:3.50.7.GENE3D); IPR027413 (G3DSA:1.10.560.GENE3D); IPR002423 (PFAM); IPR017998 (PANTHER); IPR012716 (PTHR11353:PANTHER); IPR027413 (SUPERFAMILY); IPR027409 (SUPERFAMILY)	P:GO:0006457; F:GO:0005524; F:GO:0016887; F:GO:0051082; C:GO:0005829; C:GO:0005832	P:protein folding; F:ATP binding; F:ATP hydrolysis activity; F:unfolded protein binding; C:cytosol; C:chaperonin-containing T-complex
SS vs AS	Sgl018625	SGL_419	complement(424539..435026)	15.1334	-2.50292	-5.66833	1.895e-05	0.005726	paramyosin-like isoform X3	F:GO:0005515	F:protein binding	0	0	IPR001073 (PRINTS); IPR008983 (G3DSA:2.60.120.GENE3D); IPR001073 (PFAM); IPR008983 (G3DSA:2.60.120.GENE3D); PTHR22923:SF68 (PANTHER); PTHR22923:SF68 (PANTHER); PTHR22923 (PANTHER); IPR001073 (PROSITE_PROFILES); IPR001073 (PROSITE_PROFILES); IPR008983 (SUPERFAMILY); IPR008983 (SUPERFAMILY)	F:GO:0005515	F:protein binding
SS vs AS	Sgl003164	SGL_12	1919112..1950094	1.45969	-2.50064	-5.65938	6.626e-05	0.0127016	L-ascorbate oxidase-like	P:GO:0006700; P:GO:0006805; P:GO:0007617; P:GO:0008203; P:GO:0009651; P:GO:0010332; P:GO:0014037; P:GO:0016999; P:GO:0017085; P:GO:0018879; P:GO:0018894; P:GO:0018958; P:GO:0018963; P:GO:0021549; P:GO:0021766; P:GO:0033197; P:GO:0033327; P:GO:0033591; P:GO:0033595; P:GO:0042359; P:GO:0042542; P:GO:0043200; P:GO:0043279; P:GO:0043627; P:GO:0043648; P:GO:0044344; P:GO:0051412; P:GO:0060014; P:GO:00…	P:C21-steroid hormone biosynthetic process; P:xenobiotic metabolic process; P:mating behavior; P:cholesterol metabolic process; P:response to salt stress; P:response to gamma radiation; P:Schwann cell differentiation; P:antibiotic metabolic process; P:response to insecticide; P:biphenyl metabolic process; P:dibenzo-p-dioxin metabolic process; P:phenol-containing compound metabolic process; P:phth…	EC:1.14.15.6; EC:1; EC:1.14.15; EC:1.14	Cholesterol monooxygenase (side-chain-cleaving); Oxidoreductases; Acting on paired donors, with incorporation or reduction of molecular oxygen. The oxygen incorporated need not be derived from O(2); Acting on paired donors, with incorporation or reduction of molecular oxygen. The oxygen incorporated need not be derived from O(2)	IPR011707 (PFAM); IPR008972 (G3DSA:2.60.40.GENE3D); IPR008972 (G3DSA:2.60.40.GENE3D); IPR011706 (PFAM); IPR008972 (G3DSA:2.60.40.GENE3D); IPR008972 (G3DSA:2.60.40.GENE3D); IPR008972 (G3DSA:2.60.40.GENE3D); IPR001117 (PFAM); IPR008972 (G3DSA:2.60.40.GENE3D); IPR045087 (PANTHER); IPR045087 (PANTHER); PTHR11709:SF416 (PANTHER); PTHR11709:SF416 (PANTHER); IPR002355 (PROSITE_PATTERNS); IPR002355 (PROS…	F:GO:0005507; F:GO:0016491	F:copper ion binding; F:oxidoreductase activity
SS vs AS	Sgl009506	SGL_115	876617..879786	100.353	-2.36242	-5.14232	4.37e-05	0.0104843	complement C1q tumor necrosis factor-related protein 2-like	F:GO:0005515	F:protein binding	0	0	IPR001073 (PRINTS); IPR001073 (PFAM); IPR008983 (G3DSA:2.60.120.GENE3D); PTHR22923 (PANTHER); PTHR22923:SF102 (PANTHER); IPR001073 (PROSITE_PROFILES); IPR008983 (SUPERFAMILY)	F:GO:0005515	F:protein binding
SS vs AS	Sgl000292	SGL_0	6601853..6607372	6.97269	-1.84144	-3.58369	1.252e-05	0.00434	unnamed protein product	P:GO:0000723; P:GO:0006281; P:GO:0006310; P:GO:0015074; P:GO:0032508; F:GO:0003677; F:GO:0003678; F:GO:0005524; F:GO:0008270; F:GO:0016787	P:telomere maintenance; P:DNA repair; P:DNA recombination; P:DNA integration; P:DNA duplex unwinding; F:DNA binding; F:DNA helicase activity; F:ATP binding; F:zinc ion binding; F:hydrolase activity	EC:3.6.4.12; EC:3	DNA helicase; Hydrolases	IPR010285 (PFAM); IPR027417 (G3DSA:3.40.50.GENE3D); G3DSA:3.90.70.80 (GENE3D); mobidb-lite (MOBIDB_LITE); mobidb-lite (MOBIDB_LITE); mobidb-lite (MOBIDB_LITE); PTHR47642 (PANTHER); cd18809 (CDD); IPR027417 (SUPERFAMILY); IPR027417 (SUPERFAMILY)	P:GO:0000723; P:GO:0006281; F:GO:0003678	P:telomere maintenance; P:DNA repair; F:DNA helicase activity
SS vs AS	Sgl014172	SGL_294	complement(103198..105198)	43.6535	-1.56953	-2.96807	4.246e-05	0.0104843	tubulin polymerization-promoting protein family member 3	P:GO:0001578; P:GO:0032273; P:GO:0046785; F:GO:0008017; F:GO:0015631; C:GO:0005634; C:GO:0005737; C:GO:0005739; C:GO:0005829; C:GO:0005874; C:GO:0043209; C:GO:0048471	P:microtubule bundle formation; P:positive regulation of protein polymerization; P:microtubule polymerization; F:microtubule binding; F:tubulin binding; C:nucleus; C:cytoplasm; C:mitochondrion; C:cytosol; C:microtubule; C:myelin sheath; C:perinuclear region of cytoplasm	0	0	IPR008907 (PFAM); mobidb-lite (MOBIDB_LITE); mobidb-lite (MOBIDB_LITE); IPR030795 (PTHR12932:PANTHER); IPR008907 (PANTHER); IPR011992 (SUPERFAMILY)	P:GO:0001578; P:GO:0046785; F:GO:0015631	P:microtubule bundle formation; P:microtubule polymerization; F:tubulin binding
SS vs AS	Sgl006738	SGL_41	665785..677969	19.1919	-1.56333	-2.95535	0.0003216	0.0433615	gelsolin-like protein 2	P:GO:0051014; P:GO:0051016; P:GO:1905808; F:GO:0003785; F:GO:0005546; F:GO:0051015	P:actin filament severing; P:barbed-end actin filament capping; P:positive regulation of synapse pruning; F:actin monomer binding; F:phosphatidylinositol-4,5-bisphosphate binding; F:actin filament binding	0	0	IPR007122 (PRINTS); IPR029006 (G3DSA:3.40.20.GENE3D); IPR029006 (G3DSA:3.40.20.GENE3D); IPR029006 (G3DSA:3.40.20.GENE3D); IPR007123 (PFAM); PTHR11977:SF109 (PANTHER); IPR007122 (PANTHER); cd11290 (CDD); SSF55753 (SUPERFAMILY); SSF55753 (SUPERFAMILY); SSF55753 (SUPERFAMILY)	F:GO:0051015	F:actin filament binding
SS vs AS	Sgl000159	SGL_0	3532602..3545237	97.046	-1.46445	-2.75959	5.007e-05	0.0111354	synaptogenesis protein syg-2-like isoform X1	F:GO:0005515; C:GO:0016021	F:protein binding; C:integral component of membrane	0	0	IPR013783 (G3DSA:2.60.40.GENE3D); PF13927 (PFAM); IPR013162 (PFAM); IPR013783 (G3DSA:2.60.40.GENE3D); IPR013783 (G3DSA:2.60.40.GENE3D); IPR013783 (G3DSA:2.60.40.GENE3D); IPR013783 (G3DSA:2.60.40.GENE3D); IPR013783 (G3DSA:2.60.40.GENE3D); mobidb-lite (MOBIDB_LITE); mobidb-lite (MOBIDB_LITE); PTHR23278 (PANTHER); IPR003961 (PROSITE_PROFILES); IPR007110 (PROSITE_PROFILES); IPR007110 (PROSITE_PROFILE…	F:GO:0005515	F:protein binding
SS vs AS	Sgl003516	SGL_7	complement(2794041..2799101)	89.7151	-1.4232	-2.68179	0.0001185	0.0205673	ETS homologous factor	P:GO:0006357; F:GO:0003700; F:GO:0043565; C:GO:0005634	P:regulation of transcription by RNA polymerase II; F:DNA-binding transcription factor activity; F:sequence-specific DNA binding; C:nucleus	0	0	IPR000418 (PRINTS); IPR036388 (G3DSA:1.10.10.GENE3D); IPR000418 (PFAM); mobidb-lite (MOBIDB_LITE); mobidb-lite (MOBIDB_LITE); PTHR11849:SF190 (PANTHER); IPR046328 (PANTHER); IPR000418 (PROSITE_PROFILES); IPR036390 (SUPERFAMILY)	P:GO:0006355; P:GO:0006357; F:GO:0003700; F:GO:0043565	P:regulation of transcription, DNA-templated; P:regulation of transcription by RNA polymerase II; F:DNA-binding transcription factor activity; F:sequence-specific DNA binding
ST vs AS	Sgl021484	SGL_640	complement(206326..245179)	5.05209	8.22312	298.817	5.295e-08	6.78e-05	E3 ubiquitin-protein ligase rnf213-alpha	P:GO:0016567; F:GO:0004842; F:GO:0016746; F:GO:0016887	P:protein ubiquitination; F:ubiquitin-protein transferase activity; F:acyltransferase activity; F:ATP hydrolysis activity	EC:2.3; EC:3.6.1; EC:3.6; EC:2; EC:3	Acyltransferases; Acting on acid anhydrides; Acting on acid anhydrides; Transferases; Hydrolases	mobidb-lite (MOBIDB_LITE); PTHR22605:SF21 (PANTHER); IPR031248 (PANTHER)	F:GO:0004842; F:GO:0016887	F:ubiquitin-protein transferase activity; F:ATP hydrolysis activity
ST vs AS	Sgl021483	SGL_640	complement(112161..196464)	7.51829	7.78136	220	5.44e-07	0.0003902	E3 ubiquitin-protein ligase rnf213-alpha	F:GO:0004842; F:GO:0016887	F:ubiquitin-protein transferase activity; F:ATP hydrolysis activity	EC:3.6.1; EC:3.6.4.13; EC:3.6; EC:2; EC:3	Acting on acid anhydrides; RNA helicase; Acting on acid anhydrides; Transferases; Hydrolases	IPR027417 (G3DSA:3.40.50.GENE3D); IPR013083 (G3DSA:3.30.40.GENE3D); PTHR22605:SF21 (PANTHER); IPR031248 (PANTHER); IPR031248 (PANTHER); IPR001841 (PROSITE_PROFILES); SSF57850 (SUPERFAMILY); IPR027417 (SUPERFAMILY)	F:GO:0004842; F:GO:0016887	F:ubiquitin-protein transferase activity; F:ATP hydrolysis activity
ST vs AS	Sgl013671	SGL_140	complement(728418..732413)	2.33637	6.82298	113.219	3.908e-05	0.0115218	Hypothetical predicted protein	P:GO:0007229	P:integrin-mediated signaling pathway	EC:3.2.1.78	Mannan endo-1,4-beta-mannosidase	IPR013783 (G3DSA:2.60.40.GENE3D); IPR011635 (PFAM)	no GO terms	no GO terms
ST vs AS	Sgl021486	SGL_640	complement(261357..274018)	3.14395	6.45266	87.5881	4.221e-05	0.0120124	E3 ubiquitin-protein ligase rnf213-alpha-like	P:GO:0000209; P:GO:0002040; P:GO:0006511; P:GO:0051260; P:GO:0051865; P:GO:2000051; F:GO:0004842; F:GO:0016887; C:GO:0005730; C:GO:0005829	P:protein polyubiquitination; P:sprouting angiogenesis; P:ubiquitin-dependent protein catabolic process; P:protein homooligomerization; P:protein autoubiquitination; P:negative regulation of non-canonical Wnt signaling pathway; F:ubiquitin-protein transferase activity; F:ATP hydrolysis activity; C:nucleolus; C:cytosol	EC:3.6.1; EC:2; EC:3.6; EC:3	Acting on acid anhydrides; Transferases; Acting on acid anhydrides; Hydrolases	no IPS match	no IPS match	no IPS match
ST vs AS	Sgl019131	SGL_425	79336..81963	2.38494	6.2801	77.7139	3.4e-05	0.0108869	TAR DNA-binding protein 43-like	P:GO:0001933; P:GO:0006397; P:GO:0007274; P:GO:0007417; P:GO:0007628; P:GO:0008345; P:GO:0032897; P:GO:0033119; P:GO:0033143; P:GO:0040011; P:GO:0043524; P:GO:0043903; P:GO:0043921; P:GO:0045666; P:GO:0045886; P:GO:0045944; P:GO:0050769; P:GO:0051704; P:GO:0051726; P:GO:0052472; P:GO:0070507; P:GO:0070935; P:GO:0071765; P:GO:1900006; P:GO:2000331; F:GO:0001228; F:GO:0003690; F:GO:0003697; F:GO:00…	P:negative regulation of protein phosphorylation; P:mRNA processing; P:neuromuscular synaptic transmission; P:central nervous system development; P:adult walking behavior; P:larval locomotory behavior; P:negative regulation of viral transcription; P:negative regulation of RNA splicing; P:regulation of intracellular steroid hormone receptor signaling pathway; P:locomotion; P:negative regulation of…	0	0	IPR000504 (PFAM); IPR012677 (G3DSA:3.30.70.GENE3D); IPR012677 (G3DSA:3.30.70.GENE3D); mobidb-lite (MOBIDB_LITE); mobidb-lite (MOBIDB_LITE); mobidb-lite (MOBIDB_LITE); mobidb-lite (MOBIDB_LITE); mobidb-lite (MOBIDB_LITE); PTHR48033 (PANTHER); PTHR48033:SF9 (PANTHER); IPR000504 (PROSITE_PROFILES); cd12322 (CDD); IPR035979 (SUPERFAMILY)	F:GO:0003676; F:GO:0003723	F:nucleic acid binding; F:RNA binding
ST vs AS	Sgl023699	SGL_605	complement(129336..151537)	3.39816	6.03266	65.4655	6.162e-05	0.0153433	uncharacterized protein LOC105339033	F:GO:0005515; F:GO:0005525	F:protein binding; F:GTP binding	0	0	IPR003961 (PFAM); IPR027417 (G3DSA:3.40.50.GENE3D); IPR013783 (G3DSA:2.60.40.GENE3D); IPR006703 (PFAM); mobidb-lite (MOBIDB_LITE); PTHR18884:SF83 (PANTHER); PTHR18884 (PANTHER); IPR003961 (PROSITE_PROFILES); IPR003961 (CDD); cd00882 (CDD); IPR036116 (SUPERFAMILY); IPR027417 (SUPERFAMILY)	F:GO:0005515; F:GO:0005525	F:protein binding; F:GTP binding
ST vs AS	Sgl020418	SGL_394	complement(200663..225237)	19.9618	5.8175	56.3952	6.676e-05	0.0159594	uncharacterized protein LOC111104711 isoform X5	P:GO:0000281; P:GO:0006511; P:GO:0007032; P:GO:0007265; P:GO:0008283; P:GO:0008587; P:GO:0016322; P:GO:0045880; P:GO:0070536; P:GO:0071108; P:GO:0090263; P:GO:1990090; F:GO:0004197; F:GO:0004843; C:GO:0005769; C:GO:0005829; C:GO:0014069; C:GO:0019897; C:GO:0030496; C:GO:0031313; C:GO:0043197	P:mitotic cytokinesis; P:ubiquitin-dependent protein catabolic process; P:endosome organization; P:Ras protein signal transduction; P:cell population proliferation; P:imaginal disc-derived wing margin morphogenesis; P:neuron remodeling; P:positive regulation of smoothened signaling pathway; P:protein K63-linked deubiquitination; P:protein K48-linked deubiquitination; P:positive regulation of cano…	EC:3.4.22; EC:3.4; EC:3; EC:3.4.19; EC:3.4.19.12	Acting on peptide bonds (peptidases); Acting on peptide bonds (peptidases); Hydrolases; Acting on peptide bonds (peptidases); Ubiquitinyl hydrolase 1	G3DSA:3.90.70.10 (GENE3D); IPR001394 (PFAM); PTHR24006 (PANTHER); PTHR24006:SF663 (PANTHER); IPR017907 (PROSITE_PATTERNS); IPR018200 (PROSITE_PATTERNS); IPR001841 (PROSITE_PROFILES); IPR028889 (PROSITE_PROFILES); cd02257 (CDD); IPR038765 (SUPERFAMILY); SSF57850 (SUPERFAMILY)	P:GO:0006511; P:GO:0016579; F:GO:0004843	P:ubiquitin-dependent protein catabolic process; P:protein deubiquitination; F:thiol-dependent deubiquitinase
ST vs AS	Sgl022084	SGL_366	33070..62674	2.73539	5.63316	49.6307	5.25e-05	0.0136429	sushi, von Willebrand factor type A, EGF and pentraxin domain-containing protein 1-like isoform X1	0	0	0	0	G3DSA:2.10.50.10 (GENE3D); IPR003410 (PFAM); G3DSA:2.10.50.10 (GENE3D); IPR011641 (PFAM); G3DSA:2.10.25.10 (GENE3D); G3DSA:2.10.25.10 (GENE3D); G3DSA:2.60.120.200 (GENE3D); mobidb-lite (MOBIDB_LITE); mobidb-lite (MOBIDB_LITE); mobidb-lite (MOBIDB_LITE); PTHR24033:SF181 (PANTHER); PTHR24033:SF181 (PANTHER); PTHR24033 (PANTHER); PTHR24033:SF181 (PANTHER); PTHR24033 (PANTHER); PTHR24033 (PANTHER); P…	no GO terms	no GO terms
ST vs AS	Sgl025271	SGL_667	149163..161088	5.11668	5.3583	41.0212	0.0001358	0.0276753	proton channel OtopLc-like isoform X10	0	0	0	0	mobidb-lite (MOBIDB_LITE); mobidb-lite (MOBIDB_LITE); PTHR21522:SF32 (PANTHER); IPR004878 (PANTHER)	no GO terms	no GO terms
ST vs AS	Sgl005201	SGL_15	2214915..2243215	13.1816	5.20368	36.8523	5.155e-05	0.0136429	arachidonate 12-lipoxygenase, 12R-type-like	P:GO:0002526; P:GO:0002540; P:GO:0007584; P:GO:0019233; P:GO:0019369; P:GO:0019370; P:GO:0019372; P:GO:0035655; P:GO:0042759; P:GO:0043312; P:GO:0045907; P:GO:0055093; P:GO:1901570; P:GO:1903524; F:GO:0004051; F:GO:0005506; C:GO:0005576; C:GO:0005641; C:GO:0005654; C:GO:0005829; C:GO:0016363; C:GO:0030425; C:GO:0031965; C:GO:0034774; C:GO:0042383; C:GO:1904813	P:acute inflammatory response; P:leukotriene production involved in inflammatory response; P:response to nutrient; P:sensory perception of pain; P:arachidonic acid metabolic process; P:leukotriene biosynthetic process; P:lipoxygenase pathway; P:interleukin-18-mediated signaling pathway; P:long-chain fatty acid biosynthetic process; P:neutrophil degranulation; P:positive regulation of vasoconstric…	EC:1.13.11; EC:1.13; EC:1.13.11.34; EC:1	Acting on single donors with incorporation of molecular oxygen (oxygenases). The oxygen incorporated need not be derived from O(2); Acting on single donors with incorporation of molecular oxygen (oxygenases). The oxygen incorporated need not be derived from O(2); Arachidonate 5-lipoxygenase; Oxidoreductases	IPR013819 (PRINTS); G3DSA:1.20.245.10 (GENE3D); G3DSA:1.20.245.10 (GENE3D); IPR013819 (PFAM); PTHR11771:SF153 (PANTHER); IPR000907 (PANTHER); IPR013819 (PROSITE_PROFILES); IPR036226 (SUPERFAMILY)	F:GO:0016702; F:GO:0046872	F:oxidoreductase activity, acting on single donors with incorporation of molecular oxygen, incorporation of two atoms of oxygen; F:metal ion binding
ST vs AS	Sgl010885	SGL_80	complement(1018160..1018660)	5.18849	4.97934	31.5449	5.217e-05	0.0136429	major heat shock 70 kDa protein Ba-like	P:GO:0006457; P:GO:0008340; P:GO:0042594; F:GO:0005524; F:GO:0016887; F:GO:0051082; C:GO:0005739	P:protein folding; P:determination of adult lifespan; P:response to starvation; F:ATP binding; F:ATP hydrolysis activity; F:unfolded protein binding; C:mitochondrion	EC:3.6.1; EC:3.6; EC:3	Acting on acid anhydrides; Acting on acid anhydrides; Hydrolases	IPR029047 (G3DSA:2.60.34.GENE3D); IPR013126 (PFAM); IPR029048 (G3DSA:1.20.1270.GENE3D); IPR013126 (PANTHER); PTHR19375:SF388 (PANTHER); IPR029047 (SUPERFAMILY); IPR029048 (SUPERFAMILY)	F:GO:0005524; F:GO:0016887	F:ATP binding; F:ATP hydrolysis activity
ST vs AS	Sgl009019	SGL_73	complement(1155390..1163713)	3.86624	4.92258	30.3281	1.173e-06	0.000725	serine/threonine-protein phosphatase 6 regulatory ankyrin repeat subunit A-like isoform X1	F:GO:0005515	F:protein binding	0	0	IPR002110 (PRINTS); IPR002110 (PFAM); IPR036770 (G3DSA:1.25.40.GENE3D); IPR027417 (G3DSA:3.40.50.GENE3D); IPR041249 (PFAM); IPR036770 (G3DSA:1.25.40.GENE3D); PTHR24202 (PANTHER); PS50297 (PROSITE_PROFILES); IPR002110 (PROSITE_PROFILES); IPR002110 (PROSITE_PROFILES); PS50297 (PROSITE_PROFILES); IPR002110 (PROSITE_PROFILES); PS50297 (PROSITE_PROFILES); PS50297 (PROSITE_PROFILES); IPR002110 (PROSITE…	F:GO:0005515	F:protein binding
ST vs AS	Sgl002861	SGL_17	2290151..2296511	4.06731	4.90609	29.9834	0.0001138	0.0237298	ADP-ribosylation factor-like	F:GO:0003924; F:GO:0005525	F:GTPase activity; F:GTP binding	EC:3.6.1; EC:3.6; EC:3	Acting on acid anhydrides; Acting on acid anhydrides; Hydrolases	IPR006689 (PRINTS); IPR027417 (G3DSA:3.40.50.GENE3D); IPR005225 (TIGRFAM); IPR006689 (PFAM); PTHR11711 (PANTHER); PTHR11711:SF319 (PANTHER); PS51417 (PROSITE_PROFILES); PS51419 (PROSITE_PROFILES); cd00878 (CDD); IPR027417 (SUPERFAMILY)	F:GO:0003924; F:GO:0005525	F:GTPase activity; F:GTP binding
ST vs AS	Sgl016784	SGL_189	267982..325970	10.611	4.86642	29.1702	2.855e-05	0.009787	hydrocephalus-inducing protein homolog	P:GO:0002064; P:GO:0003341; P:GO:0021591; P:GO:0060438; P:GO:1904158; C:GO:1990718	P:epithelial cell development; P:cilium movement; P:ventricular system development; P:trachea development; P:axonemal central apparatus assembly; C:axonemal central pair projection	0	0	IPR013783 (G3DSA:2.60.40.GENE3D); IPR013783 (G3DSA:2.60.40.GENE3D); mobidb-lite (MOBIDB_LITE); mobidb-lite (MOBIDB_LITE); mobidb-lite (MOBIDB_LITE); mobidb-lite (MOBIDB_LITE); mobidb-lite (MOBIDB_LITE); mobidb-lite (MOBIDB_LITE); IPR033305 (PANTHER)	no GO terms	no GO terms
ST vs AS	Sgl017314	SGL_214	536513..538419	6.8708	4.84969	28.8338	1.508e-06	0.0008723	hepatocyte growth factor receptor-like	P:GO:0001569; P:GO:0003151; P:GO:0003279; P:GO:0007162; P:GO:0007221; P:GO:0007416; P:GO:0008360; P:GO:0010628; P:GO:0010770; P:GO:0010976; P:GO:0018108; P:GO:0030334; P:GO:0032092; P:GO:0035904; P:GO:0043087; P:GO:0043542; P:GO:0045666; P:GO:0045765; P:GO:0050772; P:GO:0060666; P:GO:0060976; P:GO:0071526; F:GO:0004714; F:GO:0005524; F:GO:0017154; F:GO:0019904; C:GO:0005887; C:GO:0016021; C:GO:00…	P:branching involved in blood vessel morphogenesis; P:outflow tract morphogenesis; P:cardiac septum development; P:negative regulation of cell adhesion; P:positive regulation of transcription of Notch receptor target; P:synapse assembly; P:regulation of cell shape; P:positive regulation of gene expression; P:positive regulation of cell morphogenesis involved in differentiation; P:positive regulat…	EC:2.7.10.1; EC:2.7.1; EC:2.7; EC:2	Receptor protein-tyrosine kinase; Transferring phosphorus-containing groups; Transferring phosphorus-containing groups; Transferases	IPR013783 (G3DSA:2.60.40.GENE3D); IPR002909 (PFAM); cd00603 (CDD); IPR014756 (SUPERFAMILY)	no GO terms	no GO terms
ST vs AS	Sgl005640	SGL_20	292339..358832	4.70492	4.63203	24.7959	8.846e-09	1.586e-05	uncharacterized protein LOC105344726 isoform X5	0	0	0	0	no IPS match	no IPS match	no IPS match
ST vs AS	Sgl007980	SGL_63	1124090..1126676	7.46973	4.62588	24.6905	3.547e-06	0.001552	Hypothetical predicted protein	0	0	0	0	no IPS match	no IPS match	no IPS match
ST vs AS	Sgl018044	SGL_393	complement(155120..183692)	2.45837	4.47233	22.1975	4.492e-05	0.0125828	kielin/chordin-like protein	F:GO:0005515; C:GO:0005581	F:protein binding; C:collagen trimer	EC:2.3.1.7	Carnitine O-acetyltransferase	PR00453 (PRINTS); IPR002035 (PFAM); IPR036465 (G3DSA:3.40.50.GENE3D); mobidb-lite (MOBIDB_LITE); mobidb-lite (MOBIDB_LITE); mobidb-lite (MOBIDB_LITE); mobidb-lite (MOBIDB_LITE); mobidb-lite (MOBIDB_LITE); mobidb-lite (MOBIDB_LITE); mobidb-lite (MOBIDB_LITE); mobidb-lite (MOBIDB_LITE); mobidb-lite (MOBIDB_LITE); mobidb-lite (MOBIDB_LITE); mobidb-lite (MOBIDB_LITE); mobidb-lite (MOBIDB_LITE); mobid…	F:GO:0005515	F:protein binding
ST vs AS	Sgl015563	SGL_442	111805..119799	2.58208	4.21594	18.5834	0.0002608	0.0458359	uncharacterized protein LOC105339185 isoform X3	0	0	0	0	mobidb-lite (MOBIDB_LITE); mobidb-lite (MOBIDB_LITE); mobidb-lite (MOBIDB_LITE)	no GO terms	no GO terms
ST vs AS	Sgl020403	SGL_523	223498..225606	5.19681	4.10038	17.1529	1.019e-06	0.0006769	serine/threonine-protein phosphatase 6 regulatory ankyrin repeat subunit B-like	F:GO:0005515	F:protein binding	0	0	IPR020683 (PFAM); IPR036770 (G3DSA:1.25.40.GENE3D); PTHR24180 (PANTHER); PTHR24180:SF15 (PANTHER); PS50297 (PROSITE_PROFILES); IPR002110 (PROSITE_PROFILES); IPR002110 (PROSITE_PROFILES); PS50297 (PROSITE_PROFILES); IPR036770 (SUPERFAMILY)	F:GO:0005515	F:protein binding
ST vs AS	Sgl018978	SGL_374	286150..308866	3.06373	3.90164	14.9455	0.0002153	0.0389841	Hypothetical predicted protein	F:GO:0005515	F:protein binding	0	0	IPR001073 (PRINTS); IPR001073 (PFAM); IPR008983 (G3DSA:2.60.120.GENE3D); mobidb-lite (MOBIDB_LITE); mobidb-lite (MOBIDB_LITE); mobidb-lite (MOBIDB_LITE); PTHR22923 (PANTHER); PTHR22923:SF102 (PANTHER); PTHR22923 (PANTHER); PTHR22923 (PANTHER); PTHR22923:SF102 (PANTHER); PTHR22923:SF102 (PANTHER); PTHR22923:SF102 (PANTHER); IPR001073 (PROSITE_PROFILES); IPR001073 (PROSITE_PROFILES); IPR001073 (PRO…	F:GO:0005515	F:protein binding
ST vs AS	Sgl021401	SGL_586	125734..137599	2.97402	3.85924	14.5127	0.0002414	0.0432717	CAP-Gly domain-containing linker protein 1-like isoform X2	0	0	0	0	mobidb-lite (MOBIDB_LITE); mobidb-lite (MOBIDB_LITE)	no GO terms	no GO terms
ST vs AS	Sgl020053	SGL_265	complement(92203..100387)	2.53529	3.83819	14.3024	1.036e-05	0.00387	uncharacterized protein LOC111120621	C:GO:0016021	C:integral component of membrane	0	0	G3DSA:3.30.460.90 (GENE3D); G3DSA:1.10.1410.40 (GENE3D); PTHR10656 (PANTHER)	no GO terms	no GO terms
ST vs AS	Sgl006020	SGL_58	complement(437649..453915)	5.12329	3.83422	14.2632	9.931e-06	0.003841	sodium- and chloride-dependent neutral and basic amino acid transporter B(0+)-like isoform X2	P:GO:0055085; F:GO:0015293; C:GO:0016021	P:transmembrane transport; F:symporter activity; C:integral component of membrane	EC:7	Translocases	IPR000175 (PRINTS); IPR000175 (PFAM); IPR000175 (PANTHER); PTHR11616:SF241 (PANTHER); IPR000175 (PROSITE_PATTERNS); IPR000175 (PROSITE_PATTERNS); IPR000175 (PROSITE_PROFILES); IPR037272 (SUPERFAMILY)	C:GO:0016021	C:integral component of membrane
ST vs AS	Sgl016545	SGL_130	313043..332544	3.26296	3.72647	13.2367	3.984e-05	0.0115218	VWFA and cache domain-containing protein 1-like	0	0	EC:2.4.2.30	NAD(+) ADP-ribosyltransferase	IPR002035 (PFAM); G3DSA:3.30.450.20 (GENE3D); G3DSA:3.30.450.20 (GENE3D); IPR036465 (G3DSA:3.40.50.GENE3D); PTHR10166 (PANTHER); PTHR10166:SF40 (PANTHER); IPR002035 (PROSITE_PROFILES); cd18773 (CDD); IPR029151 (SUPERFAMILY); IPR036465 (SUPERFAMILY)	no GO terms	no GO terms
ST vs AS	Sgl021463	SGL_358	complement(575133..575901)	9.17318	3.6693	12.7224	0.000211	0.0386015	complement C1q-like protein 4	F:GO:0005515	F:protein binding	0	0	IPR001073 (PRINTS); IPR001073 (PFAM); IPR008983 (G3DSA:2.60.120.GENE3D); PTHR22923 (PANTHER); PTHR22923:SF102 (PANTHER); IPR001073 (PROSITE_PROFILES); IPR008983 (SUPERFAMILY)	F:GO:0005515	F:protein binding
ST vs AS	Sgl011686	SGL_69	1354051..1355295	3.78492	3.55093	11.7202	7.259e-05	0.0171247	Heat shock protein beta-1	F:GO:0046872	F:metal ion binding	0	0	IPR008978 (G3DSA:2.60.40.GENE3D); IPR002068 (PFAM); IPR008978 (G3DSA:2.60.40.GENE3D); mobidb-lite (MOBIDB_LITE); mobidb-lite (MOBIDB_LITE); IPR001436 (PANTHER); IPR002068 (PROSITE_PROFILES); cd06526 (CDD); cd00298 (CDD); IPR008978 (SUPERFAMILY)	no GO terms	no GO terms
ST vs AS	Sgl005599	SGL_28	complement(2149828..2157619)	13.0931	3.54723	11.6902	1.605e-08	2.616e-05	neuropilin-1a isoform X3	P:GO:0001701; P:GO:0001894; P:GO:0007165; P:GO:0007584; P:GO:0009617; P:GO:0015833; P:GO:0015886; P:GO:0015889; P:GO:0020028; P:GO:0034384; P:GO:0042178; P:GO:0042359; P:GO:0042366; P:GO:0042908; P:GO:0042953; P:GO:0051704; P:GO:0070207; F:GO:0005215; F:GO:0008144; F:GO:0030492; F:GO:0038023; F:GO:0038024; F:GO:0042803; C:GO:0005783; C:GO:0005794; C:GO:0005798; C:GO:0005829; C:GO:0005905; C:GO:00…	P:in utero embryonic development; P:tissue homeostasis; P:signal transduction; P:response to nutrient; P:response to bacterium; P:peptide transport; P:heme transport; P:cobalamin transport; P:endocytic hemoglobin import into cell; P:high-density lipoprotein particle clearance; P:xenobiotic catabolic process; P:vitamin D metabolic process; P:cobalamin catabolic process; P:xenobiotic transport; P:l…	EC:7	Translocases	PR00018 (PRINTS); IPR000859 (PFAM); IPR000001 (PFAM); IPR038178 (G3DSA:2.40.20.GENE3D); IPR035914 (G3DSA:2.60.120.GENE3D); IPR035914 (G3DSA:2.60.120.GENE3D); mobidb-lite (MOBIDB_LITE); PTHR46908:SF3 (PANTHER); PTHR46908 (PANTHER); IPR018056 (PROSITE_PATTERNS); IPR000859 (PROSITE_PROFILES); IPR000001 (PROSITE_PROFILES); IPR000859 (PROSITE_PROFILES); IPR000859 (CDD); IPR000859 (CDD); IPR035914 (SUP…	no GO terms	no GO terms
ST vs AS	Sgl010150	SGL_100	complement(844804..849088)	6.31101	3.54368	11.6615	0.0002636	0.0458765	Hypothetical predicted protein	0	0	0	0	no IPS match	no IPS match	no IPS match
ST vs AS	Sgl024355	SGL_367	complement(135054..136718)	4.02368	3.51919	11.4652	0.0001595	0.031767	serine/threonine-protein phosphatase 6 regulatory ankyrin repeat subunit C-like isoform X1	F:GO:0005515	F:protein binding	0	0	IPR002110 (PRINTS); IPR036770 (G3DSA:1.25.40.GENE3D); IPR036770 (G3DSA:1.25.40.GENE3D); IPR036770 (G3DSA:1.25.40.GENE3D); IPR002110 (PFAM); IPR036770 (G3DSA:1.25.40.GENE3D); IPR002110 (PFAM); PTHR24134 (PANTHER); PTHR24134:SF9 (PANTHER); PTHR24134:SF9 (PANTHER); PTHR24134 (PANTHER); PTHR24134 (PANTHER); PTHR24134:SF9 (PANTHER); PTHR24134 (PANTHER); PTHR24134:SF9 (PANTHER); PTHR24134:SF9 (PANTHER)…	F:GO:0005515	F:protein binding
ST vs AS	Sgl002779	SGL_17	867496..869400	25.3868	3.30209	9.86346	4.229e-13	3.791e-09	heat shock protein 70 B2-like	P:GO:0006457; P:GO:0008340; P:GO:0042594; F:GO:0005524; F:GO:0016887; F:GO:0051082; C:GO:0005739	P:protein folding; P:determination of adult lifespan; P:response to starvation; F:ATP binding; F:ATP hydrolysis activity; F:unfolded protein binding; C:mitochondrion	EC:3.6.1; EC:3.6; EC:3	Acting on acid anhydrides; Acting on acid anhydrides; Hydrolases	PR00301 (PRINTS); G3DSA:3.90.640.10 (GENE3D); IPR029047 (G3DSA:2.60.34.GENE3D); G3DSA:3.30.420.40 (GENE3D); G3DSA:3.30.30.30 (GENE3D); G3DSA:3.30.420.40 (GENE3D); IPR013126 (PFAM); IPR029048 (G3DSA:1.20.1270.GENE3D); mobidb-lite (MOBIDB_LITE); mobidb-lite (MOBIDB_LITE); IPR013126 (PANTHER); PTHR19375:SF431 (PANTHER); IPR018181 (PROSITE_PATTERNS); IPR018181 (PROSITE_PATTERNS); IPR018181 (PROSITE_P…	F:GO:0005524; F:GO:0016887	F:ATP binding; F:ATP hydrolysis activity
ST vs AS	Sgl021081	SGL_510	complement(385526..392386)	8.85014	3.21877	9.30992	1.784e-10	6.399e-07	protein lev-9 isoform X5	C:GO:0005615; C:GO:0043083; C:GO:0045202	C:extracellular space; C:synaptic cleft; C:synapse	0	0	G3DSA:2.10.70.10 (GENE3D); G3DSA:2.10.70.10 (GENE3D); G3DSA:2.10.70.10 (GENE3D); IPR000436 (PFAM); G3DSA:2.10.70.10 (GENE3D); G3DSA:2.10.70.10 (GENE3D); G3DSA:2.10.70.10 (GENE3D); G3DSA:2.10.70.10 (GENE3D); PTHR19325:SF43 (PANTHER); PTHR19325 (PANTHER); PTHR19325:SF43 (PANTHER); PTHR19325 (PANTHER); IPR000436 (PROSITE_PROFILES); IPR000436 (PROSITE_PROFILES); IPR000436 (PROSITE_PROFILES); IPR00043…	no GO terms	no GO terms
ST vs AS	Sgl020412	SGL_523	complement(339480..341608)	15.0796	3.18446	9.09116	3.628e-10	1.084e-06	serine/threonine-protein phosphatase 6 regulatory ankyrin repeat subunit B-like	F:GO:0005515	F:protein binding	0	0	IPR020683 (PFAM); IPR036770 (G3DSA:1.25.40.GENE3D); PTHR24180:SF15 (PANTHER); PTHR24180 (PANTHER); IPR002110 (PROSITE_PROFILES); IPR002110 (PROSITE_PROFILES); PS50297 (PROSITE_PROFILES); IPR036770 (SUPERFAMILY)	F:GO:0005515	F:protein binding
ST vs AS	Sgl020455	SGL_322	235099..245523	12.4459	3.04869	8.27463	5.479e-10	1.403e-06	probable serine/threonine-protein kinase pats1	0	0	0	0	IPR013783 (G3DSA:2.60.40.GENE3D); PF08477 (PFAM); IPR036388 (G3DSA:1.10.10.GENE3D); IPR032171 (PFAM); IPR027417 (G3DSA:3.40.50.GENE3D); IPR013783 (G3DSA:2.60.40.GENE3D); cd00096 (CDD); IPR036179 (SUPERFAMILY); IPR027417 (SUPERFAMILY); IPR036179 (SUPERFAMILY)	no GO terms	no GO terms
ST vs AS	Sgl012037	SGL_128	complement(302953..306887)	5.20118	3.03076	8.17242	2.544e-06	0.00125	G-protein coupled receptor Mth2	P:GO:0007186; F:GO:0004930; C:GO:0016021	P:G protein-coupled receptor signaling pathway; F:G protein-coupled receptor activity; C:integral component of membrane	0	0	IPR000832 (PFAM); G3DSA:1.20.1070.10 (GENE3D); PTHR45902 (PANTHER); cd15039 (CDD)	P:GO:0007186; F:GO:0004930; C:GO:0016021	P:G protein-coupled receptor signaling pathway; F:G protein-coupled receptor activity; C:integral component of membrane
ST vs AS	Sgl018790	SGL_311	545318..547096	19.8402	2.9794	7.88656	8.099e-12	4.84e-08	cholecystokinin receptor type A-like	P:GO:0007186; F:GO:0004930; C:GO:0016021	P:G protein-coupled receptor signaling pathway; F:G protein-coupled receptor activity; C:integral component of membrane	0	0	IPR000276 (PRINTS); G3DSA:1.20.1070.10 (GENE3D); IPR000276 (PFAM); G3DSA:1.20.1070.10 (GENE3D); mobidb-lite (MOBIDB_LITE); mobidb-lite (MOBIDB_LITE); PTHR24243 (PANTHER); IPR000276 (PROSITE_PATTERNS); IPR017452 (PROSITE_PROFILES); cd00637 (CDD); SSF81321 (SUPERFAMILY)	P:GO:0007186; F:GO:0004930; C:GO:0016021	P:G protein-coupled receptor signaling pathway; F:G protein-coupled receptor activity; C:integral component of membrane
ST vs AS	Sgl016337	SGL_139	complement(671425..730369)	3.45492	2.8819	7.37121	4.299e-07	0.0003343	putative aminopeptidase-2 isoform X1	P:GO:0006508; F:GO:0004177; F:GO:0008237; F:GO:0008270; C:GO:0016021	P:proteolysis; F:aminopeptidase activity; F:metallopeptidase activity; F:zinc ion binding; C:integral component of membrane	EC:3.4.11; EC:3.4; EC:3.4.11.2; EC:3	Acting on peptide bonds (peptidases); Acting on peptide bonds (peptidases); Membrane alanyl aminopeptidase; Hydrolases	IPR001930 (PRINTS); IPR024571 (PFAM); G3DSA:2.60.40.1910 (GENE3D); IPR045357 (PFAM); G3DSA:1.25.50.20 (GENE3D); G3DSA:2.60.40.1910 (GENE3D); IPR014782 (PFAM); IPR042097 (G3DSA:2.60.40.GENE3D); IPR027268 (G3DSA:1.10.390.GENE3D); G3DSA:1.25.50.20 (GENE3D); IPR042097 (G3DSA:2.60.40.GENE3D); IPR027268 (G3DSA:1.10.390.GENE3D); G3DSA:1.25.50.20 (GENE3D); PTHR11533 (PANTHER); IPR033581 (PTHR11533:PANTHE…	P:GO:0006508; F:GO:0008237; F:GO:0008270	P:proteolysis; F:metallopeptidase activity; F:zinc ion binding
ST vs AS	Sgl008362	SGL_74	complement(1682254..1690734)	15.5753	2.85329	7.22646	0.0001971	0.0369635	deleted in malignant brain tumors 1 protein-like isoform X3	F:GO:0005044; C:GO:0016020	F:scavenger receptor activity; C:membrane	0	0	IPR001190 (PRINTS); IPR001190 (PFAM); IPR036772 (G3DSA:3.10.250.GENE3D); PTHR48071 (PANTHER); PTHR48071 (PANTHER); PTHR48071:SF4 (PANTHER); PTHR48071:SF4 (PANTHER); PTHR48071:SF4 (PANTHER); IPR001190 (PROSITE_PATTERNS); IPR001190 (PROSITE_PATTERNS); IPR001190 (PROSITE_PATTERNS); IPR001190 (PROSITE_PATTERNS); IPR001190 (PROSITE_PATTERNS); IPR001190 (PROSITE_PATTERNS); IPR001190 (PROSITE_PATTERNS);…	F:GO:0005044; C:GO:0016020	F:scavenger receptor activity; C:membrane
ST vs AS	Sgl026040	SGL_742	complement(47321..80964)	10.7656	2.76997	6.82092	2.597e-07	0.0002328	baculoviral IAP repeat-containing protein 3 isoform X1	P:GO:0006511; P:GO:0006964; P:GO:0007166; P:GO:0009966; P:GO:0022416; P:GO:0042307; P:GO:0051704; P:GO:0061057; P:GO:0070534; P:GO:0070936; P:GO:0090087; P:GO:1990001; F:GO:0008270; F:GO:0031625; F:GO:0043027; F:GO:0061630; F:GO:0089720; C:GO:0005634; C:GO:0048471	P:ubiquitin-dependent protein catabolic process; P:positive regulation of biosynthetic process of antibacterial peptides active against Gram-negative bacteria; P:cell surface receptor signaling pathway; P:regulation of signal transduction; P:chaeta development; P:positive regulation of protein import into nucleus; P:multi-organism process; P:peptidoglycan recognition protein signaling pathway; P:…	EC:2	Transferases	IPR013083 (G3DSA:3.30.40.GENE3D); G3DSA:1.10.1170.10 (GENE3D); G3DSA:1.10.1170.10 (GENE3D); PF13920 (PFAM); IPR013083 (G3DSA:3.30.40.GENE3D); IPR001370 (PFAM); mobidb-lite (MOBIDB_LITE); mobidb-lite (MOBIDB_LITE); mobidb-lite (MOBIDB_LITE); mobidb-lite (MOBIDB_LITE); mobidb-lite (MOBIDB_LITE); mobidb-lite (MOBIDB_LITE); mobidb-lite (MOBIDB_LITE); mobidb-lite (MOBIDB_LITE); mobidb-lite (MOBIDB_LIT…	no GO terms	no GO terms
ST vs AS	Sgl024879	SGL_1069	111230..130361	4.07303	2.70331	6.51292	8.8e-05	0.0199713	zinc finger CCCH domain-containing protein 13 isoform X1	P:GO:0001934; P:GO:0007416; P:GO:0007435; P:GO:0007482; P:GO:0007613; P:GO:0008355; P:GO:0009786; P:GO:0009949; P:GO:0010085; P:GO:0010770; P:GO:0010771; P:GO:0010976; P:GO:0016199; P:GO:0016204; P:GO:0016319; P:GO:0021953; P:GO:0022038; P:GO:0033278; P:GO:0036518; P:GO:0040028; P:GO:0040035; P:GO:0043410; P:GO:0045167; P:GO:0045665; P:GO:0045666; P:GO:0048560; P:GO:0048705; P:GO:0048843; P:GO:00…	P:positive regulation of protein phosphorylation; P:synapse assembly; P:salivary gland morphogenesis; P:haltere development; P:memory; P:olfactory learning; P:regulation of asymmetric cell division; P:polarity specification of anterior/posterior axis; P:polarity specification of proximal/distal axis; P:positive regulation of cell morphogenesis involved in differentiation; P:negative regulation of…	EC:2.7.10.1	Receptor protein-tyrosine kinase	IPR000571 (PFAM); G3DSA:4.10.1000.10 (GENE3D); mobidb-lite (MOBIDB_LITE); mobidb-lite (MOBIDB_LITE); mobidb-lite (MOBIDB_LITE); mobidb-lite (MOBIDB_LITE); mobidb-lite (MOBIDB_LITE); mobidb-lite (MOBIDB_LITE); mobidb-lite (MOBIDB_LITE); mobidb-lite (MOBIDB_LITE); mobidb-lite (MOBIDB_LITE); mobidb-lite (MOBIDB_LITE); mobidb-lite (MOBIDB_LITE); mobidb-lite (MOBIDB_LITE); mobidb-lite (MOBIDB_LITE); m…	F:GO:0046872	F:metal ion binding
ST vs AS	Sgl002957	SGL_14	complement(922328..923797)	10.9789	2.61719	6.13553	7.063e-07	0.000487	vasopressin V1b receptor-like	P:GO:0007218; F:GO:0004930; C:GO:0016021	P:neuropeptide signaling pathway; F:G protein-coupled receptor activity; C:integral component of membrane	0	0	IPR000276 (PRINTS); G3DSA:1.20.1070.10 (GENE3D); IPR000276 (PFAM); G3DSA:1.20.1070.10 (GENE3D); mobidb-lite (MOBIDB_LITE); PTHR24238:SF57 (PANTHER); PTHR24238 (PANTHER); IPR000276 (PROSITE_PATTERNS); IPR017452 (PROSITE_PROFILES); cd00637 (CDD); SSF81321 (SUPERFAMILY)	P:GO:0007186; F:GO:0004930; C:GO:0016021	P:G protein-coupled receptor signaling pathway; F:G protein-coupled receptor activity; C:integral component of membrane
ST vs AS	Sgl021837	SGL_208	504752..508443	19.7987	2.49515	5.63788	9.72e-05	0.0215157	interferon-induced protein 44-like	P:GO:0002252; P:GO:0006955; P:GO:0009617; P:GO:0051607; P:GO:0051704; F:GO:0005525	P:immune effector process; P:immune response; P:response to bacterium; P:defense response to virus; P:multi-organism process; F:GTP binding	0	0	IPR006571 (PFAM); IPR006073 (PFAM); IPR027417 (G3DSA:3.40.50.GENE3D); PTHR14241 (PANTHER); PTHR14241:SF23 (PANTHER); IPR006571 (PROSITE_PROFILES); cd00882 (CDD); IPR027417 (SUPERFAMILY)	F:GO:0005525	F:GTP binding
ST vs AS	Sgl026146	SGL_647	complement(21016..22101)	13.7874	2.42637	5.37539	1.276e-07	0.0001345	orexin receptor type 2-like isoform X1	P:GO:0007186; F:GO:0004930; C:GO:0016021	P:G protein-coupled receptor signaling pathway; F:G protein-coupled receptor activity; C:integral component of membrane	0	0	IPR000276 (PRINTS); G3DSA:1.20.1070.10 (GENE3D); IPR000276 (PFAM); mobidb-lite (MOBIDB_LITE); mobidb-lite (MOBIDB_LITE); PTHR24230 (PANTHER); IPR017452 (PROSITE_PROFILES); cd00637 (CDD); SSF81321 (SUPERFAMILY)	P:GO:0007186; F:GO:0004930; C:GO:0016021	P:G protein-coupled receptor signaling pathway; F:G protein-coupled receptor activity; C:integral component of membrane
ST vs AS	Sgl008894	SGL_57	398744..402907	3.3996	2.27627	4.84423	0.0002782	0.0479527	ATP-dependent RNA helicase DEAH12, chloroplastic-like	F:GO:0003723; F:GO:0003724; F:GO:0005524; F:GO:0016740; F:GO:0016787; F:GO:0046872	F:RNA binding; F:RNA helicase activity; F:ATP binding; F:transferase activity; F:hydrolase activity; F:metal ion binding	EC:3.6.4.13; EC:2; EC:3	RNA helicase; Transferases; Hydrolases	IPR027417 (G3DSA:3.40.50.GENE3D); IPR001650 (PFAM); IPR002867 (PFAM); IPR011545 (PFAM); G3DSA:1.20.120.1750 (GENE3D); G3DSA:1.20.120.1080 (GENE3D); IPR007502 (PFAM); IPR027417 (G3DSA:3.40.50.GENE3D); IPR036612 (G3DSA:3.30.1370.GENE3D); IPR013083 (G3DSA:3.30.40.GENE3D); PTHR18934 (PANTHER); PTHR18934:SF81 (PANTHER); IPR013087 (PROSITE_PATTERNS); IPR017907 (PROSITE_PATTERNS); IPR014001 (PROSITE_PRO…	F:GO:0003676; F:GO:0003723; F:GO:0004386; F:GO:0005524	F:nucleic acid binding; F:RNA binding; F:helicase activity; F:ATP binding
ST vs AS	Sgl011878	SGL_170	complement(816296..833852)	10.1888	2.18971	4.56214	5.99e-09	1.342e-05	sex peptide receptor-like	P:GO:0002209; P:GO:0007186; P:GO:0007187; P:GO:0007193; P:GO:0007218; P:GO:0008344; P:GO:0008345; P:GO:1901045; F:GO:0008188; F:GO:0008528; F:GO:0035013; C:GO:0005886; C:GO:0005887; C:GO:0016021	P:behavioral defense response; P:G protein-coupled receptor signaling pathway; P:G protein-coupled receptor signaling pathway, coupled to cyclic nucleotide second messenger; P:adenylate cyclase-inhibiting G protein-coupled receptor signaling pathway; P:neuropeptide signaling pathway; P:adult locomotory behavior; P:larval locomotory behavior; P:negative regulation of oviposition; F:neuropeptide re…	0	0	G3DSA:1.20.1070.10 (GENE3D); G3DSA:1.20.1070.10 (GENE3D); IPR019427 (PFAM); G3DSA:1.20.1070.10 (GENE3D); G3DSA:1.20.1070.10 (GENE3D); PTHR46273 (PANTHER); IPR017452 (PROSITE_PROFILES); IPR017452 (PROSITE_PROFILES); IPR017452 (PROSITE_PROFILES); IPR017452 (PROSITE_PROFILES); cd14978 (CDD); cd14978 (CDD); cd14978 (CDD); cd14978 (CDD); SSF81321 (SUPERFAMILY); SSF81321 (SUPERFAMILY); SSF81321 (SUPERF…	F:GO:0008528; C:GO:0016021	F:G protein-coupled peptide receptor activity; C:integral component of membrane
ST vs AS	Sgl013704	SGL_152	415301..458217	3.03068	2.18301	4.54099	1.799e-07	0.0001697	prostaglandin E2 receptor EP4 subtype	P:GO:0002792; P:GO:0007186; P:GO:0007187; P:GO:0007189; P:GO:0007254; P:GO:0007565; P:GO:0008284; P:GO:0010727; P:GO:0010840; P:GO:0014911; P:GO:0031328; P:GO:0032496; P:GO:0032570; P:GO:0032690; P:GO:0032720; P:GO:0032733; P:GO:0032757; P:GO:0033624; P:GO:0035810; P:GO:0035815; P:GO:0042093; P:GO:0042322; P:GO:0042531; P:GO:0043200; P:GO:0043950; P:GO:0045669; P:GO:0045778; P:GO:0045780; P:GO:00…	P:negative regulation of peptide secretion; P:G protein-coupled receptor signaling pathway; P:G protein-coupled receptor signaling pathway, coupled to cyclic nucleotide second messenger; P:adenylate cyclase-activating G protein-coupled receptor signaling pathway; P:JNK cascade; P:female pregnancy; P:positive regulation of cell population proliferation; P:negative regulation of hydrogen peroxide m…	0	0	IPR000276 (PRINTS); IPR008365 (PRINTS); G3DSA:1.20.1070.10 (GENE3D); IPR000276 (PFAM); IPR000276 (PFAM); IPR000276 (PFAM); G3DSA:1.20.1070.10 (GENE3D); IPR000276 (PFAM); G3DSA:1.20.1070.10 (GENE3D); IPR000276 (PFAM); G3DSA:1.20.1070.10 (GENE3D); IPR000276 (PFAM); IPR000276 (PFAM); IPR000276 (PFAM); mobidb-lite (MOBIDB_LITE); mobidb-lite (MOBIDB_LITE); IPR008365 (PANTHER); IPR000276 (PROSITE_PATTE…	P:GO:0007186; F:GO:0004930; C:GO:0016021	P:G protein-coupled receptor signaling pathway; F:G protein-coupled receptor activity; C:integral component of membrane
ST vs AS	Sgl010555	SGL_48	complement(1828496..1830888)	24.1614	2.17905	4.52854	2.461e-08	3.677e-05	early growth response protein 1	P:GO:0000122; P:GO:0001938; P:GO:0001975; P:GO:0002042; P:GO:0002931; P:GO:0007274; P:GO:0007390; P:GO:0007398; P:GO:0007422; P:GO:0007427; P:GO:0007525; P:GO:0007616; P:GO:0007623; P:GO:0009749; P:GO:0010629; P:GO:0014911; P:GO:0016204; P:GO:0030509; P:GO:0031667; P:GO:0032722; P:GO:0032731; P:GO:0032869; P:GO:0033089; P:GO:0033233; P:GO:0034465; P:GO:0035767; P:GO:0035914; P:GO:0035924; P:GO:00…	P:negative regulation of transcription by RNA polymerase II; P:positive regulation of endothelial cell proliferation; P:response to amphetamine; P:cell migration involved in sprouting angiogenesis; P:response to ischemia; P:neuromuscular synaptic transmission; P:germ-band shortening; P:ectoderm development; P:peripheral nervous system development; P:epithelial cell migration, open tracheal system…	0	0	G3DSA:3.30.160.60 (GENE3D); IPR013087 (PFAM); G3DSA:3.30.160.60 (GENE3D); mobidb-lite (MOBIDB_LITE); mobidb-lite (MOBIDB_LITE); mobidb-lite (MOBIDB_LITE); mobidb-lite (MOBIDB_LITE); mobidb-lite (MOBIDB_LITE); mobidb-lite (MOBIDB_LITE); mobidb-lite (MOBIDB_LITE); PTHR23235 (PANTHER); PTHR23235:SF60 (PANTHER); PTHR23235 (PANTHER); PTHR23235:SF60 (PANTHER); IPR013087 (PROSITE_PATTERNS); IPR013087 (P…	no GO terms	no GO terms
ST vs AS	Sgl002778	SGL_17	complement(842144..867033)	6.99413	2.17894	4.52822	1.079e-06	0.0006906	heat shock protein 70 B2-like	F:GO:0005524; F:GO:0016887	F:ATP binding; F:ATP hydrolysis activity	EC:3.6.1; EC:3.6; EC:3	Acting on acid anhydrides; Acting on acid anhydrides; Hydrolases	PR00301 (PRINTS); IPR029048 (G3DSA:1.20.1270.GENE3D); G3DSA:3.30.420.40 (GENE3D); G3DSA:3.30.420.40 (GENE3D); IPR013126 (PFAM); G3DSA:3.30.30.30 (GENE3D); G3DSA:3.30.420.40 (GENE3D); IPR029047 (G3DSA:2.60.34.GENE3D); G3DSA:3.30.420.40 (GENE3D); G3DSA:3.30.420.40 (GENE3D); G3DSA:3.90.640.10 (GENE3D); IPR029048 (G3DSA:1.20.1270.GENE3D); G3DSA:3.30.420.40 (GENE3D); G3DSA:3.30.420.40 (GENE3D); G3DSA:…	F:GO:0005524; F:GO:0016887	F:ATP binding; F:ATP hydrolysis activity
ST vs AS	Sgl020213	SGL_341	49514..50428	45.7722	2.17003	4.50031	7.835e-05	0.0182435	Zinc transporter 5	P:GO:0006812; P:GO:0006829; P:GO:0055085; P:GO:0098655; F:GO:0008324; C:GO:0016020; C:GO:0016021	P:cation transport; P:zinc ion transport; P:transmembrane transport; P:cation transmembrane transport; F:cation transmembrane transporter activity; C:membrane; C:integral component of membrane	0	0	mobidb-lite (MOBIDB_LITE); mobidb-lite (MOBIDB_LITE)	no GO terms	no GO terms
ST vs AS	Sgl015474	SGL_153	350816..352000	15.8919	2.12779	4.37048	0.0001619	0.0319024	cholecystokinin receptor-like	P:GO:0007186; F:GO:0004930; C:GO:0016021	P:G protein-coupled receptor signaling pathway; F:G protein-coupled receptor activity; C:integral component of membrane	0	0	IPR000276 (PRINTS); G3DSA:1.20.1070.10 (GENE3D); IPR000276 (PFAM); mobidb-lite (MOBIDB_LITE); mobidb-lite (MOBIDB_LITE); PTHR24238 (PANTHER); IPR000276 (PROSITE_PATTERNS); IPR017452 (PROSITE_PROFILES); cd00637 (CDD); SSF81321 (SUPERFAMILY)	P:GO:0007186; F:GO:0004930; C:GO:0016021	P:G protein-coupled receptor signaling pathway; F:G protein-coupled receptor activity; C:integral component of membrane
ST vs AS	Sgl021482	SGL_640	123..105108	6.18615	2.10483	4.30148	8.836e-06	0.003601	E3 ubiquitin-protein ligase rnf213-alpha-like isoform X1	P:GO:0000209; P:GO:0002040; P:GO:0006511; P:GO:0051260; P:GO:0051865; P:GO:2000051; F:GO:0004842; F:GO:0016887; C:GO:0005730; C:GO:0005829	P:protein polyubiquitination; P:sprouting angiogenesis; P:ubiquitin-dependent protein catabolic process; P:protein homooligomerization; P:protein autoubiquitination; P:negative regulation of non-canonical Wnt signaling pathway; F:ubiquitin-protein transferase activity; F:ATP hydrolysis activity; C:nucleolus; C:cytosol	EC:3.6.1; EC:2; EC:3.6; EC:3	Acting on acid anhydrides; Transferases; Acting on acid anhydrides; Hydrolases	IPR027417 (G3DSA:3.40.50.GENE3D); IPR013083 (G3DSA:3.30.40.GENE3D); IPR027417 (G3DSA:3.40.50.GENE3D); mobidb-lite (MOBIDB_LITE); PTHR22605:SF18 (PANTHER); PTHR22605:SF18 (PANTHER); IPR031248 (PANTHER); IPR031248 (PANTHER); IPR001841 (PROSITE_PROFILES); cd00009 (CDD); IPR027417 (SUPERFAMILY); IPR027417 (SUPERFAMILY); SSF57850 (SUPERFAMILY)	F:GO:0004842; F:GO:0016887	F:ubiquitin-protein transferase activity; F:ATP hydrolysis activity
ST vs AS	Sgl014270	SGL_133	454235..461732	6.20119	2.10442	4.30024	9.923e-05	0.0216965	steroid 17-alpha-hydroxylase/17,20 lyase-like	F:GO:0004508; F:GO:0005506; F:GO:0016829; F:GO:0020037; C:GO:0016021	F:steroid 17-alpha-monooxygenase activity; F:iron ion binding; F:lyase activity; F:heme binding; C:integral component of membrane	EC:1.14.14.19; EC:1; EC:1.14; EC:4; EC:1.14.14.32	Steroid 17-alpha-monooxygenase; Oxidoreductases; Acting on paired donors, with incorporation or reduction of molecular oxygen. The oxygen incorporated need not be derived from O(2); Lyases; 17-alpha-hydroxyprogesterone deacetylase	IPR001128 (PRINTS); IPR002401 (PRINTS); IPR036396 (G3DSA:1.10.630.GENE3D); IPR001128 (PFAM); PTHR24289:SF1 (PANTHER); PTHR24289 (PANTHER); IPR017972 (PROSITE_PATTERNS); IPR036396 (SUPERFAMILY)	F:GO:0004497; F:GO:0005506; F:GO:0016705; F:GO:0020037	F:monooxygenase activity; F:iron ion binding; F:oxidoreductase activity, acting on paired donors, with incorporation or reduction of molecular oxygen; F:heme binding
ST vs AS	Sgl001382	SGL_19	2580777..2587339	21.6755	2.08263	4.23578	6.544e-08	7.822e-05	excitatory amino acid transporter 1 isoform X3	P:GO:0001504; P:GO:0006537; P:GO:0006855; P:GO:0007605; P:GO:0009410; P:GO:0009416; P:GO:0009449; P:GO:0009611; P:GO:0010035; P:GO:0014047; P:GO:0021545; P:GO:0031223; P:GO:0032989; P:GO:0035725; P:GO:0042136; P:GO:0043200; P:GO:0043490; P:GO:0046677; P:GO:0046717; P:GO:0048667; P:GO:0050806; P:GO:0050885; P:GO:0070779; P:GO:0071805; P:GO:0072330; P:GO:0098712; P:GO:0140009; P:GO:1902476; F:GO:00…	P:neurotransmitter uptake; P:glutamate biosynthetic process; P:xenobiotic transmembrane transport; P:sensory perception of sound; P:response to xenobiotic stimulus; P:response to light stimulus; P:gamma-aminobutyric acid biosynthetic process; P:response to wounding; P:response to inorganic substance; P:glutamate secretion; P:cranial nerve development; P:auditory behavior; P:cellular component mor…	EC:7	Translocases	PR00173 (PRINTS); IPR001991 (PFAM); IPR036458 (G3DSA:1.10.3860.GENE3D); mobidb-lite (MOBIDB_LITE); PTHR11958 (PANTHER); IPR018107 (PROSITE_PATTERNS); IPR036458 (SUPERFAMILY)	F:GO:0015293; C:GO:0016021	F:symporter activity; C:integral component of membrane
ST vs AS	Sgl022634	SGL_319	complement(181231..206753)	18.0881	2.07736	4.22035	1.305e-06	0.0007801	uncharacterized protein LOC111129129	0	0	0	0	G3DSA:2.10.25.10 (GENE3D); G3DSA:2.10.25.10 (GENE3D); G3DSA:2.10.25.10 (GENE3D); PTHR24044 (PANTHER); IPR000742 (PROSITE_PATTERNS); IPR000742 (PROSITE_PATTERNS); IPR000742 (PROSITE_PATTERNS); IPR000742 (PROSITE_PATTERNS); IPR000742 (PROSITE_PATTERNS); IPR000742 (PROSITE_PROFILES); IPR000742 (PROSITE_PROFILES); IPR000742 (PROSITE_PROFILES)	no GO terms	no GO terms
ST vs AS	Sgl018974	SGL_374	complement(140994..178483)	5.18249	1.92118	3.78734	9.003e-05	0.0201758	von Willebrand factor A domain-containing protein 7-like	0	0	0	0	IPR036465 (G3DSA:3.40.50.GENE3D); PTHR14905 (PANTHER); PTHR14905:SF18 (PANTHER); cd00198 (CDD); IPR036465 (SUPERFAMILY)	no GO terms	no GO terms
ST vs AS	Sgl002976	SGL_14	1197330..1199205	87.9785	1.91973	3.78351	2.999e-08	4.136e-05	BAG family molecular chaperone regulator 3-like	P:GO:0006457; P:GO:0008625; P:GO:0010629; P:GO:0010664; P:GO:0010823; P:GO:0042307; P:GO:0046827; P:GO:0050790; P:GO:0050821; P:GO:0071260; P:GO:0090087; P:GO:0097192; P:GO:0097201; P:GO:1900034; P:GO:1903215; F:GO:0000774; F:GO:0044877; F:GO:0051087; F:GO:0060589; C:GO:0005634; C:GO:0005829; C:GO:0005886; C:GO:0030018; C:GO:0043005	P:protein folding; P:extrinsic apoptotic signaling pathway via death domain receptors; P:negative regulation of gene expression; P:negative regulation of striated muscle cell apoptotic process; P:negative regulation of mitochondrion organization; P:positive regulation of protein import into nucleus; P:positive regulation of protein export from nucleus; P:regulation of catalytic activity; P:protei…	0	0	G3DSA:2.20.70.10 (GENE3D); IPR003103 (PFAM); IPR036533 (G3DSA:1.20.58.GENE3D); IPR001202 (PFAM); mobidb-lite (MOBIDB_LITE); mobidb-lite (MOBIDB_LITE); mobidb-lite (MOBIDB_LITE); mobidb-lite (MOBIDB_LITE); mobidb-lite (MOBIDB_LITE); mobidb-lite (MOBIDB_LITE); mobidb-lite (MOBIDB_LITE); mobidb-lite (MOBIDB_LITE); mobidb-lite (MOBIDB_LITE); PTHR12329:SF5 (PANTHER); IPR039773 (PANTHER); IPR001202 (PR…	F:GO:0005515; F:GO:0051087	F:protein binding; F:chaperone binding
ST vs AS	Sgl023936	SGL_333	502537..506621	35.4864	1.91755	3.7778	2.495e-06	0.00125	uncharacterized protein LOC111100442	0	0	0	0	IPR013783 (G3DSA:2.60.40.GENE3D); IPR007110 (PROSITE_PROFILES); cd00096 (CDD); IPR036179 (SUPERFAMILY)	no GO terms	no GO terms
ST vs AS	Sgl007338	SGL_37	670260..683921	7.14866	1.89872	3.72882	2.132e-05	0.007802	glutamate decarboxylase 1-like	P:GO:0009410; P:GO:0009449; P:GO:0035176; P:GO:0035641; P:GO:0042136; P:GO:0051704; P:GO:0072330; F:GO:0004351; F:GO:0016595; F:GO:0030170; F:GO:0046982; F:GO:0047485; C:GO:0005938; C:GO:0043679; C:GO:0048786; C:GO:0060077; C:GO:0099568	P:response to xenobiotic stimulus; P:gamma-aminobutyric acid biosynthetic process; P:social behavior; P:locomotory exploration behavior; P:neurotransmitter biosynthetic process; P:multi-organism process; P:monocarboxylic acid biosynthetic process; F:glutamate decarboxylase activity; F:glutamate binding; F:pyridoxal phosphate binding; F:protein heterodimerization activity; F:protein N-terminus bin…	EC:4.1.1; EC:4.1.1.15; EC:4.1; EC:4	Carbon-carbon lyases; Glutamate decarboxylase; Carbon-carbon lyases; Lyases	G3DSA:3.90.1150.170 (GENE3D); IPR015421 (G3DSA:3.40.640.GENE3D); IPR002129 (PFAM); PTHR45677 (PANTHER); PTHR45677:SF10 (PANTHER); IPR021115 (PROSITE_PATTERNS); cd06450 (CDD); IPR015424 (SUPERFAMILY)	P:GO:0019752; F:GO:0003824; F:GO:0016830; F:GO:0016831; F:GO:0030170	P:carboxylic acid metabolic process; F:catalytic activity; F:carbon-carbon lyase activity; F:carboxy-lyase activity; F:pyridoxal phosphate binding
ST vs AS	Sgl005772	SGL_29	complement(177832..181960)	6.12669	1.84122	3.58313	0.0002597	0.0458359	ras-related protein Rab-1A	P:GO:0006890; P:GO:0007264; P:GO:0015833; P:GO:0032258; P:GO:0032456; P:GO:0034497; P:GO:0034498; P:GO:0035493; P:GO:0035494; P:GO:0043549; P:GO:0048194; P:GO:0048211; P:GO:0061709; P:GO:0090114; P:GO:1900101; P:GO:1990261; F:GO:0000149; F:GO:0003924; F:GO:0005525; C:GO:0000139; C:GO:0000407; C:GO:0005739; C:GO:0005789; C:GO:0005795; C:GO:0005801; C:GO:0031410	P:retrograde vesicle-mediated transport, Golgi to endoplasmic reticulum; P:small GTPase mediated signal transduction; P:peptide transport; P:cytoplasm to vacuole transport by the Cvt pathway; P:endocytic recycling; P:protein localization to phagophore assembly site; P:early endosome to Golgi transport; P:SNARE complex assembly; P:SNARE complex disassembly; P:regulation of kinase activity; P:Golgi…	EC:3.6.1; EC:3.6; EC:3	Acting on acid anhydrides; Acting on acid anhydrides; Hydrolases	PR00449 (PRINTS); IPR027417 (G3DSA:3.40.50.GENE3D); IPR005225 (TIGRFAM); IPR001806 (PFAM); mobidb-lite (MOBIDB_LITE); PTHR47977:SF6 (PANTHER); PTHR47977 (PANTHER); IPR001806 (PROSITE_PROFILES); PS51420 (PROSITE_PROFILES); PS51419 (PROSITE_PROFILES); IPR027417 (SUPERFAMILY)	F:GO:0003924; F:GO:0005525	F:GTPase activity; F:GTP binding
ST vs AS	Sgl012727	SGL_125	553656..556821	37.9708	1.74845	3.35997	2.766e-06	0.0013	tumor necrosis factor receptor superfamily member	P:GO:0006915; P:GO:0007165; F:GO:0005515; C:GO:0016021	P:apoptotic process; P:signal transduction; F:protein binding; C:integral component of membrane	0	0	G3DSA:2.10.50.10 (GENE3D); IPR000488 (PFAM); IPR011029 (G3DSA:1.10.533.GENE3D); mobidb-lite (MOBIDB_LITE); mobidb-lite (MOBIDB_LITE); mobidb-lite (MOBIDB_LITE); mobidb-lite (MOBIDB_LITE); mobidb-lite (MOBIDB_LITE); mobidb-lite (MOBIDB_LITE); mobidb-lite (MOBIDB_LITE); IPR016729 (PANTHER); IPR001368 (PROSITE_PATTERNS); IPR001368 (PROSITE_PROFILES); IPR000488 (PROSITE_PROFILES); cd01670 (CDD); IPR0…	P:GO:0007165; F:GO:0005515	P:signal transduction; F:protein binding
ST vs AS	Sgl016287	SGL_143	245553..266669	7.02623	1.67409	3.19119	0.0001891	0.0364606	receptor-type tyrosine-protein phosphatase epsilon-like	P:GO:0007165; P:GO:0035335; F:GO:0005001; F:GO:0005044; C:GO:0005887; C:GO:0005902	P:signal transduction; P:peptidyl-tyrosine dephosphorylation; F:transmembrane receptor protein tyrosine phosphatase activity; F:scavenger receptor activity; C:integral component of plasma membrane; C:microvillus	EC:3.1; EC:3.1.3.48; EC:3; EC:3.1.3	Acting on ester bonds; Protein-tyrosine-phosphatase; Hydrolases; Acting on ester bonds	IPR000242 (PRINTS); IPR000242 (PFAM); IPR029021 (G3DSA:3.90.190.GENE3D); G3DSA:2.170.300.10 (GENE3D); IPR029021 (G3DSA:3.90.190.GENE3D); PTHR19134:SF504 (PANTHER); PTHR19134 (PANTHER); IPR016130 (PROSITE_PATTERNS); IPR000387 (PROSITE_PROFILES); IPR001190 (PROSITE_PROFILES); IPR000242 (PROSITE_PROFILES); IPR002049 (CDD); IPR029021 (SUPERFAMILY); IPR029021 (SUPERFAMILY); IPR036772 (SUPERFAMILY)	P:GO:0006470; P:GO:0016311; F:GO:0004725; F:GO:0005044; F:GO:0016791; C:GO:0016020	P:protein dephosphorylation; P:dephosphorylation; F:protein tyrosine phosphatase activity; F:scavenger receptor activity; F:phosphatase activity; C:membrane
ST vs AS	Sgl025509	SGL_1037	73580..81271	4.94477	1.60179	3.0352	0.0001338	0.0275781	NFX1-type zinc finger-containing protein 1-like	P:GO:0006357; F:GO:0000981; F:GO:0004386	P:regulation of transcription by RNA polymerase II; F:DNA-binding transcription factor activity, RNA polymerase II-specific; F:helicase activity	0	0	IPR027417 (G3DSA:3.40.50.GENE3D); IPR027417 (G3DSA:3.40.50.GENE3D); IPR041677 (PFAM); IPR041679 (PFAM); mobidb-lite (MOBIDB_LITE); mobidb-lite (MOBIDB_LITE); IPR045055 (PANTHER); PTHR10887:SF470 (PANTHER); IPR041679 (CDD); cd17936 (CDD); cd17936 (CDD); cd06008 (CDD); cd06008 (CDD); IPR027417 (SUPERFAMILY)	F:GO:0004386	F:helicase activity
ST vs AS	Sgl020651	SGL_623	18045..21249	24.5558	1.56633	2.96149	6.422e-05	0.0155587	innexin unc-9 isoform X1	C:GO:0016020; C:GO:0030054	C:membrane; C:cell junction	0	0	IPR000990 (PRINTS); IPR000990 (PFAM); mobidb-lite (MOBIDB_LITE); mobidb-lite (MOBIDB_LITE); mobidb-lite (MOBIDB_LITE); IPR000990 (PANTHER); PTHR11893:SF36 (PANTHER); IPR000990 (PROSITE_PROFILES)	no GO terms	no GO terms
ST vs AS	Sgl001512	SGL_9	complement(2424828..2426123)	21.4492	1.54963	2.92743	3.206e-05	0.0104495	uncharacterized protein LOC117681182	P:GO:0007275; P:GO:0070536; F:GO:0003677; F:GO:0004843; C:GO:0005634	P:multicellular organism development; P:protein K63-linked deubiquitination; F:DNA binding; F:thiol-dependent deubiquitinase; C:nucleus	EC:3.4; EC:3; EC:3.4.19; EC:3.4.19.12	Acting on peptide bonds (peptidases); Hydrolases; Acting on peptide bonds (peptidases); Ubiquitinyl hydrolase 1	IPR003323 (PFAM); G3DSA:3.90.70.80 (GENE3D); mobidb-lite (MOBIDB_LITE); mobidb-lite (MOBIDB_LITE); PTHR12419 (PANTHER); PTHR12419:SF7 (PANTHER); IPR003323 (PROSITE_PROFILES); IPR038765 (SUPERFAMILY)	no GO terms	no GO terms
ST vs AS	Sgl004816	SGL_31	complement(2118063..2119007)	182.523	1.46942	2.76911	4.475e-07	0.0003343	CCAAT/enhancer-binding protein beta	P:GO:0000122; P:GO:0001541; P:GO:0001892; P:GO:0002432; P:GO:0006355; P:GO:0006953; P:GO:0007613; P:GO:0010629; P:GO:0030182; P:GO:0031334; P:GO:0032675; P:GO:0032753; P:GO:0033598; P:GO:0035711; P:GO:0042130; P:GO:0042742; P:GO:0043524; P:GO:0045165; P:GO:0045600; P:GO:0045669; P:GO:0045670; P:GO:0045778; P:GO:0050873; P:GO:0051704; P:GO:0060644; P:GO:0070059; P:GO:0070169; P:GO:0071222; P:GO:00…	P:negative regulation of transcription by RNA polymerase II; P:ovarian follicle development; P:embryonic placenta development; P:granuloma formation; P:regulation of transcription, DNA-templated; P:acute-phase response; P:memory; P:negative regulation of gene expression; P:neuron differentiation; P:positive regulation of protein-containing complex assembly; P:regulation of interleukin-6 productio…	0	0	G3DSA:1.20.5.170 (GENE3D); mobidb-lite (MOBIDB_LITE); mobidb-lite (MOBIDB_LITE); mobidb-lite (MOBIDB_LITE); mobidb-lite (MOBIDB_LITE); PTHR23334 (PANTHER); SSF57959 (SUPERFAMILY)	no GO terms	no GO terms
ST vs AS	Sgl006560	SGL_44	complement(865668..867029)	111.174	1.34804	2.54566	1.007e-05	0.003841	cholecystokinin A receptor	P:GO:0007186; F:GO:0004930; C:GO:0016021	P:G protein-coupled receptor signaling pathway; F:G protein-coupled receptor activity; C:integral component of membrane	0	0	IPR000276 (PRINTS); G3DSA:1.20.1070.10 (GENE3D); IPR000276 (PFAM); mobidb-lite (MOBIDB_LITE); mobidb-lite (MOBIDB_LITE); mobidb-lite (MOBIDB_LITE); mobidb-lite (MOBIDB_LITE); PTHR24243 (PANTHER); IPR000276 (PROSITE_PATTERNS); IPR017452 (PROSITE_PROFILES); cd00637 (CDD); SSF81321 (SUPERFAMILY)	P:GO:0007186; F:GO:0004930; C:GO:0016021	P:G protein-coupled receptor signaling pathway; F:G protein-coupled receptor activity; C:integral component of membrane
ST vs AS	Sgl025887	SGL_842	133056..136901	120.759	1.12132	2.17546	5.09e-05	0.0136429	uncharacterized protein LOC105329156	0	0	0	0	no IPS match	no IPS match	no IPS match
ST vs AS	Sgl026862	SGL_1574	complement(27794..31448)	14.9121	-9.03478	-524.494	0.0001953	0.0369635	ornithine decarboxylase antizyme 1-like	P:GO:0006595; P:GO:0043086; F:GO:0008073; C:GO:0005829	P:polyamine metabolic process; P:negative regulation of catalytic activity; F:ornithine decarboxylase inhibitor activity; C:cytosol	0	0	IPR002993 (PFAM); IPR038581 (G3DSA:3.40.630.GENE3D); IPR002993 (PANTHER); IPR002993 (PROSITE_PATTERNS); IPR016181 (SUPERFAMILY)	F:GO:0008073	F:ornithine decarboxylase inhibitor activity
ST vs AS	Sgl020306	SGL_236	161776..173408	55.6878	-7.83374	-228.135	1.619e-18	2.902e-14	HRAS-like suppressor 3	P:GO:0006641; P:GO:0007031; P:GO:0016042; P:GO:0045786; P:GO:0046485; P:GO:1904177; P:GO:2000026; F:GO:0004623; F:GO:0008970; C:GO:0005777; C:GO:0016021	P:triglyceride metabolic process; P:peroxisome organization; P:lipid catabolic process; P:negative regulation of cell cycle; P:ether lipid metabolic process; P:regulation of adipose tissue development; P:regulation of multicellular organismal development; F:phospholipase A2 activity; F:phospholipase A1 activity; C:peroxisome; C:integral component of membrane	EC:3.1; EC:3.1.1.32; EC:3; EC:3.1.1.1; EC:3.1.1; EC:3.1.1.4	Acting on ester bonds; Phospholipase A(1); Hydrolases; Carboxylesterase; Acting on ester bonds; Phospholipase A(2)	IPR007053 (PFAM); G3DSA:3.90.1720.10 (GENE3D); PTHR13943 (PANTHER); IPR007053 (PROSITE_PROFILES)	no GO terms	no GO terms
ST vs AS	Sgl027494	SGL_729	complement(206766..237084)	3.6857	-7.46484	-176.661	2.751e-07	0.0002348	uncharacterized protein LOC111135768 isoform X6	P:GO:0010629; P:GO:0042531; P:GO:0042532; P:GO:0046427; P:GO:0060336; P:GO:0070212; P:GO:1902216; P:GO:1902532; P:GO:1902533; F:GO:0003950; F:GO:0019899; F:GO:0070403; C:GO:0005829	P:negative regulation of gene expression; P:positive regulation of tyrosine phosphorylation of STAT protein; P:negative regulation of tyrosine phosphorylation of STAT protein; P:positive regulation of receptor signaling pathway via JAK-STAT; P:negative regulation of interferon-gamma-mediated signaling pathway; P:protein poly-ADP-ribosylation; P:positive regulation of interleukin-4-mediated signal…	EC:2.4.2; EC:2.4; EC:2; EC:2.4.2.30	Glycosyltransferases; Glycosyltransferases; Transferases; NAD(+) ADP-ribosyltransferase	IPR043472 (G3DSA:3.40.220.GENE3D); IPR002589 (PFAM); mobidb-lite (MOBIDB_LITE); mobidb-lite (MOBIDB_LITE); mobidb-lite (MOBIDB_LITE); PTHR14453 (PANTHER); IPR034401 (PTHR14453:PANTHER); IPR002589 (PROSITE_PROFILES); IPR043472 (SUPERFAMILY)	no GO terms	no GO terms
ST vs AS	Sgl029063	SGL_2170	complement(14076..28381)	1.99487	-6.87169	-117.108	9.887e-06	0.003841	uncharacterized protein LOC111120749 isoform X2	0	0	0	0	no IPS match	no IPS match	no IPS match
ST vs AS	Sgl023787	SGL_526	complement(251026..252891)	5.50619	-6.62279	-98.5503	1.365e-07	0.0001359	G protein-regulated inducer of neurite outgrowth 1-like	0	0	0	0	mobidb-lite (MOBIDB_LITE)	no GO terms	no GO terms
ST vs AS	Sgl017466	SGL_352	complement(22928..41692)	3.82992	-6.0968	-68.4416	2.069e-06	0.001091	uncharacterized protein LOC117689054	0	0	0	0	no IPS match	no IPS match	no IPS match
ST vs AS	Sgl022394	SGL_335	complement(314920..344677)	3.63061	-5.74335	-53.5699	2.542e-05	0.008938	uncharacterized protein LOC117340414	0	0	0	0	no IPS match	no IPS match	no IPS match
ST vs AS	Sgl026356	SGL_970	complement(111228..117612)	5.7356	-5.49541	-45.1111	0.0001095	0.0233734	fibrinogen-like protein 1	P:GO:0007171; P:GO:0009967; P:GO:0016525; P:GO:0043066; P:GO:0043536; P:GO:0043537; P:GO:0045766; P:GO:0050900; P:GO:0061098; P:GO:0071456; P:GO:2000273; F:GO:0030297; F:GO:0030971; C:GO:0005615	P:activation of transmembrane receptor protein tyrosine kinase activity; P:positive regulation of signal transduction; P:negative regulation of angiogenesis; P:negative regulation of apoptotic process; P:positive regulation of blood vessel endothelial cell migration; P:negative regulation of blood vessel endothelial cell migration; P:positive regulation of angiogenesis; P:leukocyte migration; P:p…	0	0	IPR014716 (G3DSA:3.90.215.GENE3D); IPR002181 (PFAM); G3DSA:4.10.530.10 (GENE3D); mobidb-lite (MOBIDB_LITE); PTHR19143:SF394 (PANTHER); PTHR19143 (PANTHER); IPR020837 (PROSITE_PATTERNS); IPR002181 (PROSITE_PROFILES); IPR036056 (SUPERFAMILY)	no GO terms	no GO terms
ST vs AS	Sgl015508	SGL_179	15113..19113	2.54358	-5.18067	-36.2692	4.792e-05	0.0132171	heat shock 70 kDa protein 12A-like	0	0	0	0	G3DSA:3.30.420.40 (GENE3D); G3DSA:3.30.420.40 (GENE3D); PTHR14187 (PANTHER); IPR043129 (SUPERFAMILY); IPR043129 (SUPERFAMILY)	no GO terms	no GO terms
ST vs AS	Sgl029627	SGL_2064	22217..26085	1.17161	-5.00735	-32.1634	3.035e-05	0.0100764	uncharacterized protein LOC117691995	0	0	0	0	mobidb-lite (MOBIDB_LITE); mobidb-lite (MOBIDB_LITE); mobidb-lite (MOBIDB_LITE); PTHR20916 (PANTHER); PTHR20916 (PANTHER); PTHR20916:SF12 (PANTHER); PTHR20916:SF12 (PANTHER)	no GO terms	no GO terms
ST vs AS	Sgl027648	SGL_2181	16141..21767	4.37408	-4.95484	-31.0137	3.7e-05	0.0114382	scavenger receptor class F member 1-like isoform X1	P:GO:0006468; P:GO:0006470; F:GO:0004672; F:GO:0005524; F:GO:0016791; C:GO:0016020	P:protein phosphorylation; P:protein dephosphorylation; F:protein kinase activity; F:ATP binding; F:phosphatase activity; C:membrane	EC:2.7.1; EC:3.1.3	Transferring phosphorus-containing groups; Acting on ester bonds	G3DSA:2.170.300.10 (GENE3D); mobidb-lite (MOBIDB_LITE); mobidb-lite (MOBIDB_LITE); PTHR24035:SF135 (PANTHER); PTHR24035 (PANTHER); PTHR24035:SF135 (PANTHER)	no GO terms	no GO terms
ST vs AS	Sgl010427	SGL_92	12817..29765	13.3695	-4.76282	-27.1489	3.923e-05	0.0115218	uncharacterized protein LOC105341028 isoform X13	0	0	0	0	PR00453 (PRINTS); IPR036465 (G3DSA:3.40.50.GENE3D); IPR002035 (PFAM); IPR036465 (G3DSA:3.40.50.GENE3D); IPR036465 (G3DSA:3.40.50.GENE3D); PTHR22588 (PANTHER); IPR002035 (PROSITE_PROFILES); IPR002035 (PROSITE_PROFILES); IPR002035 (PROSITE_PROFILES); IPR002035 (PROSITE_PROFILES); cd01450 (CDD); cd01450 (CDD); cd01450 (CDD); cd01450 (CDD); IPR036465 (SUPERFAMILY); IPR036465 (SUPERFAMILY); IPR036465 …	no GO terms	no GO terms
ST vs AS	Sgl019920	SGL_242	complement(605677..618547)	20.239	-4.65029	-25.1117	3.549e-06	0.001552	microfibril-associated glycoprotein 4-like	0	0	0	0	IPR002181 (PFAM); IPR014716 (G3DSA:3.90.215.GENE3D); IPR002181 (PROSITE_PROFILES); IPR036056 (SUPERFAMILY)	no GO terms	no GO terms
ST vs AS	Sgl023785	SGL_526	complement(142884..195666)	30.4075	-4.60432	-24.3242	8.255e-08	9.25e-05	limbic system-associated membrane protein-like isoform X1	P:GO:0019991; P:GO:0050808; C:GO:0005887; C:GO:0005918	P:septate junction assembly; P:synapse organization; C:integral component of plasma membrane; C:septate junction	0	0	IPR013783 (G3DSA:2.60.40.GENE3D); PF13927 (PFAM); IPR013783 (G3DSA:2.60.40.GENE3D); IPR013151 (PFAM); PTHR12231 (PANTHER); PTHR12231:SF157 (PANTHER); IPR007110 (PROSITE_PROFILES); IPR007110 (PROSITE_PROFILES); cd00096 (CDD); IPR036179 (SUPERFAMILY); IPR036179 (SUPERFAMILY)	no GO terms	no GO terms
ST vs AS	Sgl013281	SGL_205	complement(318173..365921)	3.88621	-4.52716	-23.0574	3.804e-06	0.001624	Adhesion G protein-coupled receptor B2,Coadhesin,Thrombospondin-1,Adhesion G protein-coupled receptor B1,Mucin-like protein,Hemicentin-1,Adhesion G protein-coupled receptor B3,Thrombospondin-2	F:GO:0008061; C:GO:0005576; C:GO:0005615	F:chitin binding; C:extracellular region; C:extracellular space	0	0	PR01705 (PRINTS); IPR036383 (G3DSA:2.20.100.GENE3D); IPR000884 (PFAM); G3DSA:1.10.10.1940 (GENE3D); IPR036383 (G3DSA:2.20.100.GENE3D); IPR036383 (G3DSA:2.20.100.GENE3D); IPR003582 (PFAM); IPR036383 (G3DSA:2.20.100.GENE3D); mobidb-lite (MOBIDB_LITE); PTHR22906:SF21 (PANTHER); PTHR22906 (PANTHER); PTHR22906 (PANTHER); PTHR22906 (PANTHER); PTHR22906 (PANTHER); PTHR22906:SF21 (PANTHER); PTHR22906 (PA…	no GO terms	no GO terms
ST vs AS	Sgl010064	SGL_50	complement(932411..935434)	8.57801	-4.33532	-20.1865	0.0001025	0.0221453	FAD-linked oxidoreductase easE-like	P:GO:0019853; F:GO:0050105; F:GO:0071949	P:L-ascorbic acid biosynthetic process; F:L-gulonolactone oxidase activity; F:FAD binding	EC:1.1; EC:1; EC:1.1.3.8; EC:1.1.3	Acting on the CH-OH group of donors; Oxidoreductases; L-gulonolactone oxidase; Acting on the CH-OH group of donors	IPR016169 (G3DSA:3.30.465.GENE3D); IPR006094 (PFAM); IPR016169 (G3DSA:3.30.465.GENE3D); IPR012951 (PFAM); mobidb-lite (MOBIDB_LITE); mobidb-lite (MOBIDB_LITE); PTHR13878:SF91 (PANTHER); PTHR13878 (PANTHER); IPR006093 (PROSITE_PATTERNS); IPR016166 (PROSITE_PROFILES); IPR036318 (SUPERFAMILY)	F:GO:0016491; F:GO:0050660; F:GO:0071949	F:oxidoreductase activity; F:flavin adenine dinucleotide binding; F:FAD binding
ST vs AS	Sgl005327	SGL_30	complement(1196199..1199299)	5.5199	-4.09674	-17.1097	0.0001108	0.0233734	matrix metalloproteinase-19-like	P:GO:0006508; P:GO:0022617; F:GO:0004222; F:GO:0004252; F:GO:0008270; C:GO:0005576; C:GO:0031012	P:proteolysis; P:extracellular matrix disassembly; F:metalloendopeptidase activity; F:serine-type endopeptidase activity; F:zinc ion binding; C:extracellular region; C:extracellular matrix	EC:3.4.21; EC:3.4.24; EC:3.4; EC:3.4.24.80; EC:3	Acting on peptide bonds (peptidases); Acting on peptide bonds (peptidases); Acting on peptide bonds (peptidases); Membrane-type matrix metalloproteinase-1; Hydrolases	IPR021190 (PRINTS); IPR021190 (PIRSF); IPR018487 (PFAM); IPR036375 (G3DSA:2.110.10.GENE3D); IPR036375 (G3DSA:2.110.10.GENE3D); IPR001818 (PFAM); IPR024079 (G3DSA:3.40.390.GENE3D); PTHR10201 (PANTHER); IPR028724 (PTHR10201:PANTHER); IPR018487 (PROSITE_PROFILES); IPR018487 (PROSITE_PROFILES); IPR018487 (PROSITE_PROFILES); IPR033739 (CDD); IPR036375 (SUPERFAMILY); SSF55486 (SUPERFAMILY)	P:GO:0006508; F:GO:0004222; F:GO:0008237; F:GO:0008270; C:GO:0031012	P:proteolysis; F:metalloendopeptidase activity; F:metallopeptidase activity; F:zinc ion binding; C:extracellular matrix
ST vs AS	Sgl023198	SGL_613	complement(171692..197136)	3.14297	-3.8995	-14.9233	6.247e-05	0.0153433	prolow-density lipoprotein receptor-related protein 1-like	P:GO:0006898; P:GO:0048477; P:GO:0098657; F:GO:0008196; C:GO:0030135	P:receptor-mediated endocytosis; P:oogenesis; P:import into cell; F:vitellogenin receptor activity; C:coated vesicle	0	0	IPR011042 (G3DSA:2.120.10.GENE3D); IPR011042 (G3DSA:2.120.10.GENE3D); PTHR46513 (PANTHER); IPR009030 (SUPERFAMILY); SSF63825 (SUPERFAMILY); SSF69304 (SUPERFAMILY); SSF63825 (SUPERFAMILY)	no GO terms	no GO terms
ST vs AS	Sgl010347	SGL_146	complement(1092612..1095060)	16.0903	-3.80033	-13.932	7.248e-11	3.249e-07	sperm receptor for egg jelly	0	0	EC:3.1.3.48; EC:3.4.21.7	Protein-tyrosine-phosphatase; Plasmin	IPR016186 (G3DSA:3.10.100.GENE3D); IPR001304 (PFAM); IPR016186 (G3DSA:3.10.100.GENE3D); mobidb-lite (MOBIDB_LITE); PTHR22802 (PANTHER); PTHR22802:SF385 (PANTHER); PTHR22802:SF385 (PANTHER); PTHR22802 (PANTHER); IPR018378 (PROSITE_PATTERNS); IPR001304 (PROSITE_PROFILES); IPR001304 (PROSITE_PROFILES); cd00037 (CDD); cd00037 (CDD); IPR016187 (SUPERFAMILY); IPR016187 (SUPERFAMILY)	no GO terms	no GO terms
ST vs AS	Sgl018718	SGL_371	complement(306731..310759)	5.14599	-3.62176	-12.3101	0.0001806	0.0351979	uncharacterized protein LOC117683522	0	0	0	0	IPR027417 (G3DSA:3.40.50.GENE3D); IPR027417 (SUPERFAMILY)	no GO terms	no GO terms
ST vs AS	Sgl023618	SGL_344	complement(173043..179770)	17.09	-3.47217	-11.0975	1.66e-06	0.0009298	fibrinogen-like protein 1	P:GO:0001525; P:GO:0043066; C:GO:0005615	P:angiogenesis; P:negative regulation of apoptotic process; C:extracellular space	0	0	IPR002181 (PFAM); G3DSA:1.10.287.1490 (GENE3D); IPR014716 (G3DSA:3.90.215.GENE3D); IPR014716 (G3DSA:3.90.215.GENE3D); PTHR19143 (PANTHER); IPR028793 (PTHR19143:PANTHER); IPR020837 (PROSITE_PATTERNS); IPR002181 (PROSITE_PROFILES); IPR036056 (SUPERFAMILY)	P:GO:0001525; P:GO:0043066; C:GO:0005615	P:angiogenesis; P:negative regulation of apoptotic process; C:extracellular space
ST vs AS	Sgl001419	SGL_9	complement(185748..186141)	31.0877	-3.43114	-10.7864	1.906e-06	0.001036	serum amyloid A-5 protein-like	P:GO:0002793; P:GO:0006898; P:GO:0006953; P:GO:0007186; P:GO:0007204; P:GO:0007252; P:GO:0008203; P:GO:0009617; P:GO:0010469; P:GO:0019221; P:GO:0030168; P:GO:0030593; P:GO:0032147; P:GO:0032732; P:GO:0035634; P:GO:0043406; P:GO:0045087; P:GO:0045785; P:GO:0048246; P:GO:0048247; P:GO:0050714; P:GO:0050728; P:GO:0050918; P:GO:0051704; P:GO:0071347; P:GO:0098657; F:GO:0001664; F:GO:0035662; F:GO:00…	P:positive regulation of peptide secretion; P:receptor-mediated endocytosis; P:acute-phase response; P:G protein-coupled receptor signaling pathway; P:positive regulation of cytosolic calcium ion concentration; P:I-kappaB phosphorylation; P:cholesterol metabolic process; P:response to bacterium; P:regulation of signaling receptor activity; P:cytokine-mediated signaling pathway; P:platelet activat…	0	0	IPR000096 (PRINTS); G3DSA:1.10.132.110 (GENE3D); IPR000096 (PFAM); mobidb-lite (MOBIDB_LITE); PTHR23424:SF25 (PANTHER); PTHR23424 (PANTHER); IPR000096 (PROSITE_PATTERNS)	C:GO:0005576	C:extracellular region
ST vs AS	Sgl020426	SGL_421	complement(200293..209783)	5.27865	-3.41002	-10.6296	7.087e-09	1.412e-05	uncharacterized protein LOC105348944	0	0	0	0	PF13365 (PFAM); mobidb-lite (MOBIDB_LITE); mobidb-lite (MOBIDB_LITE); IPR009003 (SUPERFAMILY)	no GO terms	no GO terms
ST vs AS	Sgl029591	SGL_2208	complement(1214..2211)	12.1843	-3.24245	-9.46403	5.754e-06	0.002399	myosin-16-like isoform X4	P:GO:0001934; P:GO:0002224; P:GO:0002576; P:GO:0002758; P:GO:0007160; P:GO:0030198; P:GO:0031639; P:GO:0034116; P:GO:0036345; P:GO:0042730; P:GO:0043687; P:GO:0045907; P:GO:0045921; P:GO:0050714; P:GO:0051130; P:GO:0051258; P:GO:0051592; P:GO:0070374; P:GO:0071347; P:GO:0071354; P:GO:0072378; P:GO:0090277; P:GO:0090331; P:GO:1900026; P:GO:1902042; P:GO:1903524; P:GO:2000352; F:GO:0005102; F:GO:00…	P:positive regulation of protein phosphorylation; P:toll-like receptor signaling pathway; P:platelet degranulation; P:innate immune response-activating signal transduction; P:cell-matrix adhesion; P:extracellular matrix organization; P:plasminogen activation; P:positive regulation of heterotypic cell-cell adhesion; P:platelet maturation; P:fibrinolysis; P:post-translational protein modification; …	0	0	IPR014716 (G3DSA:3.90.215.GENE3D); IPR002181 (PFAM); IPR002181 (PROSITE_PROFILES); IPR036056 (SUPERFAMILY)	no GO terms	no GO terms
ST vs AS	Sgl018625	SGL_419	complement(424539..435026)	15.1334	-2.96399	-7.80281	4.379e-07	0.0003343	paramyosin-like isoform X3	F:GO:0005515	F:protein binding	0	0	IPR001073 (PRINTS); IPR008983 (G3DSA:2.60.120.GENE3D); IPR001073 (PFAM); IPR008983 (G3DSA:2.60.120.GENE3D); PTHR22923:SF68 (PANTHER); PTHR22923:SF68 (PANTHER); PTHR22923 (PANTHER); IPR001073 (PROSITE_PROFILES); IPR001073 (PROSITE_PROFILES); IPR008983 (SUPERFAMILY); IPR008983 (SUPERFAMILY)	F:GO:0005515	F:protein binding
ST vs AS	Sgl003520	SGL_7	complement(2915550..2934764)	5.34596	-2.91194	-7.52628	2.828e-06	0.0013	MAM and LDL-receptor class A domain-containing protein 1-like	P:GO:0006508; F:GO:0004222; C:GO:0016020	P:proteolysis; F:metalloendopeptidase activity; C:membrane	EC:3.4.24; EC:3.4; EC:3	Acting on peptide bonds (peptidases); Acting on peptide bonds (peptidases); Hydrolases	IPR001506 (PRINTS); G3DSA:2.60.120.200 (GENE3D); IPR035914 (G3DSA:2.60.120.GENE3D); IPR000998 (PFAM); G3DSA:2.60.120.200 (GENE3D); G3DSA:2.10.25.10 (GENE3D); IPR024079 (G3DSA:3.40.390.GENE3D); IPR000742 (PFAM); IPR000859 (PFAM); G3DSA:2.10.25.10 (GENE3D); IPR001506 (PFAM); mobidb-lite (MOBIDB_LITE); mobidb-lite (MOBIDB_LITE); mobidb-lite (MOBIDB_LITE); PTHR10127 (PANTHER); IPR000742 (PROSITE_PATT…	P:GO:0006508; F:GO:0004222; F:GO:0008237; C:GO:0016020	P:proteolysis; F:metalloendopeptidase activity; F:metallopeptidase activity; C:membrane
ST vs AS	Sgl018668	SGL_292	33028..68646	0.866046	-2.8842	-7.38296	0.0001991	0.0369635	alcohol dehydrogenase [acceptor] isoform X2	P:GO:0034976; P:GO:0045455; F:GO:0016614; F:GO:0050660	P:response to endoplasmic reticulum stress; P:ecdysteroid metabolic process; F:oxidoreductase activity, acting on CH-OH group of donors; F:flavin adenine dinucleotide binding	EC:1.1; EC:1; EC:1.1.3.49	Acting on the CH-OH group of donors; Oxidoreductases; (R)-mandelonitrile oxidase	IPR018289 (PFAM); G3DSA:3.30.560.10 (GENE3D); IPR036188 (G3DSA:3.50.50.GENE3D); IPR036188 (G3DSA:3.50.50.GENE3D); IPR036188 (G3DSA:3.50.50.GENE3D); IPR007867 (PFAM); IPR000172 (PFAM); mobidb-lite (MOBIDB_LITE); mobidb-lite (MOBIDB_LITE); mobidb-lite (MOBIDB_LITE); mobidb-lite (MOBIDB_LITE); mobidb-lite (MOBIDB_LITE); mobidb-lite (MOBIDB_LITE); mobidb-lite (MOBIDB_LITE); IPR012132 (PANTHER); IPR00…	F:GO:0016614; F:GO:0050660	F:oxidoreductase activity, acting on CH-OH group of donors; F:flavin adenine dinucleotide binding
ST vs AS	Sgl029023	SGL_1906	26106..43911	16.9359	-2.87637	-7.34302	2.893e-05	0.009787	prestalk protein-like	0	0	0	0	IPR006149 (PFAM); PTHR39069 (PANTHER); IPR000742 (PROSITE_PATTERNS); IPR009030 (SUPERFAMILY)	no GO terms	no GO terms
ST vs AS	Sgl023622	SGL_344	320110..364312	9.21168	-2.35173	-5.10437	3.773e-05	0.0114654	Hypothetical predicted protein	P:GO:0001525; P:GO:0010952; P:GO:0043066; P:GO:0043312; F:GO:0016504; C:GO:0005577; C:GO:0009986; C:GO:1904813	P:angiogenesis; P:positive regulation of peptidase activity; P:negative regulation of apoptotic process; P:neutrophil degranulation; F:peptidase activator activity; C:fibrinogen complex; C:cell surface; C:ficolin-1-rich granule lumen	0	0	IPR014716 (G3DSA:3.90.215.GENE3D); IPR002181 (PFAM); PTHR19143 (PANTHER); IPR028793 (PTHR19143:PANTHER); IPR002181 (PROSITE_PROFILES); IPR002181 (PROSITE_PROFILES); IPR002181 (PROSITE_PROFILES); IPR036056 (SUPERFAMILY); IPR036056 (SUPERFAMILY); IPR036056 (SUPERFAMILY)	P:GO:0001525; P:GO:0043066; C:GO:0005615	P:angiogenesis; P:negative regulation of apoptotic process; C:extracellular space
ST vs AS	Sgl023210	SGL_555	complement(134674..136344)	6.43502	-2.30171	-4.93041	0.0001386	0.0279267	uncharacterized protein LOC105338975	F:GO:0008270	F:zinc ion binding	0	0	IPR000315 (PFAM); G3DSA:3.30.160.60 (GENE3D); IPR011042 (G3DSA:2.120.10.GENE3D); PTHR25465 (PANTHER); IPR000315 (PROSITE_PROFILES); IPR000315 (PROSITE_PROFILES); cd19756 (CDD); SSF63829 (SUPERFAMILY); SSF57845 (SUPERFAMILY)	F:GO:0008270	F:zinc ion binding
ST vs AS	Sgl006512	SGL_40	1833177..1851930	13.0295	-2.13894	-4.40439	0.0002	0.0369635	uncharacterized protein LOC117687527 isoform X2	0	0	0	0	no IPS match	no IPS match	no IPS match
ST vs AS	Sgl026208	SGL_1282	complement(84845..96414)	41.4965	-2.09613	-4.2756	2.579e-06	0.00125	uncharacterized protein LOC105320504	P:GO:0006508; F:GO:0008234	P:proteolysis; F:cysteine-type peptidase activity	EC:3.4; EC:3	Acting on peptide bonds (peptidases); Hydrolases	IPR013083 (G3DSA:3.30.40.GENE3D); IPR003653 (PFAM); G3DSA:3.40.395.10 (GENE3D); mobidb-lite (MOBIDB_LITE); mobidb-lite (MOBIDB_LITE); PTHR12606 (PANTHER); IPR019786 (PROSITE_PATTERNS); IPR003653 (PROSITE_PROFILES); IPR011011 (SUPERFAMILY); IPR038765 (SUPERFAMILY)	P:GO:0006508; F:GO:0008234	P:proteolysis; F:cysteine-type peptidase activity
ST vs AS	Sgl008438	SGL_86	31469..35722	11.0831	-1.96915	-3.91538	5.766e-05	0.0145607	uncharacterized protein LOC117688823 isoform X2	F:GO:0005515	F:protein binding	0	0	IPR001304 (PFAM); IPR016186 (G3DSA:3.10.100.GENE3D); PTHR16897 (PANTHER); PTHR16897:SF2 (PANTHER); IPR018378 (PROSITE_PATTERNS); IPR001304 (PROSITE_PROFILES); IPR016187 (SUPERFAMILY); IPR036116 (SUPERFAMILY)	F:GO:0005515	F:protein binding
ST vs AS	Sgl029598	SGL_1945	34952..36126	64.8509	-1.77335	-3.41847	8.276e-05	0.0190229	small nuclear ribonucleoprotein F	P:GO:0000387; F:GO:0003723; C:GO:0005681	P:spliceosomal snRNP assembly; F:RNA binding; C:spliceosomal complex	0	0	G3DSA:2.30.30.100 (GENE3D); PIRSF006609 (PIRSF); IPR001163 (PFAM); PTHR11021:SF0 (PANTHER); IPR016487 (PANTHER); IPR034100 (CDD); IPR010920 (SUPERFAMILY)	P:GO:0000387; P:GO:0000398; C:GO:0005681	P:spliceosomal snRNP assembly; P:mRNA splicing, via spliceosome; C:spliceosomal complex
ST vs AS	Sgl004972	SGL_22	3023459..3024562	290.722	-1.16073	-2.23571	2.383e-05	0.008545	60 kDa SS-A/Ro ribonucleoprotein	P:GO:0002520; P:GO:0006383; P:GO:0007224; P:GO:0009411; P:GO:0060271; F:GO:0003723; F:GO:0030620; F:GO:0034336; C:GO:0005654; C:GO:0005737; C:GO:0005829; C:GO:1990904	P:immune system development; P:transcription by RNA polymerase III; P:smoothened signaling pathway; P:response to UV; P:cilium assembly; F:RNA binding; F:U2 snRNA binding; F:misfolded RNA binding; C:nucleoplasm; C:cytoplasm; C:cytosol; C:ribonucleoprotein complex	0	0	IPR036465 (G3DSA:3.40.50.GENE3D); IPR008858 (PFAM); IPR040322 (PANTHER); IPR008858 (PROSITE_PROFILES); IPR037214 (SUPERFAMILY); IPR036465 (SUPERFAMILY)	F:GO:0003723	F:RNA binding
ST vs AS	Sgl012982	SGL_154	complement(27094..28566)	238.1	-1.14603	-2.21305	3.673e-05	0.0114382	60 kDa SS-A/Ro ribonucleoprotein	P:GO:0002520; P:GO:0006383; P:GO:0007224; P:GO:0009411; P:GO:0060271; F:GO:0003723; F:GO:0030620; F:GO:0034336; C:GO:0005654; C:GO:0005737; C:GO:0005829; C:GO:1990904	P:immune system development; P:transcription by RNA polymerase III; P:smoothened signaling pathway; P:response to UV; P:cilium assembly; F:RNA binding; F:U2 snRNA binding; F:misfolded RNA binding; C:nucleoplasm; C:cytoplasm; C:cytosol; C:ribonucleoprotein complex	0	0	IPR036465 (G3DSA:3.40.50.GENE3D); IPR008858 (PFAM); IPR040322 (PANTHER); IPR008858 (PROSITE_PROFILES); IPR036465 (SUPERFAMILY); IPR037214 (SUPERFAMILY)	F:GO:0003723	F:RNA binding
ST vs AT	Sgl005201	SGL_15	2214915..2243215	13.1816	10.1122	1106.79	1.874e-10	6.114e-07	arachidonate 12-lipoxygenase, 12R-type-like	P:GO:0002526; P:GO:0002540; P:GO:0007584; P:GO:0019233; P:GO:0019369; P:GO:0019370; P:GO:0019372; P:GO:0035655; P:GO:0042759; P:GO:0043312; P:GO:0045907; P:GO:0055093; P:GO:1901570; P:GO:1903524; F:GO:0004051; F:GO:0005506; C:GO:0005576; C:GO:0005641; C:GO:0005654; C:GO:0005829; C:GO:0016363; C:GO:0030425; C:GO:0031965; C:GO:0034774; C:GO:0042383; C:GO:1904813	P:acute inflammatory response; P:leukotriene production involved in inflammatory response; P:response to nutrient; P:sensory perception of pain; P:arachidonic acid metabolic process; P:leukotriene biosynthetic process; P:lipoxygenase pathway; P:interleukin-18-mediated signaling pathway; P:long-chain fatty acid biosynthetic process; P:neutrophil degranulation; P:positive regulation of vasoconstric…	EC:1.13.11; EC:1.13; EC:1.13.11.34; EC:1	Acting on single donors with incorporation of molecular oxygen (oxygenases). The oxygen incorporated need not be derived from O(2); Acting on single donors with incorporation of molecular oxygen (oxygenases). The oxygen incorporated need not be derived from O(2); Arachidonate 5-lipoxygenase; Oxidoreductases	IPR013819 (PRINTS); G3DSA:1.20.245.10 (GENE3D); G3DSA:1.20.245.10 (GENE3D); IPR013819 (PFAM); PTHR11771:SF153 (PANTHER); IPR000907 (PANTHER); IPR013819 (PROSITE_PROFILES); IPR036226 (SUPERFAMILY)	F:GO:0016702; F:GO:0046872	F:oxidoreductase activity, acting on single donors with incorporation of molecular oxygen, incorporation of two atoms of oxygen; F:metal ion binding
ST vs AT	Sgl023786	SGL_526	complement(204980..212779)	21.2207	8.04717	264.508	0.0007137	0.0481185	ryncolin-1 isoform X1	P:GO:0010952; P:GO:0043312; F:GO:0016504; C:GO:0005577; C:GO:0009986; C:GO:1904813	P:positive regulation of peptidase activity; P:neutrophil degranulation; F:peptidase activator activity; C:fibrinogen complex; C:cell surface; C:ficolin-1-rich granule lumen	0	0	IPR014716 (G3DSA:3.90.215.GENE3D); IPR002181 (PFAM); G3DSA:4.10.530.10 (GENE3D); PTHR19143:SF378 (PANTHER); PTHR19143:SF378 (PANTHER); PTHR19143 (PANTHER); PTHR19143 (PANTHER); IPR020837 (PROSITE_PATTERNS); IPR002181 (PROSITE_PROFILES); IPR002181 (CDD); IPR036056 (SUPERFAMILY)	no GO terms	no GO terms
ST vs AT	Sgl022991	SGL_282	complement(513418..515641)	4.1527	7.96292	249.505	1.33e-07	0.0001142	IgGFc-binding protein-like	0	0	0	0	G3DSA:2.10.25.10 (GENE3D); IPR035234 (PFAM); IPR000742 (PFAM); PTHR46534 (PANTHER); IPR000742 (PROSITE_PATTERNS); IPR000742 (PROSITE_PATTERNS); IPR000742 (PROSITE_PROFILES); cd00054 (CDD); SSF57196 (SUPERFAMILY)	no GO terms	no GO terms
ST vs AT	Sgl022990	SGL_282	complement(497731..504276)	5.96355	6.68713	103.045	0.0001002	0.0140168	F-box/LRR-repeat protein 4	0	0	0	0	IPR001304 (PFAM); IPR016186 (G3DSA:3.10.100.GENE3D); IPR001304 (PROSITE_PROFILES); cd00037 (CDD); IPR016187 (SUPERFAMILY)	no GO terms	no GO terms
ST vs AT	Sgl006423	SGL_40	52941..68089	6.04263	6.14187	70.6132	2.022e-08	2.356e-05	very long-chain acyl-CoA synthetase-like	P:GO:0001561; P:GO:0001676; P:GO:0006625; P:GO:0006635; P:GO:0006642; P:GO:0006699; P:GO:0006805; P:GO:0006805; P:GO:0015721; P:GO:0015833; P:GO:0015911; P:GO:0042760; P:GO:0043312; P:GO:0046951; P:GO:0097089; P:GO:0098656; F:GO:0004467; F:GO:0005102; F:GO:0008514; F:GO:0015245; F:GO:0015318; F:GO:0019899; F:GO:0031957; F:GO:0044877; F:GO:0047747; F:GO:0050197; F:GO:0070251; C:GO:0005779; C:GO:00…	P:fatty acid alpha-oxidation; P:long-chain fatty acid metabolic process; P:protein targeting to peroxisome; P:fatty acid beta-oxidation; P:triglyceride mobilization; P:bile acid biosynthetic process; P:xenobiotic metabolic process; P:xenobiotic metabolic process; P:bile acid and bile salt transport; P:peptide transport; P:long-chain fatty acid import across plasma membrane; P:very long-chain fatt…	EC:6.2.1.24; EC:6.2.1.7; EC:6.2; EC:6.2.1.3; EC:6; EC:7; EC:6.2.1	Phytanate--CoA ligase; Cholate--CoA ligase; Forming carbon-sulfur bonds; Long-chain-fatty-acid--CoA ligase; Ligases; Translocases; Forming carbon-sulfur bonds	IPR042099 (G3DSA:3.40.50.GENE3D); IPR000873 (PFAM); IPR045851 (G3DSA:3.30.300.GENE3D); PTHR43107 (PANTHER); IPR020845 (PROSITE_PATTERNS); SSF56801 (SUPERFAMILY)	no GO terms	no GO terms
ST vs AT	Sgl022808	SGL_611	148310..150946	2.54845	5.74283	53.5506	0.0001722	0.0203586	uncharacterized protein LOC105329320 isoform X1	F:GO:0008270	F:zinc ion binding	0	0	IPR011604 (G3DSA:3.90.320.GENE3D); IPR019080 (PFAM); mobidb-lite (MOBIDB_LITE); mobidb-lite (MOBIDB_LITE); PTHR47526 (PANTHER); IPR007527 (PROSITE_PROFILES); IPR011335 (SUPERFAMILY)	F:GO:0008270	F:zinc ion binding
ST vs AT	Sgl020810	SGL_499	complement(28885..34267)	2.1535	5.50389	45.377	0.0007197	0.048319	ATP-dependent RNA helicase DDX58	P:GO:0002230; P:GO:0002697; P:GO:0002758; P:GO:0002793; P:GO:0009597; P:GO:0016579; P:GO:0022618; P:GO:0030334; P:GO:0030422; P:GO:0032480; P:GO:0032725; P:GO:0032727; P:GO:0032728; P:GO:0032755; P:GO:0032757; P:GO:0032760; P:GO:0034344; P:GO:0039529; P:GO:0040029; P:GO:0044764; P:GO:0045087; P:GO:0045944; P:GO:0050714; P:GO:0051091; P:GO:0051607; P:GO:0060760; P:GO:0071360; P:GO:1903863; F:GO:00…	P:positive regulation of defense response to virus by host; P:regulation of immune effector process; P:innate immune response-activating signal transduction; P:positive regulation of peptide secretion; P:detection of virus; P:protein deubiquitination; P:ribonucleoprotein complex assembly; P:regulation of cell migration; P:production of siRNA involved in RNA interference; P:negative regulation of …	EC:3.6.1; EC:3.6.3.14; EC:3.6.4.13; EC:3.6; EC:3	Acting on acid anhydrides; Acting on acid anhydrides; RNA helicase; Acting on acid anhydrides; Hydrolases	G3DSA:1.20.1320.30 (GENE3D); IPR027417 (G3DSA:3.40.50.GENE3D); IPR027417 (G3DSA:3.40.50.GENE3D); PTHR14074:SF7 (PANTHER); PTHR14074 (PANTHER); IPR027417 (SUPERFAMILY)	no GO terms	no GO terms
ST vs AT	Sgl020418	SGL_394	complement(200663..225237)	18.2043	5.31587	39.8324	0.0002466	0.0246812	uncharacterized protein LOC111104711 isoform X5	P:GO:0000281; P:GO:0006511; P:GO:0007032; P:GO:0007265; P:GO:0008283; P:GO:0008587; P:GO:0016322; P:GO:0045880; P:GO:0070536; P:GO:0071108; P:GO:0090263; P:GO:1990090; F:GO:0004197; F:GO:0004843; C:GO:0005769; C:GO:0005829; C:GO:0014069; C:GO:0019897; C:GO:0030496; C:GO:0031313; C:GO:0043197	P:mitotic cytokinesis; P:ubiquitin-dependent protein catabolic process; P:endosome organization; P:Ras protein signal transduction; P:cell population proliferation; P:imaginal disc-derived wing margin morphogenesis; P:neuron remodeling; P:positive regulation of smoothened signaling pathway; P:protein K63-linked deubiquitination; P:protein K48-linked deubiquitination; P:positive regulation of cano…	EC:3.4.22; EC:3.4; EC:3; EC:3.4.19; EC:3.4.19.12	Acting on peptide bonds (peptidases); Acting on peptide bonds (peptidases); Hydrolases; Acting on peptide bonds (peptidases); Ubiquitinyl hydrolase 1	G3DSA:3.90.70.10 (GENE3D); IPR001394 (PFAM); PTHR24006 (PANTHER); PTHR24006:SF663 (PANTHER); IPR017907 (PROSITE_PATTERNS); IPR018200 (PROSITE_PATTERNS); IPR001841 (PROSITE_PROFILES); IPR028889 (PROSITE_PROFILES); cd02257 (CDD); IPR038765 (SUPERFAMILY); SSF57850 (SUPERFAMILY)	P:GO:0006511; P:GO:0016579; F:GO:0004843	P:ubiquitin-dependent protein catabolic process; P:protein deubiquitination; F:thiol-dependent deubiquitinase
ST vs AT	Sgl015881	SGL_229	194974..198496	22.8068	5.03496	32.7849	2.245e-09	4.152e-06	spidroin-2-like precursor	0	0	0	0	mobidb-lite (MOBIDB_LITE); mobidb-lite (MOBIDB_LITE); mobidb-lite (MOBIDB_LITE)	no GO terms	no GO terms
ST vs AT	Sgl014868	SGL_194	812371..821247	0.609673	4.8774	29.3931	0.000601	0.043008	homeobox protein 5-like isoform X4	0	0	0	0	mobidb-lite (MOBIDB_LITE); mobidb-lite (MOBIDB_LITE); mobidb-lite (MOBIDB_LITE); mobidb-lite (MOBIDB_LITE); mobidb-lite (MOBIDB_LITE); mobidb-lite (MOBIDB_LITE); mobidb-lite (MOBIDB_LITE); mobidb-lite (MOBIDB_LITE); mobidb-lite (MOBIDB_LITE); mobidb-lite (MOBIDB_LITE); mobidb-lite (MOBIDB_LITE); mobidb-lite (MOBIDB_LITE)	no GO terms	no GO terms
ST vs AT	Sgl022084	SGL_366	33070..62674	2.73539	4.86893	29.221	0.0002237	0.0235462	sushi, von Willebrand factor type A, EGF and pentraxin domain-containing protein 1-like isoform X1	0	0	0	0	G3DSA:2.10.50.10 (GENE3D); IPR003410 (PFAM); G3DSA:2.10.50.10 (GENE3D); IPR011641 (PFAM); G3DSA:2.10.25.10 (GENE3D); G3DSA:2.10.25.10 (GENE3D); G3DSA:2.60.120.200 (GENE3D); mobidb-lite (MOBIDB_LITE); mobidb-lite (MOBIDB_LITE); mobidb-lite (MOBIDB_LITE); PTHR24033:SF181 (PANTHER); PTHR24033:SF181 (PANTHER); PTHR24033 (PANTHER); PTHR24033:SF181 (PANTHER); PTHR24033 (PANTHER); PTHR24033 (PANTHER); P…	no GO terms	no GO terms
ST vs AT	Sgl001262	SGL_19	complement(695184..702156)	1.22054	4.7213	26.3787	0.0001824	0.0210952	polypeptide N-acetylgalactosaminyltransferase 5-like isoform X1	P:GO:0006486; F:GO:0016757; F:GO:0030246; C:GO:0000139; C:GO:0016021	P:protein glycosylation; F:glycosyltransferase activity; F:carbohydrate binding; C:Golgi membrane; C:integral component of membrane	EC:2.4; EC:2; EC:2.4.1.41	Glycosyltransferases; Transferases; Polypeptide N-acetylgalactosaminyltransferase	IPR000772 (PFAM); IPR001173 (PFAM); IPR029044 (G3DSA:3.90.550.GENE3D); G3DSA:2.80.10.50 (GENE3D); PTHR11675 (PANTHER); IPR000772 (PROSITE_PROFILES); cd02510 (CDD); IPR000772 (CDD); IPR035992 (SUPERFAMILY); IPR029044 (SUPERFAMILY)	no GO terms	no GO terms
ST vs AT	Sgl009196	SGL_59	55526..59751	2.47822	4.70283	26.0432	4.336e-05	0.008225	uncharacterized protein LOC111115393 isoform X2	0	0	EC:2.7.11.1	Non-specific serine/threonine protein kinase	IPR032171 (PFAM); IPR036388 (G3DSA:1.10.10.GENE3D); PF08477 (PFAM); IPR027417 (G3DSA:3.40.50.GENE3D)	no GO terms	no GO terms
ST vs AT	Sgl027148	SGL_972	25640..40003	1.41086	4.6801	25.6359	0.0001986	0.0218191	uncharacterized protein LOC105339229	F:GO:0000166; F:GO:0003824	F:nucleotide binding; F:catalytic activity	0	0	IPR036691 (G3DSA:3.60.10.GENE3D); IPR010998 (G3DSA:1.10.150.GENE3D); mobidb-lite (MOBIDB_LITE); mobidb-lite (MOBIDB_LITE); PTHR33776 (PANTHER); cd18809 (CDD); IPR036691 (SUPERFAMILY); IPR027417 (SUPERFAMILY)	no GO terms	no GO terms
ST vs AT	Sgl024109	SGL_980	complement(20520..131671)	11.1147	4.62258	24.634	5.229e-05	0.009272	E3 ubiquitin-protein ligase rnf213-alpha-like isoform X1	P:GO:0016567; F:GO:0004842; F:GO:0016887; F:GO:0046872	P:protein ubiquitination; F:ubiquitin-protein transferase activity; F:ATP hydrolysis activity; F:metal ion binding	EC:3.6.1; EC:3.6.4.13; EC:2; EC:3.6; EC:3	Acting on acid anhydrides; RNA helicase; Transferases; Acting on acid anhydrides; Hydrolases	IPR027417 (G3DSA:3.40.50.GENE3D); IPR027417 (G3DSA:3.40.50.GENE3D); IPR031248 (PANTHER); PTHR22605:SF21 (PANTHER); IPR001841 (PROSITE_PROFILES); cd00009 (CDD); IPR027417 (SUPERFAMILY); IPR027417 (SUPERFAMILY); SSF57850 (SUPERFAMILY)	F:GO:0004842; F:GO:0016887	F:ubiquitin-protein transferase activity; F:ATP hydrolysis activity
ST vs AT	Sgl004177	SGL_33	2340913..2342272	4.40113	4.61724	24.543	5.53e-05	0.009498	uncharacterized protein LOC111126378 isoform X1	0	0	0	0	mobidb-lite (MOBIDB_LITE); mobidb-lite (MOBIDB_LITE); mobidb-lite (MOBIDB_LITE)	no GO terms	no GO terms
ST vs AT	Sgl001416	SGL_9	32407..59537	0.965662	4.57387	23.8162	3.439e-05	0.007192	centrosomal protein of 164 kDa isoform X4	F:GO:0004656; F:GO:0005515; C:GO:0005783	F:procollagen-proline 4-dioxygenase activity; F:protein binding; C:endoplasmic reticulum	EC:1.14.11; EC:1; EC:1.14; EC:1.14.11.2	Acting on paired donors, with incorporation or reduction of molecular oxygen. The oxygen incorporated need not be derived from O(2); Oxidoreductases; Acting on paired donors, with incorporation or reduction of molecular oxygen. The oxygen incorporated need not be derived from O(2); Procollagen-proline 4-dioxygenase	G3DSA:3.60.60.10 (GENE3D); G3DSA:2.60.120.620 (GENE3D); IPR011990 (G3DSA:1.25.40.GENE3D); IPR013547 (PFAM); PTHR35190:SF2 (PANTHER); PTHR35190 (PANTHER)	F:GO:0004656; F:GO:0005515; C:GO:0005783	F:procollagen-proline 4-dioxygenase activity; F:protein binding; C:endoplasmic reticulum
ST vs AT	Sgl007933	SGL_35	complement(2208057..2214862)	7.06974	4.57172	23.7807	0.0003302	0.0292669	probable transcription-associated protein 1	0	0	0	0	mobidb-lite (MOBIDB_LITE); mobidb-lite (MOBIDB_LITE); mobidb-lite (MOBIDB_LITE); mobidb-lite (MOBIDB_LITE); mobidb-lite (MOBIDB_LITE)	no GO terms	no GO terms
ST vs AT	Sgl014320	SGL_188	complement(448958..460245)	3.32074	4.39966	21.1072	4.11e-06	0.001863	lysosomal alpha-mannosidase-like	P:GO:0006013; P:GO:0006517; F:GO:0004571; F:GO:0030246; F:GO:0046872	P:mannose metabolic process; P:protein deglycosylation; F:mannosyl-oligosaccharide 1,2-alpha-mannosidase activity; F:carbohydrate binding; F:metal ion binding	EC:3.2; EC:3.2.1.113; EC:3; EC:3.2.1.24; EC:3.2.1	Glycosylases; Mannosyl-oligosaccharide 1,2-alpha-mannosidase; Hydrolases; Alpha-mannosidase; Glycosylases	IPR011682 (PFAM); IPR027291 (G3DSA:3.20.110.GENE3D); G3DSA:2.70.98.30 (GENE3D); IPR037094 (G3DSA:1.20.1270.GENE3D); IPR013780 (G3DSA:2.60.40.GENE3D); IPR037094 (G3DSA:1.20.1270.GENE3D); IPR000602 (PFAM); IPR015341 (PFAM); IPR041147 (PFAM); G3DSA:2.60.40.1360 (GENE3D); PTHR11607:SF3 (PANTHER); PTHR11607 (PANTHER); cd10810 (CDD); IPR028995 (SUPERFAMILY); IPR011330 (SUPERFAMILY); IPR011013 (SUPERFAM…	P:GO:0005975; P:GO:0006013; F:GO:0003824; F:GO:0004559; F:GO:0030246	P:carbohydrate metabolic process; P:mannose metabolic process; F:catalytic activity; F:alpha-mannosidase activity; F:carbohydrate binding
ST vs AT	Sgl003144	SGL_12	1594281..1623953	0.394599	4.33694	20.2092	4.319e-05	0.008225	Hypothetical predicted protein	F:GO:0005515	F:protein binding	0	0	IPR041249 (PFAM); IPR036770 (G3DSA:1.25.40.GENE3D); IPR036770 (G3DSA:1.25.40.GENE3D); IPR002110 (PFAM); IPR036770 (G3DSA:1.25.40.GENE3D); IPR036770 (G3DSA:1.25.40.GENE3D); IPR002110 (PFAM); mobidb-lite (MOBIDB_LITE); mobidb-lite (MOBIDB_LITE); mobidb-lite (MOBIDB_LITE); PTHR24180:SF15 (PANTHER); PTHR24180:SF15 (PANTHER); PTHR24180 (PANTHER); PTHR24180 (PANTHER); PTHR24180:SF15 (PANTHER); PTHR2418…	F:GO:0005515	F:protein binding
ST vs AT	Sgl025194	SGL_617	288384..308550	11.7482	4.1659	17.9499	0.0001914	0.0213862	uncharacterized protein LOC105329729 isoform X3	0	0	0	0	mobidb-lite (MOBIDB_LITE)	no GO terms	no GO terms
ST vs AT	Sgl010286	SGL_96	1340301..1341560	2.56625	4.09826	17.1277	0.0006264	0.0442429	uncharacterized protein LOC105328503	C:GO:0016021	C:integral component of membrane	0	0	IPR029201 (PFAM); mobidb-lite (MOBIDB_LITE); mobidb-lite (MOBIDB_LITE); mobidb-lite (MOBIDB_LITE); PTHR39947 (PANTHER)	no GO terms	no GO terms
ST vs AT	Sgl010885	SGL_80	complement(1018160..1018660)	5.18849	4.05821	16.6588	0.0001167	0.0159948	major heat shock 70 kDa protein Ba-like	P:GO:0006457; P:GO:0008340; P:GO:0042594; F:GO:0005524; F:GO:0016887; F:GO:0051082; C:GO:0005739	P:protein folding; P:determination of adult lifespan; P:response to starvation; F:ATP binding; F:ATP hydrolysis activity; F:unfolded protein binding; C:mitochondrion	EC:3.6.1; EC:3.6; EC:3	Acting on acid anhydrides; Acting on acid anhydrides; Hydrolases	IPR029047 (G3DSA:2.60.34.GENE3D); IPR013126 (PFAM); IPR029048 (G3DSA:1.20.1270.GENE3D); IPR013126 (PANTHER); PTHR19375:SF388 (PANTHER); IPR029047 (SUPERFAMILY); IPR029048 (SUPERFAMILY)	F:GO:0005524; F:GO:0016887	F:ATP binding; F:ATP hydrolysis activity
ST vs AT	Sgl018978	SGL_374	286150..308866	3.06373	4.01651	16.1841	0.0001564	0.0193602	Hypothetical predicted protein	F:GO:0005515	F:protein binding	0	0	IPR001073 (PRINTS); IPR001073 (PFAM); IPR008983 (G3DSA:2.60.120.GENE3D); mobidb-lite (MOBIDB_LITE); mobidb-lite (MOBIDB_LITE); mobidb-lite (MOBIDB_LITE); PTHR22923 (PANTHER); PTHR22923:SF102 (PANTHER); PTHR22923 (PANTHER); PTHR22923 (PANTHER); PTHR22923:SF102 (PANTHER); PTHR22923:SF102 (PANTHER); PTHR22923:SF102 (PANTHER); IPR001073 (PROSITE_PROFILES); IPR001073 (PROSITE_PROFILES); IPR001073 (PRO…	F:GO:0005515	F:protein binding
ST vs AT	Sgl025344	SGL_908	complement(63828..66116)	3.03931	3.95989	15.5612	0.0003299	0.0292669	protein sax-3-like	0	0	0	0	IPR041249 (PFAM); PF13927 (PFAM); IPR013783 (G3DSA:2.60.40.GENE3D); PTHR12231 (PANTHER); PTHR12231:SF252 (PANTHER); IPR007110 (PROSITE_PROFILES); cd00096 (CDD); IPR036179 (SUPERFAMILY)	no GO terms	no GO terms
ST vs AT	Sgl011372	SGL_53	complement(1408409..1413019)	2.41344	3.89507	14.8776	0.0001686	0.020251	cAMP-regulated D2 protein-like	F:GO:0016787; C:GO:0016021	F:hydrolase activity; C:integral component of membrane	EC:3; EC:3.1.1.8; EC:3.1.1.7	Hydrolases; Cholinesterase; Acetylcholinesterase	IPR029058 (G3DSA:3.40.50.GENE3D); IPR002018 (PFAM); PTHR45570 (PANTHER); IPR019826 (PROSITE_PATTERNS); IPR029058 (SUPERFAMILY)	no GO terms	no GO terms
ST vs AT	Sgl027616	SGL_1796	complement(23608..26194)	2.35107	3.85434	14.4634	0.0003866	0.0325083	Hypothetical predicted protein	F:GO:0030246	F:carbohydrate binding	0	0	IPR001079 (PFAM); G3DSA:2.60.120.200 (GENE3D); IPR001079 (PROSITE_PROFILES); IPR013320 (SUPERFAMILY)	F:GO:0030246	F:carbohydrate binding
ST vs AT	Sgl005407	SGL_56	complement(476332..494166)	11.743	3.76941	13.6366	2.918e-05	0.006434	inorganic pyrophosphatase	P:GO:0006351; P:GO:0006796; P:GO:0035076; P:GO:0035206; P:GO:0042766; P:GO:0045747; F:GO:0000287; F:GO:0004427; C:GO:0000228; C:GO:0005737; C:GO:0005773; C:GO:0016589; C:GO:0043005	P:transcription, DNA-templated; P:phosphate-containing compound metabolic process; P:ecdysone receptor-mediated signaling pathway; P:regulation of hemocyte proliferation; P:nucleosome mobilization; P:positive regulation of Notch signaling pathway; F:magnesium ion binding; F:inorganic diphosphatase activity; C:nuclear chromosome; C:cytoplasm; C:vacuole; C:NURF complex; C:neuron projection	EC:3.6.1.1; EC:3.6.1; EC:3.6; EC:3	Inorganic diphosphatase; Acting on acid anhydrides; Acting on acid anhydrides; Hydrolases	IPR008162 (PFAM); IPR036649 (G3DSA:3.90.80.GENE3D); PTHR10286:SF3 (PANTHER); IPR008162 (PANTHER); PS00387 (PROSITE_PATTERNS); IPR008162 (CDD); IPR036649 (SUPERFAMILY)	P:GO:0006796; F:GO:0000287; F:GO:0004427; C:GO:0005737	P:phosphate-containing compound metabolic process; F:magnesium ion binding; F:inorganic diphosphatase activity; C:cytoplasm
ST vs AT	Sgl028169	SGL_1070	complement(34264..38997)	1.80115	3.6717	12.7436	0.0005281	0.0397067	Hypothetical predicted protein	P:GO:0000723; P:GO:0006281; P:GO:0006310; P:GO:0032508; F:GO:0003678; F:GO:0005524; F:GO:0016787	P:telomere maintenance; P:DNA repair; P:DNA recombination; P:DNA duplex unwinding; F:DNA helicase activity; F:ATP binding; F:hydrolase activity	EC:3.6.4.12; EC:3	DNA helicase; Hydrolases	IPR005135 (PFAM); IPR027417 (G3DSA:3.40.50.GENE3D); IPR036691 (G3DSA:3.60.10.GENE3D); mobidb-lite (MOBIDB_LITE); mobidb-lite (MOBIDB_LITE); PTHR47642 (PANTHER); IPR036691 (SUPERFAMILY); IPR027417 (SUPERFAMILY)	F:GO:0003824	F:catalytic activity
ST vs AT	Sgl007534	SGL_72	complement(744352..763234)	13.2526	3.58645	12.0124	0.0001207	0.0161421	kinesin-related protein 3 isoform X1	P:GO:0007018; F:GO:0003777; F:GO:0005524; F:GO:0008017	P:microtubule-based movement; F:microtubule motor activity; F:ATP binding; F:microtubule binding	0	0	IPR001752 (PRINTS); IPR036961 (G3DSA:3.40.850.GENE3D); IPR001752 (PFAM); mobidb-lite (MOBIDB_LITE); mobidb-lite (MOBIDB_LITE); mobidb-lite (MOBIDB_LITE); mobidb-lite (MOBIDB_LITE); mobidb-lite (MOBIDB_LITE); mobidb-lite (MOBIDB_LITE); mobidb-lite (MOBIDB_LITE); mobidb-lite (MOBIDB_LITE); mobidb-lite (MOBIDB_LITE); mobidb-lite (MOBIDB_LITE); mobidb-lite (MOBIDB_LITE); mobidb-lite (MOBIDB_LITE); mo…	P:GO:0007018; F:GO:0003777; F:GO:0005524; F:GO:0008017	P:microtubule-based movement; F:microtubule motor activity; F:ATP binding; F:microtubule binding
ST vs AT	Sgl018776	SGL_311	complement(94725..105353)	1.56078	3.55265	11.7342	0.0003451	0.0299498	solute carrier family 28 member 3-like	P:GO:0035725; P:GO:1901642; F:GO:0005415; C:GO:0005887	P:sodium ion transmembrane transport; P:nucleoside transmembrane transport; F:nucleoside:sodium symporter activity; C:integral component of plasma membrane	EC:7	Translocases	IPR011657 (PFAM); IPR011642 (PFAM); IPR018270 (TIGRFAM); IPR002668 (PFAM); mobidb-lite (MOBIDB_LITE); mobidb-lite (MOBIDB_LITE); IPR008276 (PANTHER)	P:GO:1901642; F:GO:0005337; C:GO:0016020	P:nucleoside transmembrane transport; F:nucleoside transmembrane transporter activity; C:membrane
ST vs AT	Sgl002779	SGL_17	867496..869400	25.3868	3.54428	11.6664	1.387e-14	2.263e-10	heat shock protein 70 B2-like	P:GO:0006457; P:GO:0008340; P:GO:0042594; F:GO:0005524; F:GO:0016887; F:GO:0051082; C:GO:0005739	P:protein folding; P:determination of adult lifespan; P:response to starvation; F:ATP binding; F:ATP hydrolysis activity; F:unfolded protein binding; C:mitochondrion	EC:3.6.1; EC:3.6; EC:3	Acting on acid anhydrides; Acting on acid anhydrides; Hydrolases	PR00301 (PRINTS); G3DSA:3.90.640.10 (GENE3D); IPR029047 (G3DSA:2.60.34.GENE3D); G3DSA:3.30.420.40 (GENE3D); G3DSA:3.30.30.30 (GENE3D); G3DSA:3.30.420.40 (GENE3D); IPR013126 (PFAM); IPR029048 (G3DSA:1.20.1270.GENE3D); mobidb-lite (MOBIDB_LITE); mobidb-lite (MOBIDB_LITE); IPR013126 (PANTHER); PTHR19375:SF431 (PANTHER); IPR018181 (PROSITE_PATTERNS); IPR018181 (PROSITE_PATTERNS); IPR018181 (PROSITE_P…	F:GO:0005524; F:GO:0016887	F:ATP binding; F:ATP hydrolysis activity
ST vs AT	Sgl007980	SGL_63	1124090..1126676	7.46973	3.53815	11.6169	0.0001644	0.0200195	Hypothetical predicted protein	0	0	0	0	no IPS match	no IPS match	no IPS match
ST vs AT	Sgl021401	SGL_586	125734..137599	2.97402	3.52308	11.4962	0.0006715	0.0470208	CAP-Gly domain-containing linker protein 1-like isoform X2	0	0	0	0	mobidb-lite (MOBIDB_LITE); mobidb-lite (MOBIDB_LITE)	no GO terms	no GO terms
ST vs AT	Sgl018025	SGL_161	561671..570978	4.03699	3.52128	11.4818	8.069e-06	0.002581	secretin receptor-like isoform X2	P:GO:0002062; P:GO:0002076; P:GO:0007166; P:GO:0007187; P:GO:0007189; P:GO:0007200; P:GO:0007204; P:GO:0007568; P:GO:0008284; P:GO:0008285; P:GO:0019933; P:GO:0030282; P:GO:0045453; P:GO:0048469; P:GO:0060732; F:GO:0004991; F:GO:0004999; F:GO:0017046; F:GO:0042803; F:GO:0043621; C:GO:0005634; C:GO:0005737; C:GO:0005887; C:GO:0016323; C:GO:0016324; C:GO:0031526; C:GO:0043235	P:chondrocyte differentiation; P:osteoblast development; P:cell surface receptor signaling pathway; P:G protein-coupled receptor signaling pathway, coupled to cyclic nucleotide second messenger; P:adenylate cyclase-activating G protein-coupled receptor signaling pathway; P:phospholipase C-activating G protein-coupled receptor signaling pathway; P:positive regulation of cytosolic calcium ion conce…	0	0	IPR000832 (PRINTS); G3DSA:1.20.1070.10 (GENE3D); IPR036445 (G3DSA:4.10.1240.GENE3D); IPR001879 (PFAM); IPR000832 (PFAM); mobidb-lite (MOBIDB_LITE); mobidb-lite (MOBIDB_LITE); PTHR45620 (PANTHER); IPR017983 (PROSITE_PATTERNS); IPR017983 (PROSITE_PATTERNS); IPR017981 (PROSITE_PROFILES); IPR001879 (PROSITE_PROFILES); IPR036445 (SUPERFAMILY); SSF81321 (SUPERFAMILY)	P:GO:0007166; P:GO:0007186; F:GO:0004888; F:GO:0004930; C:GO:0016020; C:GO:0016021	P:cell surface receptor signaling pathway; P:G protein-coupled receptor signaling pathway; F:transmembrane signaling receptor activity; F:G protein-coupled receptor activity; C:membrane; C:integral component of membrane
ST vs AT	Sgl017314	SGL_214	536513..538419	6.8708	3.52022	11.4734	3.82e-05	0.00751	hepatocyte growth factor receptor-like	P:GO:0001569; P:GO:0003151; P:GO:0003279; P:GO:0007162; P:GO:0007221; P:GO:0007416; P:GO:0008360; P:GO:0010628; P:GO:0010770; P:GO:0010976; P:GO:0018108; P:GO:0030334; P:GO:0032092; P:GO:0035904; P:GO:0043087; P:GO:0043542; P:GO:0045666; P:GO:0045765; P:GO:0050772; P:GO:0060666; P:GO:0060976; P:GO:0071526; F:GO:0004714; F:GO:0005524; F:GO:0017154; F:GO:0019904; C:GO:0005887; C:GO:0016021; C:GO:00…	P:branching involved in blood vessel morphogenesis; P:outflow tract morphogenesis; P:cardiac septum development; P:negative regulation of cell adhesion; P:positive regulation of transcription of Notch receptor target; P:synapse assembly; P:regulation of cell shape; P:positive regulation of gene expression; P:positive regulation of cell morphogenesis involved in differentiation; P:positive regulat…	EC:2.7.10.1; EC:2.7.1; EC:2.7; EC:2	Receptor protein-tyrosine kinase; Transferring phosphorus-containing groups; Transferring phosphorus-containing groups; Transferases	IPR013783 (G3DSA:2.60.40.GENE3D); IPR002909 (PFAM); cd00603 (CDD); IPR014756 (SUPERFAMILY)	no GO terms	no GO terms
ST vs AT	Sgl020412	SGL_523	complement(339480..341608)	15.0796	3.44573	10.896	2.73e-11	1.114e-07	serine/threonine-protein phosphatase 6 regulatory ankyrin repeat subunit B-like	F:GO:0005515	F:protein binding	0	0	IPR020683 (PFAM); IPR036770 (G3DSA:1.25.40.GENE3D); PTHR24180:SF15 (PANTHER); PTHR24180 (PANTHER); IPR002110 (PROSITE_PROFILES); IPR002110 (PROSITE_PROFILES); PS50297 (PROSITE_PROFILES); IPR036770 (SUPERFAMILY)	F:GO:0005515	F:protein binding
ST vs AT	Sgl018679	SGL_292	complement(198728..253782)	1.13359	3.39457	10.5164	6.564e-05	0.0103965	alcohol dehydrogenase [acceptor]	F:GO:0016614; F:GO:0050660	F:oxidoreductase activity, acting on CH-OH group of donors; F:flavin adenine dinucleotide binding	EC:1.1; EC:1.1.3.49; EC:1	Acting on the CH-OH group of donors; (R)-mandelonitrile oxidase; Oxidoreductases	IPR036188 (G3DSA:3.50.50.GENE3D); IPR007867 (PFAM); IPR036188 (G3DSA:3.50.50.GENE3D); IPR036188 (G3DSA:3.50.50.GENE3D); IPR000172 (PFAM); G3DSA:3.30.560.10 (GENE3D); IPR036188 (G3DSA:3.50.50.GENE3D); G3DSA:3.30.560.10 (GENE3D); IPR012132 (PANTHER); IPR000172 (PROSITE_PATTERNS); IPR000172 (PROSITE_PATTERNS); IPR000172 (PROSITE_PATTERNS); IPR000172 (PROSITE_PATTERNS); IPR000172 (PROSITE_PATTERNS); …	F:GO:0016614; F:GO:0050660	F:oxidoreductase activity, acting on CH-OH group of donors; F:flavin adenine dinucleotide binding
ST vs AT	Sgl014055	SGL_67	119229..153936	1.37681	3.39091	10.4898	2.433e-05	0.005753	multiple epidermal growth factor-like domains protein 10	0	0	0	0	G3DSA:2.170.300.10 (GENE3D); PTHR24035:SF132 (PANTHER); PTHR24035 (PANTHER)	no GO terms	no GO terms
ST vs AT	Sgl024355	SGL_367	complement(135054..136718)	4.02368	3.33969	10.1238	0.0003085	0.0282747	serine/threonine-protein phosphatase 6 regulatory ankyrin repeat subunit C-like isoform X1	F:GO:0005515	F:protein binding	0	0	IPR002110 (PRINTS); IPR036770 (G3DSA:1.25.40.GENE3D); IPR036770 (G3DSA:1.25.40.GENE3D); IPR036770 (G3DSA:1.25.40.GENE3D); IPR002110 (PFAM); IPR036770 (G3DSA:1.25.40.GENE3D); IPR002110 (PFAM); PTHR24134 (PANTHER); PTHR24134:SF9 (PANTHER); PTHR24134:SF9 (PANTHER); PTHR24134 (PANTHER); PTHR24134 (PANTHER); PTHR24134:SF9 (PANTHER); PTHR24134 (PANTHER); PTHR24134:SF9 (PANTHER); PTHR24134:SF9 (PANTHER)…	F:GO:0005515	F:protein binding
ST vs AT	Sgl010150	SGL_100	complement(844804..849088)	6.31101	3.31797	9.9726	0.0005461	0.0397285	Hypothetical predicted protein	0	0	0	0	no IPS match	no IPS match	no IPS match
ST vs AT	Sgl025741	SGL_484	349415..352799	8.47453	3.31414	9.94618	0.0002454	0.0246812	T-complex protein 1 subunit beta-like	P:GO:0007339; P:GO:0032212; P:GO:0043312; P:GO:0050821; P:GO:0051086; P:GO:0051131; P:GO:0051973; P:GO:0090666; P:GO:1901998; P:GO:1904851; P:GO:1904874; F:GO:0005524; F:GO:0016887; F:GO:0031625; F:GO:0044183; F:GO:0051082; C:GO:0002199; C:GO:0005576; C:GO:0005832; C:GO:0005874; C:GO:0035578; C:GO:0043209; C:GO:0044297	P:binding of sperm to zona pellucida; P:positive regulation of telomere maintenance via telomerase; P:neutrophil degranulation; P:protein stabilization; P:chaperone mediated protein folding independent of cofactor; P:chaperone-mediated protein complex assembly; P:positive regulation of telomerase activity; P:scaRNA localization to Cajal body; P:toxin transport; P:positive regulation of establishm…	EC:3.6.1; EC:3.6; EC:3	Acting on acid anhydrides; Acting on acid anhydrides; Hydrolases	IPR017998 (PRINTS); IPR002423 (PFAM); IPR027409 (G3DSA:3.50.7.GENE3D); IPR027413 (G3DSA:1.10.560.GENE3D); IPR017998 (PANTHER); IPR012716 (PTHR11353:PANTHER); IPR027413 (SUPERFAMILY); IPR027409 (SUPERFAMILY)	P:GO:0006457; F:GO:0005524; F:GO:0016887; F:GO:0051082; C:GO:0005829; C:GO:0005832	P:protein folding; F:ATP binding; F:ATP hydrolysis activity; F:unfolded protein binding; C:cytosol; C:chaperonin-containing T-complex
ST vs AT	Sgl025072	SGL_663	167348..177320	11.5127	3.25659	9.55723	0.0002552	0.0249318	Hypothetical predicted protein	C:GO:0016021	C:integral component of membrane	EC:2.7.11.1	Non-specific serine/threonine protein kinase	IPR027417 (G3DSA:3.40.50.GENE3D); mobidb-lite (MOBIDB_LITE); PTHR26392 (PANTHER); IPR027417 (SUPERFAMILY)	no GO terms	no GO terms
ST vs AT	Sgl005032	SGL_24	1196236..1209839	1.67863	3.229	9.37617	0.0003221	0.0290309	hemicentin-1 isoform X1	F:GO:0005509	F:calcium ion binding	0	0	PR00453 (PRINTS); IPR002035 (PFAM); IPR013151 (PFAM); IPR013783 (G3DSA:2.60.40.GENE3D); G3DSA:2.10.25.10 (GENE3D); IPR013783 (G3DSA:2.60.40.GENE3D); IPR013783 (G3DSA:2.60.40.GENE3D); IPR013098 (PFAM); IPR036465 (G3DSA:3.40.50.GENE3D); IPR013783 (G3DSA:2.60.40.GENE3D); IPR013783 (G3DSA:2.60.40.GENE3D); PF13927 (PFAM); mobidb-lite (MOBIDB_LITE); mobidb-lite (MOBIDB_LITE); mobidb-lite (MOBIDB_LITE);…	F:GO:0005509	F:calcium ion binding
ST vs AT	Sgl021221	SGL_761	complement(194985..202278)	4.17598	3.0766	8.43622	0.0001262	0.0167221	receptor-type tyrosine-protein phosphatase epsilon isoform X2	P:GO:0006470; F:GO:0004725	P:protein dephosphorylation; F:protein tyrosine phosphatase activity	EC:3.1; EC:3.1.3.48; EC:3; EC:3.1.3	Acting on ester bonds; Protein-tyrosine-phosphatase; Hydrolases; Acting on ester bonds	IPR000242 (PRINTS); IPR029021 (G3DSA:3.90.190.GENE3D); IPR029021 (G3DSA:3.90.190.GENE3D); IPR000242 (PFAM); PTHR19134 (PANTHER); IPR016130 (PROSITE_PATTERNS); IPR000387 (PROSITE_PROFILES); IPR000242 (PROSITE_PROFILES); IPR000387 (PROSITE_PROFILES); IPR000242 (PROSITE_PROFILES); cd00047 (CDD); cd00047 (CDD); IPR029021 (SUPERFAMILY); IPR029021 (SUPERFAMILY)	P:GO:0006470; P:GO:0016311; F:GO:0004725; F:GO:0016791	P:protein dephosphorylation; P:dephosphorylation; F:protein tyrosine phosphatase activity; F:phosphatase activity
ST vs AT	Sgl023573	SGL_306	167770..171375	3.77592	2.99302	7.96141	0.0003373	0.0294324	serine/arginine repetitive matrix protein 1-like	0	0	0	0	mobidb-lite (MOBIDB_LITE); mobidb-lite (MOBIDB_LITE); mobidb-lite (MOBIDB_LITE); mobidb-lite (MOBIDB_LITE); mobidb-lite (MOBIDB_LITE); mobidb-lite (MOBIDB_LITE); mobidb-lite (MOBIDB_LITE); mobidb-lite (MOBIDB_LITE); mobidb-lite (MOBIDB_LITE); mobidb-lite (MOBIDB_LITE); PTHR21219 (PANTHER); PTHR21219:SF3 (PANTHER)	no GO terms	no GO terms
ST vs AT	Sgl010175	SGL_88	complement(214056..228721)	19.4411	2.97162	7.84416	2.508e-06	0.001327	allatostatin C	0	0	0	0	no IPS match	no IPS match	no IPS match
ST vs AT	Sgl020072	SGL_265	complement(648279..653456)	8.28158	2.93479	7.64644	4.818e-05	0.008734	asparagine-rich protein-like isoform X2	0	0	0	0	IPR013783 (G3DSA:2.60.40.GENE3D); mobidb-lite (MOBIDB_LITE); mobidb-lite (MOBIDB_LITE); mobidb-lite (MOBIDB_LITE); mobidb-lite (MOBIDB_LITE); IPR007110 (PROSITE_PROFILES); cd00096 (CDD); IPR013320 (SUPERFAMILY); IPR036179 (SUPERFAMILY)	no GO terms	no GO terms
ST vs AT	Sgl018641	SGL_426	422843..450168	2.46088	2.8978	7.4529	5.503e-05	0.009498	MIB	P:GO:0034220; F:GO:0005216; F:GO:0008270; F:GO:0016740; C:GO:0016021	P:ion transmembrane transport; F:ion channel activity; F:zinc ion binding; F:transferase activity; C:integral component of membrane	EC:2; EC:2.3.2.27; EC:7	Transferases; RING-type E3 ubiquitin transferase; Translocases	IPR000433 (PFAM); IPR043145 (G3DSA:3.30.60.GENE3D); IPR005821 (PFAM); mobidb-lite (MOBIDB_LITE); PTHR24202:SF52 (PANTHER); PTHR24202 (PANTHER); IPR000433 (PROSITE_PROFILES); IPR000433 (PROSITE_PROFILES); SSF57850 (SUPERFAMILY); SSF57850 (SUPERFAMILY)	P:GO:0006811; P:GO:0055085; F:GO:0005216; F:GO:0008270; C:GO:0016020	P:ion transport; P:transmembrane transport; F:ion channel activity; F:zinc ion binding; C:membrane
ST vs AT	Sgl005599	SGL_28	complement(2149828..2157619)	13.0931	2.85957	7.25801	3.727e-06	0.001788	neuropilin-1a isoform X3	P:GO:0001701; P:GO:0001894; P:GO:0007165; P:GO:0007584; P:GO:0009617; P:GO:0015833; P:GO:0015886; P:GO:0015889; P:GO:0020028; P:GO:0034384; P:GO:0042178; P:GO:0042359; P:GO:0042366; P:GO:0042908; P:GO:0042953; P:GO:0051704; P:GO:0070207; F:GO:0005215; F:GO:0008144; F:GO:0030492; F:GO:0038023; F:GO:0038024; F:GO:0042803; C:GO:0005783; C:GO:0005794; C:GO:0005798; C:GO:0005829; C:GO:0005905; C:GO:00…	P:in utero embryonic development; P:tissue homeostasis; P:signal transduction; P:response to nutrient; P:response to bacterium; P:peptide transport; P:heme transport; P:cobalamin transport; P:endocytic hemoglobin import into cell; P:high-density lipoprotein particle clearance; P:xenobiotic catabolic process; P:vitamin D metabolic process; P:cobalamin catabolic process; P:xenobiotic transport; P:l…	EC:7	Translocases	PR00018 (PRINTS); IPR000859 (PFAM); IPR000001 (PFAM); IPR038178 (G3DSA:2.40.20.GENE3D); IPR035914 (G3DSA:2.60.120.GENE3D); IPR035914 (G3DSA:2.60.120.GENE3D); mobidb-lite (MOBIDB_LITE); PTHR46908:SF3 (PANTHER); PTHR46908 (PANTHER); IPR018056 (PROSITE_PATTERNS); IPR000859 (PROSITE_PROFILES); IPR000001 (PROSITE_PROFILES); IPR000859 (PROSITE_PROFILES); IPR000859 (CDD); IPR000859 (CDD); IPR035914 (SUP…	no GO terms	no GO terms
ST vs AT	Sgl023335	SGL_389	69203..73396	5.93223	2.68225	6.41854	6.972e-06	0.00242	uncharacterized protein LOC117688914 isoform X4	0	0	0	0	IPR036514 (G3DSA:3.40.50.GENE3D); mobidb-lite (MOBIDB_LITE); mobidb-lite (MOBIDB_LITE); mobidb-lite (MOBIDB_LITE); PTHR35558 (PANTHER); cd00229 (CDD); SSF52266 (SUPERFAMILY)	no GO terms	no GO terms
ST vs AT	Sgl006509	SGL_40	complement(1734444..1743287)	15.1863	2.61027	6.10619	0.0004833	0.037909	von Willebrand factor D and EGF domain-containing protein-like	0	0	0	0	no IPS match	no IPS match	no IPS match
ST vs AT	Sgl020234	SGL_769	43354..49899	43.1036	2.608	6.09657	0.0004831	0.037909	heat shock 70 kDa protein 12A-like	F:GO:0005524; F:GO:0016887	F:ATP binding; F:ATP hydrolysis activity	EC:3.6.1; EC:3.6; EC:3	Acting on acid anhydrides; Acting on acid anhydrides; Hydrolases	PR00301 (PRINTS); G3DSA:3.30.420.40 (GENE3D); IPR013126 (PFAM); PTHR14187 (PANTHER); IPR043129 (SUPERFAMILY); IPR043129 (SUPERFAMILY)	F:GO:0005524; F:GO:0016887	F:ATP binding; F:ATP hydrolysis activity
ST vs AT	Sgl028232	SGL_2594	complement(2441..13750)	11.6059	2.59969	6.06157	0.0003794	0.0320749	protein mesh-like	P:GO:0007160	P:cell-matrix adhesion	0	0	G3DSA:2.10.70.10 (GENE3D); IPR003886 (PFAM); IPR000436 (PFAM); IPR001846 (PFAM); IPR005533 (PFAM); mobidb-lite (MOBIDB_LITE); mobidb-lite (MOBIDB_LITE); mobidb-lite (MOBIDB_LITE); mobidb-lite (MOBIDB_LITE); mobidb-lite (MOBIDB_LITE); mobidb-lite (MOBIDB_LITE); PTHR13802:SF52 (PANTHER); PTHR13802 (PANTHER); IPR005533 (PROSITE_PROFILES); IPR003886 (PROSITE_PROFILES); IPR001846 (PROSITE_PROFILES); I…	P:GO:0007160	P:cell-matrix adhesion
ST vs AT	Sgl008362	SGL_74	complement(1682254..1690734)	15.5753	2.58362	5.99441	0.0007289	0.048737	deleted in malignant brain tumors 1 protein-like isoform X3	F:GO:0005044; C:GO:0016020	F:scavenger receptor activity; C:membrane	0	0	IPR001190 (PRINTS); IPR001190 (PFAM); IPR036772 (G3DSA:3.10.250.GENE3D); PTHR48071 (PANTHER); PTHR48071 (PANTHER); PTHR48071:SF4 (PANTHER); PTHR48071:SF4 (PANTHER); PTHR48071:SF4 (PANTHER); IPR001190 (PROSITE_PATTERNS); IPR001190 (PROSITE_PATTERNS); IPR001190 (PROSITE_PATTERNS); IPR001190 (PROSITE_PATTERNS); IPR001190 (PROSITE_PATTERNS); IPR001190 (PROSITE_PATTERNS); IPR001190 (PROSITE_PATTERNS);…	F:GO:0005044; C:GO:0016020	F:scavenger receptor activity; C:membrane
ST vs AT	Sgl022608	SGL_375	complement(400854..410020)	2.71891	2.57179	5.94548	2.187e-05	0.005363	protein mesh-like	0	0	0	0	IPR000436 (PFAM); IPR001846 (PFAM); IPR005533 (PFAM); G3DSA:2.10.70.10 (GENE3D); mobidb-lite (MOBIDB_LITE); PTHR13802 (PANTHER); PTHR13802:SF43 (PANTHER); PTHR13802 (PANTHER); PTHR13802:SF43 (PANTHER); PTHR13802 (PANTHER); IPR000436 (PROSITE_PROFILES); IPR001846 (PROSITE_PROFILES); IPR005533 (PROSITE_PROFILES); IPR005533 (PROSITE_PROFILES); IPR000436 (CDD); IPR035976 (SUPERFAMILY)	no GO terms	no GO terms
ST vs AT	Sgl018790	SGL_311	545318..547096	19.8402	2.56951	5.93608	2.065e-09	4.152e-06	cholecystokinin receptor type A-like	P:GO:0007186; F:GO:0004930; C:GO:0016021	P:G protein-coupled receptor signaling pathway; F:G protein-coupled receptor activity; C:integral component of membrane	0	0	IPR000276 (PRINTS); G3DSA:1.20.1070.10 (GENE3D); IPR000276 (PFAM); G3DSA:1.20.1070.10 (GENE3D); mobidb-lite (MOBIDB_LITE); mobidb-lite (MOBIDB_LITE); PTHR24243 (PANTHER); IPR000276 (PROSITE_PATTERNS); IPR017452 (PROSITE_PROFILES); cd00637 (CDD); SSF81321 (SUPERFAMILY)	P:GO:0007186; F:GO:0004930; C:GO:0016021	P:G protein-coupled receptor signaling pathway; F:G protein-coupled receptor activity; C:integral component of membrane
ST vs AT	Sgl009283	SGL_59	1483772..1525893	3.19041	2.52848	5.76965	0.0002583	0.0249384	lachesin isoform X1	P:GO:0007156; P:GO:0016331; P:GO:0019991; P:GO:0035151; P:GO:0035160; P:GO:0061343; F:GO:0042803; C:GO:0005918	P:homophilic cell adhesion via plasma membrane adhesion molecules; P:morphogenesis of embryonic epithelium; P:septate junction assembly; P:regulation of tube size, open tracheal system; P:maintenance of epithelial integrity, open tracheal system; P:cell adhesion involved in heart morphogenesis; F:protein homodimerization activity; C:septate junction	0	0	IPR013783 (G3DSA:2.60.40.GENE3D); IPR013783 (G3DSA:2.60.40.GENE3D); IPR013783 (G3DSA:2.60.40.GENE3D); IPR013783 (G3DSA:2.60.40.GENE3D); IPR013098 (PFAM); IPR013783 (G3DSA:2.60.40.GENE3D); IPR013783 (G3DSA:2.60.40.GENE3D); PF13927 (PFAM); IPR013783 (G3DSA:2.60.40.GENE3D); mobidb-lite (MOBIDB_LITE); PTHR12231:SF105 (PANTHER); PTHR12231:SF105 (PANTHER); PTHR12231 (PANTHER); PTHR12231 (PANTHER); PTHR…	no GO terms	no GO terms
ST vs AT	Sgl022965	SGL_989	154462..156006	6.7289	2.52218	5.74449	0.0005479	0.0397285	uncharacterized protein LOC105321886	P:GO:0035694; C:GO:0005741	P:mitochondrial protein catabolic process; C:mitochondrial outer membrane	0	0	IPR031981 (PFAM); IPR026169 (PANTHER)	P:GO:0035694; C:GO:0005741	P:mitochondrial protein catabolic process; C:mitochondrial outer membrane
ST vs AT	Sgl026133	SGL_916	139673..178556	81.8593	2.48208	5.58704	0.000307	0.0282747	ribonuclease-like storage protein	P:GO:0006401; P:GO:0090501; F:GO:0003723; F:GO:0033897; C:GO:0005615	P:RNA catabolic process; P:RNA phosphodiester bond hydrolysis; F:RNA binding; F:ribonuclease T2 activity; C:extracellular space	EC:3.1; EC:3; EC:4; EC:3.1.27.1; EC:4.6; EC:4.6.1.19	Acting on ester bonds; Hydrolases; Lyases; Acting on ester bonds; Phosphorus-oxygen lyases; Ribonuclease T(2)	IPR001568 (PFAM); IPR036430 (G3DSA:3.90.730.GENE3D); IPR001568 (PANTHER); IPR036430 (SUPERFAMILY)	F:GO:0003723; F:GO:0033897	F:RNA binding; F:ribonuclease T2 activity
ST vs AT	Sgl022449	SGL_666	complement(174047..176322)	3.02715	2.47801	5.57127	0.0004007	0.0335224	protein adenylyltransferase SelO-like	F:GO:0005524; F:GO:0016779; F:GO:0046872	F:ATP binding; F:nucleotidyltransferase activity; F:metal ion binding	EC:2.7; EC:2; EC:2.7.7	Transferring phosphorus-containing groups; Transferases; Transferring phosphorus-containing groups	IPR003846 (PFAM); mobidb-lite (MOBIDB_LITE); PTHR12153:SF18 (PANTHER); PTHR12153 (PANTHER); IPR003846 (HAMAP)	no GO terms	no GO terms
ST vs AT	Sgl002927	SGL_14	complement(195967..204763)	219.242	2.41497	5.33308	1.098e-07	9.956e-05	IgGFc-binding protein-like	0	0	0	0	no IPS match	no IPS match	no IPS match
ST vs AT	Sgl014270	SGL_133	454235..461732	6.20119	2.34539	5.08198	1.704e-05	0.004633	steroid 17-alpha-hydroxylase/17,20 lyase-like	F:GO:0004508; F:GO:0005506; F:GO:0016829; F:GO:0020037; C:GO:0016021	F:steroid 17-alpha-monooxygenase activity; F:iron ion binding; F:lyase activity; F:heme binding; C:integral component of membrane	EC:1.14.14.19; EC:1; EC:1.14; EC:4; EC:1.14.14.32	Steroid 17-alpha-monooxygenase; Oxidoreductases; Acting on paired donors, with incorporation or reduction of molecular oxygen. The oxygen incorporated need not be derived from O(2); Lyases; 17-alpha-hydroxyprogesterone deacetylase	IPR001128 (PRINTS); IPR002401 (PRINTS); IPR036396 (G3DSA:1.10.630.GENE3D); IPR001128 (PFAM); PTHR24289:SF1 (PANTHER); PTHR24289 (PANTHER); IPR017972 (PROSITE_PATTERNS); IPR036396 (SUPERFAMILY)	F:GO:0004497; F:GO:0005506; F:GO:0016705; F:GO:0020037	F:monooxygenase activity; F:iron ion binding; F:oxidoreductase activity, acting on paired donors, with incorporation or reduction of molecular oxygen; F:heme binding
ST vs AT	Sgl022968	SGL_1073	complement(11900..54399)	1.30454	2.34343	5.07509	0.0004434	0.0359941	fibrillin-2 isoform X3	F:GO:0005509	F:calcium ion binding	0	0	PR01983 (PRINTS); IPR000082 (PFAM); IPR001881 (PFAM); G3DSA:2.10.25.10 (GENE3D); G3DSA:2.10.25.10 (GENE3D); G3DSA:2.10.25.10 (GENE3D); G3DSA:2.10.25.10 (GENE3D); G3DSA:2.10.25.10 (GENE3D); IPR036364 (G3DSA:3.30.70.GENE3D); IPR013032 (PFAM); IPR013111 (PFAM); G3DSA:2.10.25.10 (GENE3D); G3DSA:2.10.25.10 (GENE3D); G3DSA:2.10.25.10 (GENE3D); G3DSA:2.10.25.10 (GENE3D); IPR000742 (PFAM); PTHR24049 (PAN…	F:GO:0005509	F:calcium ion binding
ST vs AT	Sgl022512	SGL_592	140940..188135	1.14347	2.33782	5.05539	0.000327	0.0292669	Down syndrome cell adhesion molecule homolog isoform X2	P:GO:0007156; P:GO:0007411; F:GO:0042802; C:GO:0005887	P:homophilic cell adhesion via plasma membrane adhesion molecules; P:axon guidance; F:identical protein binding; C:integral component of plasma membrane	0	0	IPR013783 (G3DSA:2.60.40.GENE3D); IPR013783 (G3DSA:2.60.40.GENE3D); IPR003961 (PFAM); IPR013783 (G3DSA:2.60.40.GENE3D); IPR013783 (G3DSA:2.60.40.GENE3D); IPR013783 (G3DSA:2.60.40.GENE3D); IPR013783 (G3DSA:2.60.40.GENE3D); IPR013783 (G3DSA:2.60.40.GENE3D); IPR013783 (G3DSA:2.60.40.GENE3D); IPR013783 (G3DSA:2.60.40.GENE3D); IPR013783 (G3DSA:2.60.40.GENE3D); IPR013783 (G3DSA:2.60.40.GENE3D); IPR0137…	P:GO:0007155; P:GO:0007399; P:GO:0007411; F:GO:0005515; C:GO:0005886; C:GO:0005887	P:cell adhesion; P:nervous system development; P:axon guidance; F:protein binding; C:plasma membrane; C:integral component of plasma membrane
ST vs AT	Sgl026146	SGL_647	complement(21016..22101)	13.7874	2.30771	4.95095	4.686e-07	0.000364	orexin receptor type 2-like isoform X1	P:GO:0007186; F:GO:0004930; C:GO:0016021	P:G protein-coupled receptor signaling pathway; F:G protein-coupled receptor activity; C:integral component of membrane	0	0	IPR000276 (PRINTS); G3DSA:1.20.1070.10 (GENE3D); IPR000276 (PFAM); mobidb-lite (MOBIDB_LITE); mobidb-lite (MOBIDB_LITE); PTHR24230 (PANTHER); IPR017452 (PROSITE_PROFILES); cd00637 (CDD); SSF81321 (SUPERFAMILY)	P:GO:0007186; F:GO:0004930; C:GO:0016021	P:G protein-coupled receptor signaling pathway; F:G protein-coupled receptor activity; C:integral component of membrane
ST vs AT	Sgl018468	SGL_199	complement(603300..613205)	2.75616	2.28717	4.88099	0.0004545	0.0363717	plexin-A2-like isoform X1	P:GO:0007265; P:GO:0008045; P:GO:0010769; P:GO:0016199; P:GO:0031284; P:GO:0043547; P:GO:0045664; P:GO:0048841; P:GO:0050767; P:GO:0050770; P:GO:0097374; P:GO:2000305; F:GO:0005096; F:GO:0008201; F:GO:0017154; F:GO:0030250; F:GO:0043168; F:GO:0071889; C:GO:0005887	P:Ras protein signal transduction; P:motor neuron axon guidance; P:regulation of cell morphogenesis involved in differentiation; P:axon midline choice point recognition; P:positive regulation of guanylate cyclase activity; P:positive regulation of GTPase activity; P:regulation of neuron differentiation; P:regulation of axon extension involved in axon guidance; P:regulation of neurogenesis; P:regu…	0	0	IPR015943 (G3DSA:2.130.10.GENE3D); IPR001627 (PFAM); IPR031148 (PANTHER); PTHR22625:SF65 (PANTHER); IPR001627 (PROSITE_PROFILES); IPR036352 (SUPERFAMILY)	P:GO:0071526; F:GO:0005515; F:GO:0017154	P:semaphorin-plexin signaling pathway; F:protein binding; F:semaphorin receptor activity
ST vs AT	Sgl022632	SGL_319	135175..137890	3.3506	2.24318	4.73441	0.0002296	0.0240173	zinc finger BED domain-containing protein 1-like	F:GO:0003677	F:DNA binding	0	0	IPR003656 (PFAM); mobidb-lite (MOBIDB_LITE); mobidb-lite (MOBIDB_LITE); mobidb-lite (MOBIDB_LITE); mobidb-lite (MOBIDB_LITE); mobidb-lite (MOBIDB_LITE); mobidb-lite (MOBIDB_LITE); PTHR46169:SF1 (PANTHER); PTHR46169 (PANTHER); IPR003656 (PROSITE_PROFILES); IPR036236 (SUPERFAMILY); IPR012337 (SUPERFAMILY); SSF140996 (SUPERFAMILY)	F:GO:0003677	F:DNA binding
ST vs AT	Sgl016269	SGL_107	1019618..1036571	3.57558	2.11841	4.34215	0.0007441	0.0495523	fibrillin-1-like isoform X4	0	0	0	0	IPR006149 (PFAM); PTHR39069 (PANTHER)	no GO terms	no GO terms
ST vs AT	Sgl015435	SGL_249	complement(385992..390954)	2.0318	2.08719	4.2492	0.0001205	0.0161421	uncharacterized protein LOC105337425	P:GO:0007166; P:GO:0007186; F:GO:0004930; C:GO:0016021	P:cell surface receptor signaling pathway; P:G protein-coupled receptor signaling pathway; F:G protein-coupled receptor activity; C:integral component of membrane	0	0	G3DSA:1.20.1070.10 (GENE3D); IPR000832 (PFAM); PTHR45902 (PANTHER); IPR017981 (PROSITE_PROFILES); cd15039 (CDD)	P:GO:0007166; P:GO:0007186; F:GO:0004888; F:GO:0004930; C:GO:0016021	P:cell surface receptor signaling pathway; P:G protein-coupled receptor signaling pathway; F:transmembrane signaling receptor activity; F:G protein-coupled receptor activity; C:integral component of membrane
ST vs AT	Sgl009506	SGL_115	876617..879786	36.1317	2.07001	4.1989	0.0004077	0.0337646	complement C1q tumor necrosis factor-related protein 2-like	F:GO:0005515	F:protein binding	0	0	IPR001073 (PRINTS); IPR001073 (PFAM); IPR008983 (G3DSA:2.60.120.GENE3D); PTHR22923 (PANTHER); PTHR22923:SF102 (PANTHER); IPR001073 (PROSITE_PROFILES); IPR008983 (SUPERFAMILY)	F:GO:0005515	F:protein binding
ST vs AT	Sgl013704	SGL_152	415301..458217	3.03068	1.99022	3.97298	1.787e-06	0.001041	prostaglandin E2 receptor EP4 subtype	P:GO:0002792; P:GO:0007186; P:GO:0007187; P:GO:0007189; P:GO:0007254; P:GO:0007565; P:GO:0008284; P:GO:0010727; P:GO:0010840; P:GO:0014911; P:GO:0031328; P:GO:0032496; P:GO:0032570; P:GO:0032690; P:GO:0032720; P:GO:0032733; P:GO:0032757; P:GO:0033624; P:GO:0035810; P:GO:0035815; P:GO:0042093; P:GO:0042322; P:GO:0042531; P:GO:0043200; P:GO:0043950; P:GO:0045669; P:GO:0045778; P:GO:0045780; P:GO:00…	P:negative regulation of peptide secretion; P:G protein-coupled receptor signaling pathway; P:G protein-coupled receptor signaling pathway, coupled to cyclic nucleotide second messenger; P:adenylate cyclase-activating G protein-coupled receptor signaling pathway; P:JNK cascade; P:female pregnancy; P:positive regulation of cell population proliferation; P:negative regulation of hydrogen peroxide m…	0	0	IPR000276 (PRINTS); IPR008365 (PRINTS); G3DSA:1.20.1070.10 (GENE3D); IPR000276 (PFAM); IPR000276 (PFAM); IPR000276 (PFAM); G3DSA:1.20.1070.10 (GENE3D); IPR000276 (PFAM); G3DSA:1.20.1070.10 (GENE3D); IPR000276 (PFAM); G3DSA:1.20.1070.10 (GENE3D); IPR000276 (PFAM); IPR000276 (PFAM); IPR000276 (PFAM); mobidb-lite (MOBIDB_LITE); mobidb-lite (MOBIDB_LITE); IPR008365 (PANTHER); IPR000276 (PROSITE_PATTE…	P:GO:0007186; F:GO:0004930; C:GO:0016021	P:G protein-coupled receptor signaling pathway; F:G protein-coupled receptor activity; C:integral component of membrane
ST vs AT	Sgl010703	SGL_55	complement(165663..170161)	42.3676	1.98751	3.96553	6.092e-05	0.0101424	betaine--homocysteine S-methyltransferase 1 isoform X2	P:GO:0009086; P:GO:0032259; F:GO:0008270; F:GO:0047150	P:methionine biosynthetic process; P:methylation; F:zinc ion binding; F:betaine-homocysteine S-methyltransferase activity	EC:2.1; EC:2.1.1.5; EC:2; EC:2.1.1	Transferring one-carbon groups; Betaine--homocysteine S-methyltransferase; Transferases; Transferring one-carbon groups	IPR003726 (PFAM); IPR036589 (G3DSA:3.20.20.GENE3D); IPR017226 (PIRSF); PTHR11103:SF8 (PANTHER); PTHR11103 (PANTHER); IPR003726 (PROSITE_PROFILES); IPR036589 (SUPERFAMILY)	P:GO:0009086; F:GO:0008270; F:GO:0047150	P:methionine biosynthetic process; F:zinc ion binding; F:betaine-homocysteine S-methyltransferase activity
ST vs AT	Sgl020213	SGL_341	49514..50428	45.7722	1.977	3.93674	0.0003074	0.0282747	Zinc transporter 5	P:GO:0006812; P:GO:0006829; P:GO:0055085; P:GO:0098655; F:GO:0008324; C:GO:0016020; C:GO:0016021	P:cation transport; P:zinc ion transport; P:transmembrane transport; P:cation transmembrane transport; F:cation transmembrane transporter activity; C:membrane; C:integral component of membrane	0	0	mobidb-lite (MOBIDB_LITE); mobidb-lite (MOBIDB_LITE)	no GO terms	no GO terms
ST vs AT	Sgl016287	SGL_143	245553..266669	7.02623	1.96121	3.89387	1.444e-05	0.004104	receptor-type tyrosine-protein phosphatase epsilon-like	P:GO:0007165; P:GO:0035335; F:GO:0005001; F:GO:0005044; C:GO:0005887; C:GO:0005902	P:signal transduction; P:peptidyl-tyrosine dephosphorylation; F:transmembrane receptor protein tyrosine phosphatase activity; F:scavenger receptor activity; C:integral component of plasma membrane; C:microvillus	EC:3.1; EC:3.1.3.48; EC:3; EC:3.1.3	Acting on ester bonds; Protein-tyrosine-phosphatase; Hydrolases; Acting on ester bonds	IPR000242 (PRINTS); IPR000242 (PFAM); IPR029021 (G3DSA:3.90.190.GENE3D); G3DSA:2.170.300.10 (GENE3D); IPR029021 (G3DSA:3.90.190.GENE3D); PTHR19134:SF504 (PANTHER); PTHR19134 (PANTHER); IPR016130 (PROSITE_PATTERNS); IPR000387 (PROSITE_PROFILES); IPR001190 (PROSITE_PROFILES); IPR000242 (PROSITE_PROFILES); IPR002049 (CDD); IPR029021 (SUPERFAMILY); IPR029021 (SUPERFAMILY); IPR036772 (SUPERFAMILY)	P:GO:0006470; P:GO:0016311; F:GO:0004725; F:GO:0005044; F:GO:0016791; C:GO:0016020	P:protein dephosphorylation; P:dephosphorylation; F:protein tyrosine phosphatase activity; F:scavenger receptor activity; F:phosphatase activity; C:membrane
ST vs AT	Sgl016181	SGL_174	complement(238799..259283)	9.39737	1.94547	3.85163	0.0005398	0.0397285	sulfotransferase family cytosolic 1B member 1-like	P:GO:0006790; F:GO:0004027; F:GO:0004062; C:GO:0005829	P:sulfur compound metabolic process; F:alcohol sulfotransferase activity; F:aryl sulfotransferase activity; C:cytosol	EC:2.8.2.2; EC:2.8.2; EC:2; EC:2.8; EC:2.8.2.1	Alcohol sulfotransferase; Transferring sulfur-containing groups; Transferases; Transferring sulfur-containing groups; Aryl sulfotransferase	IPR000863 (PFAM); IPR027417 (G3DSA:3.40.50.GENE3D); PTHR11783 (PANTHER); PTHR11783:SF217 (PANTHER); IPR027417 (SUPERFAMILY)	F:GO:0008146	F:sulfotransferase activity
ST vs AT	Sgl020935	SGL_509	328637..331736	18.7247	1.896	3.72181	4.738e-06	0.002014	pancreatic triacylglycerol lipase-like	F:GO:0016298	F:lipase activity	EC:3.1; EC:3; EC:3.1.1; EC:3.1.1.3	Acting on ester bonds; Hydrolases; Acting on ester bonds; Triacylglycerol lipase	IPR000734 (PRINTS); IPR013818 (PFAM); IPR029058 (G3DSA:3.40.50.GENE3D); IPR000734 (PANTHER); IPR029058 (SUPERFAMILY)	F:GO:0016298	F:lipase activity
ST vs AT	Sgl002778	SGL_17	complement(842144..867033)	6.99413	1.86474	3.64201	2.837e-05	0.006341	heat shock protein 70 B2-like	F:GO:0005524; F:GO:0016887	F:ATP binding; F:ATP hydrolysis activity	EC:3.6.1; EC:3.6; EC:3	Acting on acid anhydrides; Acting on acid anhydrides; Hydrolases	PR00301 (PRINTS); IPR029048 (G3DSA:1.20.1270.GENE3D); G3DSA:3.30.420.40 (GENE3D); G3DSA:3.30.420.40 (GENE3D); IPR013126 (PFAM); G3DSA:3.30.30.30 (GENE3D); G3DSA:3.30.420.40 (GENE3D); IPR029047 (G3DSA:2.60.34.GENE3D); G3DSA:3.30.420.40 (GENE3D); G3DSA:3.30.420.40 (GENE3D); G3DSA:3.90.640.10 (GENE3D); IPR029048 (G3DSA:1.20.1270.GENE3D); G3DSA:3.30.420.40 (GENE3D); G3DSA:3.30.420.40 (GENE3D); G3DSA:…	F:GO:0005524; F:GO:0016887	F:ATP binding; F:ATP hydrolysis activity
ST vs AT	Sgl002473	SGL_6	4035208..4037635	6.82317	1.815	3.51859	0.0001271	0.0167221	substance-K receptor isoform X2	P:GO:0007186; F:GO:0004930; C:GO:0016021	P:G protein-coupled receptor signaling pathway; F:G protein-coupled receptor activity; C:integral component of membrane	0	0	IPR000276 (PRINTS); IPR000276 (PFAM); G3DSA:1.20.1070.10 (GENE3D); mobidb-lite (MOBIDB_LITE); mobidb-lite (MOBIDB_LITE); PTHR24229 (PANTHER); IPR017452 (PROSITE_PROFILES); cd00637 (CDD); SSF81321 (SUPERFAMILY)	P:GO:0007186; F:GO:0004930; C:GO:0016021	P:G protein-coupled receptor signaling pathway; F:G protein-coupled receptor activity; C:integral component of membrane
ST vs AT	Sgl016753	SGL_201	540287..541001	256.003	1.74733	3.35737	2.469e-05	0.005754	intraflagellar transport protein 74 homolog	0	0	0	0	no IPS match	no IPS match	no IPS match
ST vs AT	Sgl002523	SGL_2	complement(430524..439496)	3.21948	1.74361	3.34873	0.0005075	0.0391844	ATP-binding cassette sub-family A member 3-like	P:GO:0055085; F:GO:0005524; F:GO:0140359; C:GO:0016021	P:transmembrane transport; F:ATP binding; F:ABC-type transporter activity; C:integral component of membrane	EC:7	Translocases	IPR027417 (G3DSA:3.40.50.GENE3D); PF12698 (PFAM); IPR003439 (PFAM); mobidb-lite (MOBIDB_LITE); mobidb-lite (MOBIDB_LITE); PTHR19229:SF139 (PANTHER); IPR026082 (PANTHER); IPR017871 (PROSITE_PATTERNS); IPR003439 (PROSITE_PROFILES); cd03263 (CDD); IPR027417 (SUPERFAMILY)	P:GO:0055085; F:GO:0005524; F:GO:0140359; C:GO:0016021	P:transmembrane transport; F:ATP binding; F:ABC-type transporter activity; C:integral component of membrane
ST vs AT	Sgl007338	SGL_37	670260..683921	7.14866	1.72602	3.30814	0.0001064	0.0147089	glutamate decarboxylase 1-like	P:GO:0009410; P:GO:0009449; P:GO:0035176; P:GO:0035641; P:GO:0042136; P:GO:0051704; P:GO:0072330; F:GO:0004351; F:GO:0016595; F:GO:0030170; F:GO:0046982; F:GO:0047485; C:GO:0005938; C:GO:0043679; C:GO:0048786; C:GO:0060077; C:GO:0099568	P:response to xenobiotic stimulus; P:gamma-aminobutyric acid biosynthetic process; P:social behavior; P:locomotory exploration behavior; P:neurotransmitter biosynthetic process; P:multi-organism process; P:monocarboxylic acid biosynthetic process; F:glutamate decarboxylase activity; F:glutamate binding; F:pyridoxal phosphate binding; F:protein heterodimerization activity; F:protein N-terminus bin…	EC:4.1.1; EC:4.1.1.15; EC:4.1; EC:4	Carbon-carbon lyases; Glutamate decarboxylase; Carbon-carbon lyases; Lyases	G3DSA:3.90.1150.170 (GENE3D); IPR015421 (G3DSA:3.40.640.GENE3D); IPR002129 (PFAM); PTHR45677 (PANTHER); PTHR45677:SF10 (PANTHER); IPR021115 (PROSITE_PATTERNS); cd06450 (CDD); IPR015424 (SUPERFAMILY)	P:GO:0019752; F:GO:0003824; F:GO:0016830; F:GO:0016831; F:GO:0030170	P:carboxylic acid metabolic process; F:catalytic activity; F:carbon-carbon lyase activity; F:carboxy-lyase activity; F:pyridoxal phosphate binding
ST vs AT	Sgl001937	SGL_3	complement(2236421..2245695)	57.2891	1.71666	3.28674	1.228e-08	1.67e-05	cysteine sulfinic acid decarboxylase-like	P:GO:0006212; P:GO:0007632; P:GO:0019452; P:GO:0019483; P:GO:0042136; P:GO:0042178; P:GO:0042412; P:GO:0048066; F:GO:0004068; F:GO:0004782; F:GO:0030170; C:GO:0005829	P:uracil catabolic process; P:visual behavior; P:L-cysteine catabolic process to taurine; P:beta-alanine biosynthetic process; P:neurotransmitter biosynthetic process; P:xenobiotic catabolic process; P:taurine biosynthetic process; P:developmental pigmentation; F:aspartate 1-decarboxylase activity; F:sulfinoalanine decarboxylase activity; F:pyridoxal phosphate binding; C:cytosol	EC:4.1.1; EC:4.1.1.29; EC:4.1.1.15; EC:4.1; EC:4.1.1.11; EC:4	Carbon-carbon lyases; Sulfinoalanine decarboxylase; Glutamate decarboxylase; Carbon-carbon lyases; Aspartate 1-decarboxylase; Lyases	IPR002129 (PFAM); IPR015421 (G3DSA:3.40.640.GENE3D); G3DSA:3.90.1150.170 (GENE3D); mobidb-lite (MOBIDB_LITE); mobidb-lite (MOBIDB_LITE); PTHR45677 (PANTHER); cd06450 (CDD); IPR015424 (SUPERFAMILY)	P:GO:0019752; F:GO:0003824; F:GO:0016830; F:GO:0030170	P:carboxylic acid metabolic process; F:catalytic activity; F:carbon-carbon lyase activity; F:pyridoxal phosphate binding
ST vs AT	Sgl004721	SGL_31	complement(256926..260972)	14.1966	1.7134	3.27933	7.404e-05	0.0113956	Hypothetical predicted protein	0	0	0	0	G3DSA:3.30.70.100 (GENE3D); IPR010753 (PFAM); G3DSA:3.30.70.100 (GENE3D); IPR011008 (SUPERFAMILY)	no GO terms	no GO terms
ST vs AT	Sgl002991	SGL_14	complement(1513589..1521278)	4.95618	1.70755	3.26605	0.0006159	0.0438781	insulin-like growth factor-binding protein complex acid labile subunit	P:GO:0007411; P:GO:0008283; P:GO:0030307; P:GO:0050806; P:GO:0051260; F:GO:0005102; C:GO:0005615; C:GO:0045202	P:axon guidance; P:cell population proliferation; P:positive regulation of cell growth; P:positive regulation of synaptic transmission; P:protein homooligomerization; F:signaling receptor binding; C:extracellular space; C:synapse	0	0	PR00019 (PRINTS); IPR032675 (G3DSA:3.80.10.GENE3D); IPR032675 (G3DSA:3.80.10.GENE3D); IPR032675 (G3DSA:3.80.10.GENE3D); IPR032675 (G3DSA:3.80.10.GENE3D); IPR001611 (PFAM); IPR001611 (PFAM); PTHR45836 (PANTHER); PTHR45836 (PANTHER); PTHR45836:SF4 (PANTHER); PTHR45836:SF4 (PANTHER); PTHR45836:SF4 (PANTHER); PTHR45836:SF4 (PANTHER); PTHR45836 (PANTHER); PTHR45836 (PANTHER); PTHR45836:SF4 (PANTHER); …	F:GO:0005515	F:protein binding
ST vs AT	Sgl011878	SGL_170	complement(816296..833852)	10.1888	1.70569	3.26186	5.061e-06	0.002014	sex peptide receptor-like	P:GO:0002209; P:GO:0007186; P:GO:0007187; P:GO:0007193; P:GO:0007218; P:GO:0008344; P:GO:0008345; P:GO:1901045; F:GO:0008188; F:GO:0008528; F:GO:0035013; C:GO:0005886; C:GO:0005887; C:GO:0016021	P:behavioral defense response; P:G protein-coupled receptor signaling pathway; P:G protein-coupled receptor signaling pathway, coupled to cyclic nucleotide second messenger; P:adenylate cyclase-inhibiting G protein-coupled receptor signaling pathway; P:neuropeptide signaling pathway; P:adult locomotory behavior; P:larval locomotory behavior; P:negative regulation of oviposition; F:neuropeptide re…	0	0	G3DSA:1.20.1070.10 (GENE3D); G3DSA:1.20.1070.10 (GENE3D); IPR019427 (PFAM); G3DSA:1.20.1070.10 (GENE3D); G3DSA:1.20.1070.10 (GENE3D); PTHR46273 (PANTHER); IPR017452 (PROSITE_PROFILES); IPR017452 (PROSITE_PROFILES); IPR017452 (PROSITE_PROFILES); IPR017452 (PROSITE_PROFILES); cd14978 (CDD); cd14978 (CDD); cd14978 (CDD); cd14978 (CDD); SSF81321 (SUPERFAMILY); SSF81321 (SUPERFAMILY); SSF81321 (SUPERF…	F:GO:0008528; C:GO:0016021	F:G protein-coupled peptide receptor activity; C:integral component of membrane
ST vs AT	Sgl001382	SGL_19	2580777..2587339	21.6755	1.63595	3.10792	1.9e-05	0.004843	excitatory amino acid transporter 1 isoform X3	P:GO:0001504; P:GO:0006537; P:GO:0006855; P:GO:0007605; P:GO:0009410; P:GO:0009416; P:GO:0009449; P:GO:0009611; P:GO:0010035; P:GO:0014047; P:GO:0021545; P:GO:0031223; P:GO:0032989; P:GO:0035725; P:GO:0042136; P:GO:0043200; P:GO:0043490; P:GO:0046677; P:GO:0046717; P:GO:0048667; P:GO:0050806; P:GO:0050885; P:GO:0070779; P:GO:0071805; P:GO:0072330; P:GO:0098712; P:GO:0140009; P:GO:1902476; F:GO:00…	P:neurotransmitter uptake; P:glutamate biosynthetic process; P:xenobiotic transmembrane transport; P:sensory perception of sound; P:response to xenobiotic stimulus; P:response to light stimulus; P:gamma-aminobutyric acid biosynthetic process; P:response to wounding; P:response to inorganic substance; P:glutamate secretion; P:cranial nerve development; P:auditory behavior; P:cellular component mor…	EC:7	Translocases	PR00173 (PRINTS); IPR001991 (PFAM); IPR036458 (G3DSA:1.10.3860.GENE3D); mobidb-lite (MOBIDB_LITE); PTHR11958 (PANTHER); IPR018107 (PROSITE_PATTERNS); IPR036458 (SUPERFAMILY)	F:GO:0015293; C:GO:0016021	F:symporter activity; C:integral component of membrane
ST vs AT	Sgl016755	SGL_201	547860..548626	285.942	1.60257	3.03685	0.0001836	0.0210952	complement C1q-like protein 4	P:GO:0001933; P:GO:0045599; P:GO:0048147; P:GO:0070373; F:GO:0042802; C:GO:0005615	P:negative regulation of protein phosphorylation; P:negative regulation of fat cell differentiation; P:negative regulation of fibroblast proliferation; P:negative regulation of ERK1 and ERK2 cascade; F:identical protein binding; C:extracellular space	0	0	IPR001073 (PRINTS); IPR001073 (PFAM); IPR008983 (G3DSA:2.60.120.GENE3D); PTHR22923 (PANTHER); PTHR22923:SF102 (PANTHER); IPR001073 (PROSITE_PROFILES); IPR008983 (SUPERFAMILY)	F:GO:0005515	F:protein binding
ST vs AT	Sgl001512	SGL_9	complement(2424828..2426123)	21.4492	1.55348	2.93524	3.114e-05	0.006685	uncharacterized protein LOC117681182	P:GO:0007275; P:GO:0070536; F:GO:0003677; F:GO:0004843; C:GO:0005634	P:multicellular organism development; P:protein K63-linked deubiquitination; F:DNA binding; F:thiol-dependent deubiquitinase; C:nucleus	EC:3.4; EC:3; EC:3.4.19; EC:3.4.19.12	Acting on peptide bonds (peptidases); Hydrolases; Acting on peptide bonds (peptidases); Ubiquitinyl hydrolase 1	IPR003323 (PFAM); G3DSA:3.90.70.80 (GENE3D); mobidb-lite (MOBIDB_LITE); mobidb-lite (MOBIDB_LITE); PTHR12419 (PANTHER); PTHR12419:SF7 (PANTHER); IPR003323 (PROSITE_PROFILES); IPR038765 (SUPERFAMILY)	no GO terms	no GO terms
ST vs AT	Sgl002976	SGL_14	1197330..1199205	87.9785	1.46531	2.76124	2.233e-05	0.005363	BAG family molecular chaperone regulator 3-like	P:GO:0006457; P:GO:0008625; P:GO:0010629; P:GO:0010664; P:GO:0010823; P:GO:0042307; P:GO:0046827; P:GO:0050790; P:GO:0050821; P:GO:0071260; P:GO:0090087; P:GO:0097192; P:GO:0097201; P:GO:1900034; P:GO:1903215; F:GO:0000774; F:GO:0044877; F:GO:0051087; F:GO:0060589; C:GO:0005634; C:GO:0005829; C:GO:0005886; C:GO:0030018; C:GO:0043005	P:protein folding; P:extrinsic apoptotic signaling pathway via death domain receptors; P:negative regulation of gene expression; P:negative regulation of striated muscle cell apoptotic process; P:negative regulation of mitochondrion organization; P:positive regulation of protein import into nucleus; P:positive regulation of protein export from nucleus; P:regulation of catalytic activity; P:protei…	0	0	G3DSA:2.20.70.10 (GENE3D); IPR003103 (PFAM); IPR036533 (G3DSA:1.20.58.GENE3D); IPR001202 (PFAM); mobidb-lite (MOBIDB_LITE); mobidb-lite (MOBIDB_LITE); mobidb-lite (MOBIDB_LITE); mobidb-lite (MOBIDB_LITE); mobidb-lite (MOBIDB_LITE); mobidb-lite (MOBIDB_LITE); mobidb-lite (MOBIDB_LITE); mobidb-lite (MOBIDB_LITE); mobidb-lite (MOBIDB_LITE); PTHR12329:SF5 (PANTHER); IPR039773 (PANTHER); IPR001202 (PR…	F:GO:0005515; F:GO:0051087	F:protein binding; F:chaperone binding
ST vs AT	Sgl019808	SGL_414	complement(86726..97271)	10.3077	1.44989	2.73187	0.0003171	0.0288976	contactin-5 isoform X2	P:GO:0006954; P:GO:0007160; P:GO:0070234; P:GO:0098609; P:GO:2001238; F:GO:0030246; C:GO:0005576; C:GO:0005886; C:GO:0016021	P:inflammatory response; P:cell-matrix adhesion; P:positive regulation of T cell apoptotic process; P:cell-cell adhesion; P:positive regulation of extrinsic apoptotic signaling pathway; F:carbohydrate binding; C:extracellular region; C:plasma membrane; C:integral component of membrane	0	0	PF13927 (PFAM); IPR013783 (G3DSA:2.60.40.GENE3D); IPR013783 (G3DSA:2.60.40.GENE3D); IPR013783 (G3DSA:2.60.40.GENE3D); mobidb-lite (MOBIDB_LITE); mobidb-lite (MOBIDB_LITE); PTHR46013 (PANTHER); IPR007110 (PROSITE_PROFILES); IPR007110 (PROSITE_PROFILES); IPR007110 (PROSITE_PROFILES); IPR007110 (PROSITE_PROFILES); cd00096 (CDD); IPR036179 (SUPERFAMILY); IPR036179 (SUPERFAMILY); IPR036179 (SUPERFAMIL…	no GO terms	no GO terms
ST vs AT	Sgl012742	SGL_125	812423..818999	8.49149	1.42045	2.67668	0.0004464	0.0360535	protocadherin alpha-11-like	P:GO:0007156; F:GO:0005509; C:GO:0005886; C:GO:0016021	P:homophilic cell adhesion via plasma membrane adhesion molecules; F:calcium ion binding; C:plasma membrane; C:integral component of membrane	0	0	IPR002126 (PRINTS); G3DSA:2.60.40.60 (GENE3D); IPR002126 (PFAM); G3DSA:2.60.40.60 (GENE3D); G3DSA:2.60.40.60 (GENE3D); G3DSA:2.60.40.60 (GENE3D); G3DSA:2.60.40.60 (GENE3D); G3DSA:2.60.40.60 (GENE3D); G3DSA:2.60.40.60 (GENE3D); IPR013164 (PFAM); mobidb-lite (MOBIDB_LITE); mobidb-lite (MOBIDB_LITE); mobidb-lite (MOBIDB_LITE); PTHR24028 (PANTHER); IPR020894 (PROSITE_PATTERNS); IPR020894 (PROSITE_PAT…	P:GO:0007155; P:GO:0007156; F:GO:0005509; C:GO:0005886; C:GO:0016020	P:cell adhesion; P:homophilic cell adhesion via plasma membrane adhesion molecules; F:calcium ion binding; C:plasma membrane; C:membrane
ST vs AT	Sgl017373	SGL_217	complement(133145..140987)	11.2172	1.41746	2.67114	0.0005467	0.0397285	cytochrome P450 3A28	F:GO:0005506; F:GO:0020037; F:GO:0070330; C:GO:0016021	F:iron ion binding; F:heme binding; F:aromatase activity; C:integral component of membrane	EC:1.14.14.1; EC:1; EC:1.14.14; EC:1.14	Unspecific monooxygenase; Oxidoreductases; Acting on paired donors, with incorporation or reduction of molecular oxygen. The oxygen incorporated need not be derived from O(2); Acting on paired donors, with incorporation or reduction of molecular oxygen. The oxygen incorporated need not be derived from O(2)	IPR036396 (G3DSA:1.10.630.GENE3D); IPR001128 (PFAM); PTHR24302 (PANTHER); IPR036396 (SUPERFAMILY)	F:GO:0004497; F:GO:0005506; F:GO:0016705; F:GO:0020037	F:monooxygenase activity; F:iron ion binding; F:oxidoreductase activity, acting on paired donors, with incorporation or reduction of molecular oxygen; F:heme binding
ST vs AT	Sgl020530	SGL_149	complement(535647..596008)	14.3386	1.41334	2.66353	0.0001592	0.019535	NADPH oxidase 5-like isoform X2	P:GO:0001525; P:GO:0001816; P:GO:0001935; P:GO:0002790; P:GO:0006915; P:GO:0009306; P:GO:0010155; P:GO:0030728; P:GO:0034599; P:GO:0042554; P:GO:0043012; P:GO:0045987; P:GO:0050850; P:GO:0061640; P:GO:0080154; P:GO:2000379; F:GO:0005509; F:GO:0015252; F:GO:0016175; F:GO:0020037; F:GO:0050660; F:GO:0050661; C:GO:0005789	P:angiogenesis; P:cytokine production; P:endothelial cell proliferation; P:peptide secretion; P:apoptotic process; P:protein secretion; P:regulation of proton transport; P:ovulation; P:cellular response to oxidative stress; P:superoxide anion generation; P:regulation of fusion of sperm to egg plasma membrane; P:positive regulation of smooth muscle contraction; P:positive regulation of calcium-med…	EC:1.6.3; EC:1.6; EC:1; EC:7	Acting on NADH or NADPH; Acting on NADH or NADPH; Oxidoreductases; Translocases	IPR000778 (PRINTS); IPR002048 (PFAM); G3DSA:2.40.30.10 (GENE3D); IPR013130 (PFAM); IPR013121 (PFAM); IPR013112 (PFAM); G3DSA:1.10.238.10 (GENE3D); IPR002048 (PFAM); IPR013121 (PFAM); IPR039261 (G3DSA:3.40.50.GENE3D); G3DSA:1.10.238.10 (GENE3D); SFLDG01168 (SFLD); SFLDG01169 (SFLD); SFLDS00052 (SFLD); mobidb-lite (MOBIDB_LITE); mobidb-lite (MOBIDB_LITE); PTHR11972 (PANTHER); PTHR11972:SF58 (PANTHE…	F:GO:0005509; F:GO:0016491; C:GO:0016020	F:calcium ion binding; F:oxidoreductase activity; C:membrane
ST vs AT	Sgl009968	SGL_98	complement(492862..520775)	3.68435	1.3789	2.6007	0.0003188	0.0288976	D-galactoside-specific lectin	F:GO:0005515; F:GO:0030246	F:protein binding; F:carbohydrate binding	0	0	IPR016186 (G3DSA:3.10.100.GENE3D); IPR016186 (G3DSA:3.10.100.GENE3D); IPR001304 (PFAM); mobidb-lite (MOBIDB_LITE); mobidb-lite (MOBIDB_LITE); PTHR16897:SF2 (PANTHER); PTHR16897 (PANTHER); PTHR16897 (PANTHER); IPR018378 (PROSITE_PATTERNS); IPR001304 (PROSITE_PROFILES); cd00037 (CDD); IPR036116 (SUPERFAMILY); IPR036116 (SUPERFAMILY); IPR016187 (SUPERFAMILY)	F:GO:0005515	F:protein binding
ST vs AT	Sgl003107	SGL_12	327165..332459	30.1998	1.3209	2.49822	0.0005408	0.0397285	glutamate receptor ionotropic, kainate 2-like	P:GO:0001919; P:GO:0010226; P:GO:0030001; P:GO:0031623; P:GO:0034220; P:GO:0035235; P:GO:0035725; P:GO:0045184; P:GO:0050806; P:GO:0051262; P:GO:0051966; P:GO:0060079; P:GO:0060992; P:GO:0071805; P:GO:0098657; F:GO:0000149; F:GO:0001540; F:GO:0004970; F:GO:0004971; F:GO:0005234; F:GO:0008092; F:GO:0015277; F:GO:0019901; F:GO:0022839; F:GO:0030165; F:GO:0042802; F:GO:0051117; C:GO:0005783; C:GO:00…	P:regulation of receptor recycling; P:response to lithium ion; P:metal ion transport; P:receptor internalization; P:ion transmembrane transport; P:ionotropic glutamate receptor signaling pathway; P:sodium ion transmembrane transport; P:establishment of protein localization; P:positive regulation of synaptic transmission; P:protein tetramerization; P:regulation of synaptic transmission, glutamater…	EC:7	Translocases	G3DSA:3.40.190.10 (GENE3D); PTHR18966:SF354 (PANTHER); PTHR18966 (PANTHER); SSF53850 (SUPERFAMILY)	no GO terms	no GO terms
ST vs AT	Sgl009284	SGL_59	complement(1537867..1542659)	56.2641	1.30266	2.46683	0.0004237	0.034564	lachesin isoform X1	P:GO:0007156; P:GO:0016331; P:GO:0019991; P:GO:0035151; P:GO:0035160; P:GO:0061343; F:GO:0042803; C:GO:0005918	P:homophilic cell adhesion via plasma membrane adhesion molecules; P:morphogenesis of embryonic epithelium; P:septate junction assembly; P:regulation of tube size, open tracheal system; P:maintenance of epithelial integrity, open tracheal system; P:cell adhesion involved in heart morphogenesis; F:protein homodimerization activity; C:septate junction	0	0	IPR013783 (G3DSA:2.60.40.GENE3D); IPR013098 (PFAM); PF13927 (PFAM); IPR013783 (G3DSA:2.60.40.GENE3D); IPR013783 (G3DSA:2.60.40.GENE3D); PTHR12231:SF220 (PANTHER); PTHR12231 (PANTHER); IPR007110 (PROSITE_PROFILES); IPR007110 (PROSITE_PROFILES); IPR007110 (PROSITE_PROFILES); IPR036179 (SUPERFAMILY); IPR036179 (SUPERFAMILY); IPR036179 (SUPERFAMILY)	no GO terms	no GO terms
ST vs AT	Sgl003182	SGL_12	2272441..2282315	195.891	1.24891	2.37662	6.562e-05	0.0103965	selenium-binding protein 1	P:GO:0050873; F:GO:0005515; F:GO:0008430; F:GO:0018549; C:GO:0001650	P:brown fat cell differentiation; F:protein binding; F:selenium binding; F:methanethiol oxidase activity; C:fibrillar center	EC:1; EC:1.8; EC:1.8.3; EC:1.8.3.4	Oxidoreductases; Acting on a sulfur group of donors; Acting on a sulfur group of donors; Methanethiol oxidase	IPR008826 (PFAM); IPR015943 (G3DSA:2.130.10.GENE3D); PTHR23300:SF11 (PANTHER); IPR008826 (PANTHER); SSF75011 (SUPERFAMILY)	F:GO:0005515; F:GO:0008430	F:protein binding; F:selenium binding
ST vs AT	Sgl004816	SGL_31	complement(2118063..2119007)	182.523	1.14269	2.20792	8.479e-05	0.012692	CCAAT/enhancer-binding protein beta	P:GO:0000122; P:GO:0001541; P:GO:0001892; P:GO:0002432; P:GO:0006355; P:GO:0006953; P:GO:0007613; P:GO:0010629; P:GO:0030182; P:GO:0031334; P:GO:0032675; P:GO:0032753; P:GO:0033598; P:GO:0035711; P:GO:0042130; P:GO:0042742; P:GO:0043524; P:GO:0045165; P:GO:0045600; P:GO:0045669; P:GO:0045670; P:GO:0045778; P:GO:0050873; P:GO:0051704; P:GO:0060644; P:GO:0070059; P:GO:0070169; P:GO:0071222; P:GO:00…	P:negative regulation of transcription by RNA polymerase II; P:ovarian follicle development; P:embryonic placenta development; P:granuloma formation; P:regulation of transcription, DNA-templated; P:acute-phase response; P:memory; P:negative regulation of gene expression; P:neuron differentiation; P:positive regulation of protein-containing complex assembly; P:regulation of interleukin-6 productio…	0	0	G3DSA:1.20.5.170 (GENE3D); mobidb-lite (MOBIDB_LITE); mobidb-lite (MOBIDB_LITE); mobidb-lite (MOBIDB_LITE); mobidb-lite (MOBIDB_LITE); PTHR23334 (PANTHER); SSF57959 (SUPERFAMILY)	no GO terms	no GO terms
ST vs AT	Sgl002969	SGL_14	complement(1101584..1121146)	48.0462	1.09771	2.14014	0.0001849	0.0210952	acetylcholine receptor subunit alpha-type unc-38	P:GO:0003009; P:GO:0003428; P:GO:0007271; P:GO:0007274; P:GO:0007528; P:GO:0008045; P:GO:0009410; P:GO:0009636; P:GO:0010769; P:GO:0019228; P:GO:0030516; P:GO:0035094; P:GO:0043113; P:GO:0045664; P:GO:0046716; P:GO:0048630; P:GO:0048741; P:GO:0050767; P:GO:0050770; P:GO:0055002; P:GO:0060079; P:GO:0070050; P:GO:0086009; P:GO:0098655; F:GO:0015464; F:GO:0022839; F:GO:0022848; C:GO:0005892; C:GO:00…	P:skeletal muscle contraction; P:chondrocyte intercalation involved in growth plate cartilage morphogenesis; P:synaptic transmission, cholinergic; P:neuromuscular synaptic transmission; P:neuromuscular junction development; P:motor neuron axon guidance; P:response to xenobiotic stimulus; P:response to toxic substance; P:regulation of cell morphogenesis involved in differentiation; P:neuronal acti…	EC:7	Translocases	IPR036734 (G3DSA:2.70.170.GENE3D); IPR006202 (PFAM); IPR036734 (SUPERFAMILY)	P:GO:0006811; F:GO:0005230; C:GO:0016021	P:ion transport; F:extracellular ligand-gated ion channel activity; C:integral component of membrane
ST vs AT	Sgl020084	SGL_486	complement(185989..219667)	20.7896	1.09106	2.1303	0.0005094	0.0391844	macrophage mannose receptor 1	C:GO:0016021	C:integral component of membrane	0	0	IPR016186 (G3DSA:3.10.100.GENE3D); IPR001304 (PFAM); IPR016186 (G3DSA:3.10.100.GENE3D); IPR016186 (G3DSA:3.10.100.GENE3D); IPR016186 (G3DSA:3.10.100.GENE3D); IPR016186 (G3DSA:3.10.100.GENE3D); IPR003582 (PFAM); IPR016186 (G3DSA:3.10.100.GENE3D); IPR016186 (G3DSA:3.10.100.GENE3D); PTHR22803:SF104 (PANTHER); PTHR22803 (PANTHER); PTHR22803:SF104 (PANTHER); IPR018378 (PROSITE_PATTERNS); IPR018378 (PR…	no GO terms	no GO terms
ST vs AT	Sgl018932	SGL_251	complement(388533..411038)	4.01359	-9.77805	-877.983	0.0001514	0.0191445	deleted in malignant brain tumors 1 protein-like	F:GO:0005044; C:GO:0016020	F:scavenger receptor activity; C:membrane	0	0	IPR001190 (PRINTS); IPR001190 (PFAM); IPR000742 (PFAM); IPR036772 (G3DSA:3.10.250.GENE3D); G3DSA:2.10.25.10 (GENE3D); IPR042235 (G3DSA:2.60.40.GENE3D); IPR001507 (PFAM); G3DSA:2.60.40.3210 (GENE3D); PTHR48071 (PANTHER); PTHR48071:SF6 (PANTHER); IPR001190 (PROSITE_PATTERNS); IPR000742 (PROSITE_PATTERNS); IPR000742 (PROSITE_PATTERNS); IPR001507 (PROSITE_PROFILES); IPR001507 (PROSITE_PROFILES); IPR0…	F:GO:0005044; C:GO:0016020	F:scavenger receptor activity; C:membrane
ST vs AT	Sgl029667	SGL_2067	complement(18152..19855)	3.73317	-7.32716	-160.582	0.0001497	0.0190881	uncharacterized protein LOC121388791 isoform X2	F:GO:0003677	F:DNA binding	0	0	G3DSA:1.10.10.60 (GENE3D); IPR007889 (PFAM); IPR013083 (G3DSA:3.30.40.GENE3D); mobidb-lite (MOBIDB_LITE); mobidb-lite (MOBIDB_LITE); mobidb-lite (MOBIDB_LITE); PTHR19303:SF45 (PANTHER); PTHR19303 (PANTHER); cd15517 (CDD); IPR009057 (SUPERFAMILY); IPR011011 (SUPERFAMILY)	F:GO:0003677	F:DNA binding
ST vs AT	Sgl000068	SGL_0	complement(1361961..1376124)	2.90182	-6.71022	-104.708	2.162e-09	4.152e-06	vitellogenin	P:GO:0006869; P:GO:1903427; P:GO:1904109; P:GO:1904807; F:GO:0005319; F:GO:0045735; C:GO:0031410; C:GO:0031983; C:GO:0042718	P:lipid transport; P:negative regulation of reactive oxygen species biosynthetic process; P:positive regulation of cholesterol import; P:negative regulation of protein oxidation; F:lipid transporter activity; F:nutrient reservoir activity; C:cytoplasmic vesicle; C:vesicle lumen; C:yolk granule	EC:7	Translocases	IPR001747 (PFAM); G3DSA:2.20.80.10 (GENE3D); IPR001846 (PFAM); IPR015817 (G3DSA:2.20.50.GENE3D); IPR015255 (PFAM); IPR015816 (G3DSA:2.30.230.GENE3D); IPR011030 (G3DSA:1.25.10.GENE3D); mobidb-lite (MOBIDB_LITE); mobidb-lite (MOBIDB_LITE); mobidb-lite (MOBIDB_LITE); mobidb-lite (MOBIDB_LITE); mobidb-lite (MOBIDB_LITE); mobidb-lite (MOBIDB_LITE); mobidb-lite (MOBIDB_LITE); mobidb-lite (MOBIDB_LITE);…	P:GO:0006869; F:GO:0005319	P:lipid transport; F:lipid transporter activity
ST vs AT	Sgl020306	SGL_236	161776..173408	54.5443	-6.59234	-96.4923	1.662e-13	1.356e-09	HRAS-like suppressor 3	P:GO:0006641; P:GO:0007031; P:GO:0016042; P:GO:0045786; P:GO:0046485; P:GO:1904177; P:GO:2000026; F:GO:0004623; F:GO:0008970; C:GO:0005777; C:GO:0016021	P:triglyceride metabolic process; P:peroxisome organization; P:lipid catabolic process; P:negative regulation of cell cycle; P:ether lipid metabolic process; P:regulation of adipose tissue development; P:regulation of multicellular organismal development; F:phospholipase A2 activity; F:phospholipase A1 activity; C:peroxisome; C:integral component of membrane	EC:3.1; EC:3.1.1.32; EC:3; EC:3.1.1.1; EC:3.1.1; EC:3.1.1.4	Acting on ester bonds; Phospholipase A(1); Hydrolases; Carboxylesterase; Acting on ester bonds; Phospholipase A(2)	IPR007053 (PFAM); G3DSA:3.90.1720.10 (GENE3D); PTHR13943 (PANTHER); IPR007053 (PROSITE_PROFILES)	no GO terms	no GO terms
ST vs AT	Sgl028935	SGL_1393	78224..83553	2.41475	-6.54562	-93.4176	8.662e-05	0.0127431	uncharacterized protein LOC117681908	C:GO:0016021	C:integral component of membrane	0	0	IPR001507 (PROSITE_PROFILES)	no GO terms	no GO terms
ST vs AT	Sgl026356	SGL_970	complement(111228..117612)	7.21693	-6.42673	-86.0276	5.896e-06	0.002137	fibrinogen-like protein 1	P:GO:0007171; P:GO:0009967; P:GO:0016525; P:GO:0043066; P:GO:0043536; P:GO:0043537; P:GO:0045766; P:GO:0050900; P:GO:0061098; P:GO:0071456; P:GO:2000273; F:GO:0030297; F:GO:0030971; C:GO:0005615	P:activation of transmembrane receptor protein tyrosine kinase activity; P:positive regulation of signal transduction; P:negative regulation of angiogenesis; P:negative regulation of apoptotic process; P:positive regulation of blood vessel endothelial cell migration; P:negative regulation of blood vessel endothelial cell migration; P:positive regulation of angiogenesis; P:leukocyte migration; P:p…	0	0	IPR014716 (G3DSA:3.90.215.GENE3D); IPR002181 (PFAM); G3DSA:4.10.530.10 (GENE3D); mobidb-lite (MOBIDB_LITE); PTHR19143:SF394 (PANTHER); PTHR19143 (PANTHER); IPR020837 (PROSITE_PATTERNS); IPR002181 (PROSITE_PROFILES); IPR036056 (SUPERFAMILY)	no GO terms	no GO terms
ST vs AT	Sgl017466	SGL_352	complement(22928..41692)	4.97457	-6.40154	-84.5386	6.158e-07	0.0004186	uncharacterized protein LOC117689054	0	0	0	0	no IPS match	no IPS match	no IPS match
ST vs AT	Sgl013645	SGL_140	complement(184571..192479)	3.74705	-6.082	-67.7428	1.017e-05	0.003017	2'-5'-oligoadenylate synthase 1A-like	P:GO:0051607; F:GO:0001730; F:GO:0003725	P:defense response to virus; F:2'-5'-oligoadenylate synthetase activity; F:double-stranded RNA binding	EC:2.7.7.84; EC:2.7; EC:2; EC:2.7.7	2'-5' oligoadenylate synthase; Transferring phosphorus-containing groups; Transferases; Transferring phosphorus-containing groups	IPR018952 (PFAM); IPR002934 (PFAM); IPR043519 (G3DSA:3.30.460.GENE3D); G3DSA:1.10.1410.20 (GENE3D); IPR026774 (PANTHER); PS50152 (PROSITE_PROFILES); SSF81631 (SUPERFAMILY); IPR043519 (SUPERFAMILY)	P:GO:0051607; F:GO:0001730; F:GO:0003725; F:GO:0016779	P:defense response to virus; F:2'-5'-oligoadenylate synthetase activity; F:double-stranded RNA binding; F:nucleotidyltransferase activity
ST vs AT	Sgl022274	SGL_503	complement(345419..357981)	2.35857	-5.9621	-62.3407	9.173e-06	0.002824	receptor-type tyrosine-protein phosphatase T-like	P:GO:0007185; P:GO:0033003; P:GO:0035335; P:GO:0046627; F:GO:0005001; F:GO:0042803; C:GO:0005634; C:GO:0005737; C:GO:0005886	P:transmembrane receptor protein tyrosine phosphatase signaling pathway; P:regulation of mast cell activation; P:peptidyl-tyrosine dephosphorylation; P:negative regulation of insulin receptor signaling pathway; F:transmembrane receptor protein tyrosine phosphatase activity; F:protein homodimerization activity; C:nucleus; C:cytoplasm; C:plasma membrane	EC:3.1; EC:3.1.3.48; EC:3; EC:3.1.3	Acting on ester bonds; Protein-tyrosine-phosphatase; Hydrolases; Acting on ester bonds	IPR000242 (PRINTS); IPR029021 (G3DSA:3.90.190.GENE3D); IPR000242 (PFAM); IPR029021 (G3DSA:3.90.190.GENE3D); PTHR19134 (PANTHER); IPR016130 (PROSITE_PATTERNS); IPR000242 (PROSITE_PROFILES); IPR000242 (PROSITE_PROFILES); IPR000387 (PROSITE_PROFILES); IPR000387 (PROSITE_PROFILES); cd00047 (CDD); cd00047 (CDD); IPR029021 (SUPERFAMILY); IPR029021 (SUPERFAMILY)	P:GO:0006470; P:GO:0016311; F:GO:0004725; F:GO:0016791	P:protein dephosphorylation; P:dephosphorylation; F:protein tyrosine phosphatase activity; F:phosphatase activity
ST vs AT	Sgl015471	SGL_153	317914..324172	1.34303	-5.85335	-57.8141	0.0003337	0.0292669	cholecystokinin receptor-like	P:GO:0007186; F:GO:0004930; C:GO:0016021	P:G protein-coupled receptor signaling pathway; F:G protein-coupled receptor activity; C:integral component of membrane	0	0	IPR000276 (PRINTS); G3DSA:1.20.1070.10 (GENE3D); IPR000276 (PFAM); G3DSA:1.20.1070.10 (GENE3D); IPR000276 (PFAM); mobidb-lite (MOBIDB_LITE); mobidb-lite (MOBIDB_LITE); PTHR24238 (PANTHER); IPR000276 (PROSITE_PATTERNS); IPR017452 (PROSITE_PROFILES); IPR017452 (PROSITE_PROFILES); cd00637 (CDD); cd00637 (CDD); SSF81321 (SUPERFAMILY); SSF81321 (SUPERFAMILY)	P:GO:0007186; F:GO:0004930; C:GO:0016021	P:G protein-coupled receptor signaling pathway; F:G protein-coupled receptor activity; C:integral component of membrane
ST vs AT	Sgl027167	SGL_707	complement(171399..179256)	2.55463	-5.81254	-56.2017	0.0002548	0.0249318	uncharacterized protein LOC111115915	F:GO:0046872	F:metal ion binding	0	0	IPR007588 (PFAM); G3DSA:2.20.25.240 (GENE3D); mobidb-lite (MOBIDB_LITE); mobidb-lite (MOBIDB_LITE); mobidb-lite (MOBIDB_LITE); PTHR20956 (PANTHER)	no GO terms	no GO terms
ST vs AT	Sgl020566	SGL_699	complement(78736..95612)	4.04327	-5.70077	-52.0119	0.0002006	0.0218191	phospholipid phosphatase-related protein type 5-like	P:GO:0006644; P:GO:0007165; P:GO:0010976; P:GO:0016311; P:GO:0045666; P:GO:0046839; P:GO:0050769; P:GO:0051491; F:GO:0008195; F:GO:0042577; C:GO:0005887; C:GO:0016021	P:phospholipid metabolic process; P:signal transduction; P:positive regulation of neuron projection development; P:dephosphorylation; P:positive regulation of neuron differentiation; P:phospholipid dephosphorylation; P:positive regulation of neurogenesis; P:positive regulation of filopodium assembly; F:phosphatidate phosphatase activity; F:lipid phosphatase activity; C:integral component of plasm…	EC:3.1; EC:3; EC:3.1.3.4; EC:3.1.3	Acting on ester bonds; Hydrolases; Phosphatidate phosphatase; Acting on ester bonds	IPR000326 (PFAM); G3DSA:1.20.144.10 (GENE3D); IPR043216 (PANTHER); PTHR10165:SF102 (PANTHER); IPR036938 (SUPERFAMILY)	P:GO:0006644; F:GO:0042577	P:phospholipid metabolic process; F:lipid phosphatase activity
ST vs AT	Sgl023750	SGL_329	552566..552820	49.9613	-5.59073	-48.1921	4.866e-06	0.002014	fibrinogen-like protein 1	0	0	0	0	IPR002181 (PFAM); IPR014716 (G3DSA:3.90.215.GENE3D); mobidb-lite (MOBIDB_LITE); mobidb-lite (MOBIDB_LITE); PTHR19143 (PANTHER); PTHR19143:SF378 (PANTHER); IPR020837 (PROSITE_PATTERNS); IPR002181 (PROSITE_PROFILES); IPR036056 (SUPERFAMILY)	no GO terms	no GO terms
ST vs AT	Sgl014649	SGL_369	41977..46429	9.06748	-5.4755	-44.4927	5.766e-06	0.002137	uncharacterized protein LOC105343744	0	0	0	0	G3DSA:2.10.25.10 (GENE3D); G3DSA:2.10.25.10 (GENE3D); IPR000742 (PFAM); PTHR24049:SF25 (PANTHER); PTHR24049 (PANTHER); IPR000742 (PROSITE_PATTERNS); IPR000742 (PROSITE_PATTERNS); IPR000742 (PROSITE_PATTERNS); IPR000742 (PROSITE_PATTERNS); IPR000742 (PROSITE_PROFILES); IPR000742 (PROSITE_PROFILES); cd00054 (CDD); cd00054 (CDD); SSF57196 (SUPERFAMILY); SSF57196 (SUPERFAMILY)	no GO terms	no GO terms
ST vs AT	Sgl029063	SGL_2170	complement(14076..28381)	1.53905	-5.39367	-42.0393	0.0005638	0.0406995	uncharacterized protein LOC111120749 isoform X2	0	0	0	0	no IPS match	no IPS match	no IPS match
ST vs AT	Sgl026313	SGL_1347	complement(12166..15384)	10.1113	-5.28236	-38.9179	1.366e-08	1.715e-05	uncharacterized protein LOC117687530	0	0	0	0	G3DSA:2.10.25.10 (GENE3D); PTHR14949:SF30 (PANTHER); PTHR14949 (PANTHER); SSF57196 (SUPERFAMILY)	no GO terms	no GO terms
ST vs AT	Sgl022275	SGL_503	complement(376447..378611)	1.49781	-5.25538	-38.1969	0.0004202	0.0344534	fibrillin-1 isoform X2	0	0	0	0	G3DSA:2.170.300.10 (GENE3D); PTHR24035 (PANTHER); PTHR24035:SF135 (PANTHER); PTHR24035:SF135 (PANTHER); PTHR24035 (PANTHER); PTHR24035 (PANTHER)	no GO terms	no GO terms
ST vs AT	Sgl027943	SGL_786	116599..119015	9.21991	-5.0201	-32.4488	5.829e-06	0.002137	deoxycytidylate deaminase-like	F:GO:0004132; F:GO:0008270	F:dCMP deaminase activity; F:zinc ion binding	EC:3.5.4.12; EC:3.5.4; EC:3.5; EC:3	dCMP deaminase; Acting on carbon-nitrogen bonds, other than peptide bonds; Acting on carbon-nitrogen bonds, other than peptide bonds; Hydrolases	IPR002125 (PFAM); G3DSA:3.40.140.10 (GENE3D); mobidb-lite (MOBIDB_LITE); mobidb-lite (MOBIDB_LITE); IPR015517 (PANTHER); IPR016192 (PROSITE_PATTERNS); IPR002125 (PROSITE_PROFILES); IPR016193 (SUPERFAMILY)	F:GO:0003824; F:GO:0008270; F:GO:0016787	F:catalytic activity; F:zinc ion binding; F:hydrolase activity
ST vs AT	Sgl015800	SGL_202	complement(93375..96933)	6.72348	-4.9566	-31.0516	0.0001192	0.0161421	uncharacterized protein LOC111111142	0	0	0	0	no IPS match	no IPS match	no IPS match
ST vs AT	Sgl014855	SGL_194	complement(554488..558324)	0.750229	-4.91393	-30.1468	0.0003324	0.0292669	uncharacterized protein LOC111119534	0	0	0	0	mobidb-lite (MOBIDB_LITE); mobidb-lite (MOBIDB_LITE); mobidb-lite (MOBIDB_LITE); mobidb-lite (MOBIDB_LITE); mobidb-lite (MOBIDB_LITE); mobidb-lite (MOBIDB_LITE); mobidb-lite (MOBIDB_LITE); mobidb-lite (MOBIDB_LITE); mobidb-lite (MOBIDB_LITE); mobidb-lite (MOBIDB_LITE); mobidb-lite (MOBIDB_LITE); mobidb-lite (MOBIDB_LITE); mobidb-lite (MOBIDB_LITE); mobidb-lite (MOBIDB_LITE); mobidb-lite (MOBIDB_L…	no GO terms	no GO terms
ST vs AT	Sgl008603	SGL_45	complement(1917710..1920190)	2.14223	-4.87795	-29.4042	0.0004592	0.0363717	Werner syndrome ATP-dependent helicase homolog	P:GO:0006310; P:GO:0032508; F:GO:0003676; F:GO:0003678; F:GO:0005524; F:GO:0016787	P:DNA recombination; P:DNA duplex unwinding; F:nucleic acid binding; F:DNA helicase activity; F:ATP binding; F:hydrolase activity	EC:3.6.4.12; EC:3	DNA helicase; Hydrolases	IPR011545 (PFAM); IPR027417 (G3DSA:3.40.50.GENE3D); IPR027417 (G3DSA:3.40.50.GENE3D); IPR001650 (PFAM); PTHR13710:SF120 (PANTHER); PTHR13710:SF120 (PANTHER); PTHR13710 (PANTHER); PTHR13710 (PANTHER); IPR002464 (PROSITE_PATTERNS); IPR001650 (PROSITE_PROFILES); IPR014001 (PROSITE_PROFILES); IPR027417 (SUPERFAMILY)	F:GO:0003676; F:GO:0005524	F:nucleic acid binding; F:ATP binding
ST vs AT	Sgl015508	SGL_179	15113..19113	1.44852	-4.82544	-28.3531	0.0001566	0.0193602	heat shock 70 kDa protein 12A-like	0	0	0	0	G3DSA:3.30.420.40 (GENE3D); G3DSA:3.30.420.40 (GENE3D); PTHR14187 (PANTHER); IPR043129 (SUPERFAMILY); IPR043129 (SUPERFAMILY)	no GO terms	no GO terms
ST vs AT	Sgl006513	SGL_40	complement(1860767..1872000)	1.60918	-4.77627	-27.4032	0.000516	0.0391844	Hypothetical predicted protein	P:GO:0006310; P:GO:0015074; P:GO:0019511; F:GO:0003677; F:GO:0004656; F:GO:0016702; C:GO:0005783	P:DNA recombination; P:DNA integration; P:peptidyl-proline hydroxylation; F:DNA binding; F:procollagen-proline 4-dioxygenase activity; F:oxidoreductase activity, acting on single donors with incorporation of molecular oxygen, incorporation of two atoms of oxygen; C:endoplasmic reticulum	EC:1.13.11; EC:1.13; EC:1.14.11; EC:1; EC:1.14; EC:1.14.11.2	Acting on single donors with incorporation of molecular oxygen (oxygenases). The oxygen incorporated need not be derived from O(2); Acting on single donors with incorporation of molecular oxygen (oxygenases). The oxygen incorporated need not be derived from O(2); Acting on paired donors, with incorporation or reduction of molecular oxygen. The oxygen incorporated need not be derived from O(2); Ox…	IPR021893 (PFAM); IPR013762 (G3DSA:1.10.443.GENE3D); mobidb-lite (MOBIDB_LITE); mobidb-lite (MOBIDB_LITE); mobidb-lite (MOBIDB_LITE); PTHR21446 (PANTHER); PTHR21446:SF10 (PANTHER); cd00397 (CDD)	P:GO:0006310; P:GO:0015074; F:GO:0003677	P:DNA recombination; P:DNA integration; F:DNA binding
ST vs AT	Sgl011506	SGL_124	970041..984314	9.69299	-4.72461	-26.4393	8.991e-06	0.002821	aromatic-L-amino-acid decarboxylase-like	P:GO:0006520; P:GO:0006589; P:GO:0009410; P:GO:0009636; P:GO:0018991; P:GO:0045475; P:GO:0046677; P:GO:0048148; P:GO:0048149; P:GO:0060359; P:GO:0072347; P:GO:0097164; F:GO:0004837; F:GO:0030170; C:GO:0030424; C:GO:0043025	P:cellular amino acid metabolic process; P:octopamine biosynthetic process; P:response to xenobiotic stimulus; P:response to toxic substance; P:oviposition; P:locomotor rhythm; P:response to antibiotic; P:behavioral response to cocaine; P:behavioral response to ethanol; P:response to ammonium ion; P:response to anesthetic; P:ammonium ion metabolic process; F:tyrosine decarboxylase activity; F:pyr…	EC:4.1.1.28; EC:4.1.1; EC:4.1; EC:4.1.1.105; EC:4.1.1.25; EC:4	Aromatic-L-amino-acid decarboxylase; Carbon-carbon lyases; Carbon-carbon lyases; L-tryptophan decarboxylase; Tyrosine decarboxylase; Lyases	IPR010977 (PRINTS); IPR002129 (PFAM); IPR015422 (G3DSA:3.90.1150.GENE3D); IPR015421 (G3DSA:3.40.640.GENE3D); G3DSA:1.20.1340.10 (GENE3D); PTHR11999 (PANTHER); PTHR11999:SF144 (PANTHER); IPR015424 (SUPERFAMILY)	P:GO:0006520; P:GO:0019752; F:GO:0003824; F:GO:0016830; F:GO:0016831; F:GO:0030170	P:cellular amino acid metabolic process; P:carboxylic acid metabolic process; F:catalytic activity; F:carbon-carbon lyase activity; F:carboxy-lyase activity; F:pyridoxal phosphate binding
ST vs AT	Sgl028783	SGL_1089	complement(48091..52404)	3.92852	-4.71969	-26.3493	1.609e-06	0.00101	receptor-type tyrosine-protein phosphatase T-like	P:GO:0001937; P:GO:0007156; P:GO:0007169; P:GO:0007179; P:GO:0009410; P:GO:0010596; P:GO:0010629; P:GO:0010839; P:GO:0010842; P:GO:0016525; P:GO:0031290; P:GO:0034333; P:GO:0034394; P:GO:0034614; P:GO:0034644; P:GO:0035335; P:GO:0045786; P:GO:0045892; P:GO:0048041; P:GO:0097746; F:GO:0005001; F:GO:0008013; F:GO:0016790; F:GO:0019901; F:GO:0042802; F:GO:0045294; F:GO:0045295; F:GO:0045296; F:GO:00…	P:negative regulation of endothelial cell proliferation; P:homophilic cell adhesion via plasma membrane adhesion molecules; P:transmembrane receptor protein tyrosine kinase signaling pathway; P:transforming growth factor beta receptor signaling pathway; P:response to xenobiotic stimulus; P:negative regulation of endothelial cell migration; P:negative regulation of gene expression; P:negative regu…	EC:3.1; EC:3.1.3.48; EC:3; EC:3.1.2; EC:3.1.3	Acting on ester bonds; Protein-tyrosine-phosphatase; Hydrolases; Acting on ester bonds; Acting on ester bonds	IPR000242 (PFAM); IPR029021 (G3DSA:3.90.190.GENE3D); PTHR19134:SF449 (PANTHER); PTHR19134 (PANTHER); IPR000387 (PROSITE_PROFILES); IPR000242 (PROSITE_PROFILES); cd00047 (CDD); IPR029021 (SUPERFAMILY)	P:GO:0006470; P:GO:0016311; F:GO:0004725; F:GO:0016791	P:protein dephosphorylation; P:dephosphorylation; F:protein tyrosine phosphatase activity; F:phosphatase activity
ST vs AT	Sgl025579	SGL_662	176455..179276	8.41471	-4.6909	-25.8286	9.13e-05	0.0132995	---NA---	0	0	0	0	no IPS match	no IPS match	no IPS match
ST vs AT	Sgl024261	SGL_1261	complement(61419..66554)	2.72679	-4.61865	-24.567	0.0005164	0.0391844	protein shisa-4-like	C:GO:0016021	C:integral component of membrane	0	0	IPR009011 (G3DSA:2.70.130.GENE3D); mobidb-lite (MOBIDB_LITE); mobidb-lite (MOBIDB_LITE); IPR044865 (PROSITE_PROFILES); IPR009011 (SUPERFAMILY)	no GO terms	no GO terms
ST vs AT	Sgl027740	SGL_1478	47524..69789	0.777651	-4.61657	-24.5316	0.0001382	0.0178995	probable serine/threonine-protein kinase pats1	0	0	0	0	PF08477 (PFAM); IPR032171 (PFAM); IPR036388 (G3DSA:1.10.10.GENE3D); IPR027417 (G3DSA:3.40.50.GENE3D); mobidb-lite (MOBIDB_LITE); IPR027417 (SUPERFAMILY)	no GO terms	no GO terms
ST vs AT	Sgl020777	SGL_478	47378..47824	93.0603	-4.60427	-24.3234	2.29e-09	4.152e-06	uncharacterized protein LOC111133689	0	0	0	0	IPR036056 (SUPERFAMILY)	no GO terms	no GO terms
ST vs AT	Sgl022482	SGL_464	331835..338500	2.20531	-4.53373	-23.1627	0.0002988	0.0279295	multiple epidermal growth factor-like domains protein 6 isoform X2	0	0	0	0	G3DSA:2.170.300.10 (GENE3D); G3DSA:2.60.120.260 (GENE3D); PTHR24035 (PANTHER); PTHR24035:SF135 (PANTHER); IPR009030 (SUPERFAMILY); IPR008979 (SUPERFAMILY)	no GO terms	no GO terms
ST vs AT	Sgl019917	SGL_242	complement(549504..549746)	22.8222	-4.49547	-22.5564	0.0001701	0.020251	angiopoietin-related protein 2-like	0	0	0	0	IPR014716 (G3DSA:3.90.215.GENE3D); IPR002181 (PFAM); mobidb-lite (MOBIDB_LITE); mobidb-lite (MOBIDB_LITE); PTHR19143 (PANTHER); IPR020837 (PROSITE_PATTERNS); IPR002181 (PROSITE_PROFILES); IPR036056 (SUPERFAMILY)	no GO terms	no GO terms
ST vs AT	Sgl016355	SGL_243	complement(148873..150807)	6.21049	-4.47533	-22.2438	0.0002395	0.0246812	Ankyrin repeat domain-containing protein 50	F:GO:0005515	F:protein binding	0	0	IPR002110 (PRINTS); IPR002110 (PFAM); IPR036770 (G3DSA:1.25.40.GENE3D); IPR036770 (G3DSA:1.25.40.GENE3D); IPR036770 (G3DSA:1.25.40.GENE3D); PTHR24173:SF66 (PANTHER); PTHR24173:SF66 (PANTHER); PTHR24173 (PANTHER); PTHR24173:SF66 (PANTHER); PTHR24173 (PANTHER); PTHR24173:SF66 (PANTHER); PTHR24173 (PANTHER); PTHR24173:SF66 (PANTHER); PTHR24173 (PANTHER); IPR002110 (PROSITE_PROFILES); IPR002110 (PROS…	F:GO:0005515	F:protein binding
ST vs AT	Sgl028052	SGL_1231	29613..32789	1.44556	-4.39626	-21.0574	0.0004062	0.0337646	Hypothetical predicted protein	0	0	0	0	mobidb-lite (MOBIDB_LITE); mobidb-lite (MOBIDB_LITE); mobidb-lite (MOBIDB_LITE); mobidb-lite (MOBIDB_LITE); mobidb-lite (MOBIDB_LITE)	no GO terms	no GO terms
ST vs AT	Sgl026795	SGL_1184	complement(77471..78786)	7.54173	-4.2598	-19.1571	0.000254	0.0249318	Werner syndrome ATP-dependent helicase homolog	F:GO:0003676; F:GO:0005524	F:nucleic acid binding; F:ATP binding	0	0	IPR027417 (G3DSA:3.40.50.GENE3D); IPR011545 (PFAM); PTHR13710:SF120 (PANTHER); PTHR13710 (PANTHER); IPR002464 (PROSITE_PATTERNS); IPR014001 (PROSITE_PROFILES); IPR027417 (SUPERFAMILY)	F:GO:0003676; F:GO:0005524	F:nucleic acid binding; F:ATP binding
ST vs AT	Sgl023618	SGL_344	complement(173043..179770)	18.5798	-4.25241	-19.0592	4.15e-09	6.77e-06	fibrinogen-like protein 1	P:GO:0001525; P:GO:0043066; C:GO:0005615	P:angiogenesis; P:negative regulation of apoptotic process; C:extracellular space	0	0	IPR002181 (PFAM); G3DSA:1.10.287.1490 (GENE3D); IPR014716 (G3DSA:3.90.215.GENE3D); IPR014716 (G3DSA:3.90.215.GENE3D); PTHR19143 (PANTHER); IPR028793 (PTHR19143:PANTHER); IPR020837 (PROSITE_PATTERNS); IPR002181 (PROSITE_PROFILES); IPR036056 (SUPERFAMILY)	P:GO:0001525; P:GO:0043066; C:GO:0005615	P:angiogenesis; P:negative regulation of apoptotic process; C:extracellular space
ST vs AT	Sgl014650	SGL_369	complement(49659..59522)	14.6897	-4.14098	-17.6425	2.566e-05	0.005815	uncharacterized protein LOC105333787	0	0	0	0	G3DSA:2.10.25.10 (GENE3D); PTHR16146:SF42 (PANTHER); PTHR16146 (PANTHER); PTHR16146:SF42 (PANTHER); PTHR16146 (PANTHER); IPR000742 (PROSITE_PATTERNS); IPR000742 (PROSITE_PATTERNS); IPR000742 (PROSITE_PROFILES); cd00054 (CDD); SSF57196 (SUPERFAMILY)	no GO terms	no GO terms
ST vs AT	Sgl023615	SGL_344	3438..3737	19.2359	-4.04967	-16.5605	0.0002001	0.0218191	fibrinogen-like protein 1	0	0	0	0	IPR014716 (G3DSA:3.90.215.GENE3D); IPR002181 (PFAM); PTHR19143:SF394 (PANTHER); PTHR19143 (PANTHER); IPR020837 (PROSITE_PATTERNS); IPR002181 (PROSITE_PROFILES); IPR036056 (SUPERFAMILY)	no GO terms	no GO terms
ST vs AT	Sgl005327	SGL_30	complement(1196199..1199299)	5.70154	-4.01214	-16.1352	0.0001549	0.0193602	matrix metalloproteinase-19-like	P:GO:0006508; P:GO:0022617; F:GO:0004222; F:GO:0004252; F:GO:0008270; C:GO:0005576; C:GO:0031012	P:proteolysis; P:extracellular matrix disassembly; F:metalloendopeptidase activity; F:serine-type endopeptidase activity; F:zinc ion binding; C:extracellular region; C:extracellular matrix	EC:3.4.21; EC:3.4.24; EC:3.4; EC:3.4.24.80; EC:3	Acting on peptide bonds (peptidases); Acting on peptide bonds (peptidases); Acting on peptide bonds (peptidases); Membrane-type matrix metalloproteinase-1; Hydrolases	IPR021190 (PRINTS); IPR021190 (PIRSF); IPR018487 (PFAM); IPR036375 (G3DSA:2.110.10.GENE3D); IPR036375 (G3DSA:2.110.10.GENE3D); IPR001818 (PFAM); IPR024079 (G3DSA:3.40.390.GENE3D); PTHR10201 (PANTHER); IPR028724 (PTHR10201:PANTHER); IPR018487 (PROSITE_PROFILES); IPR018487 (PROSITE_PROFILES); IPR018487 (PROSITE_PROFILES); IPR033739 (CDD); IPR036375 (SUPERFAMILY); SSF55486 (SUPERFAMILY)	P:GO:0006508; F:GO:0004222; F:GO:0008237; F:GO:0008270; C:GO:0031012	P:proteolysis; F:metalloendopeptidase activity; F:metallopeptidase activity; F:zinc ion binding; C:extracellular matrix
ST vs AT	Sgl012235	SGL_192	complement(664102..701344)	0.510937	-3.99649	-15.9611	0.0004592	0.0363717	cell surface hyaluronidase-like	P:GO:0001947; P:GO:0003190; P:GO:0003197; P:GO:0003318; P:GO:0008152; P:GO:0016203; P:GO:0030214; P:GO:0046395; P:GO:0055008; P:GO:0060974; P:GO:1900748; P:GO:1901203; P:GO:1903670; F:GO:0004415; F:GO:0005509; C:GO:0005887	P:heart looping; P:atrioventricular valve formation; P:endocardial cushion development; P:cell migration to the midline involved in heart development; P:metabolic process; P:muscle attachment; P:hyaluronan catabolic process; P:carboxylic acid catabolic process; P:cardiac muscle tissue morphogenesis; P:cell migration involved in heart formation; P:positive regulation of vascular endothelial growth…	EC:3.2; EC:3; EC:3.2.1.35; EC:3.2.1	Glycosylases; Hydrolases; Hyaluronoglucosaminidase; Glycosylases	IPR039477 (PFAM); IPR019316 (PFAM); mobidb-lite (MOBIDB_LITE); mobidb-lite (MOBIDB_LITE); mobidb-lite (MOBIDB_LITE); mobidb-lite (MOBIDB_LITE); PTHR15535:SF17 (PANTHER); PTHR15535:SF17 (PANTHER); PTHR15535 (PANTHER); IPR019316 (PROSITE_PROFILES); IPR019316 (PROSITE_PROFILES); IPR011050 (SUPERFAMILY)	no GO terms	no GO terms
ST vs AT	Sgl005038	SGL_24	complement(1285426..1286457)	9.48717	-3.99382	-15.9316	8.417e-05	0.012692	Hypothetical predicted protein	F:GO:0046872	F:metal ion binding	0	0	mobidb-lite (MOBIDB_LITE); mobidb-lite (MOBIDB_LITE); mobidb-lite (MOBIDB_LITE); mobidb-lite (MOBIDB_LITE); mobidb-lite (MOBIDB_LITE); PTHR35558 (PANTHER); IPR000571 (PROSITE_PROFILES)	F:GO:0046872	F:metal ion binding
ST vs AT	Sgl028807	SGL_2536	complement(1612..7169)	7.18701	-3.92382	-15.177	1.85e-05	0.004843	intraflagellar transport protein 74 homolog	0	0	0	0	mobidb-lite (MOBIDB_LITE); mobidb-lite (MOBIDB_LITE)	no GO terms	no GO terms
ST vs AT	Sgl010064	SGL_50	complement(932411..935434)	2.06892	-3.89422	-14.8688	0.0004948	0.0384435	FAD-linked oxidoreductase easE-like	P:GO:0019853; F:GO:0050105; F:GO:0071949	P:L-ascorbic acid biosynthetic process; F:L-gulonolactone oxidase activity; F:FAD binding	EC:1.1; EC:1; EC:1.1.3.8; EC:1.1.3	Acting on the CH-OH group of donors; Oxidoreductases; L-gulonolactone oxidase; Acting on the CH-OH group of donors	IPR016169 (G3DSA:3.30.465.GENE3D); IPR006094 (PFAM); IPR016169 (G3DSA:3.30.465.GENE3D); IPR012951 (PFAM); mobidb-lite (MOBIDB_LITE); mobidb-lite (MOBIDB_LITE); PTHR13878:SF91 (PANTHER); PTHR13878 (PANTHER); IPR006093 (PROSITE_PATTERNS); IPR016166 (PROSITE_PROFILES); IPR036318 (SUPERFAMILY)	F:GO:0016491; F:GO:0050660; F:GO:0071949	F:oxidoreductase activity; F:flavin adenine dinucleotide binding; F:FAD binding
ST vs AT	Sgl001419	SGL_9	complement(185748..186141)	60.8262	-3.87888	-14.7116	6.883e-08	6.605e-05	serum amyloid A-5 protein-like	P:GO:0002793; P:GO:0006898; P:GO:0006953; P:GO:0007186; P:GO:0007204; P:GO:0007252; P:GO:0008203; P:GO:0009617; P:GO:0010469; P:GO:0019221; P:GO:0030168; P:GO:0030593; P:GO:0032147; P:GO:0032732; P:GO:0035634; P:GO:0043406; P:GO:0045087; P:GO:0045785; P:GO:0048246; P:GO:0048247; P:GO:0050714; P:GO:0050728; P:GO:0050918; P:GO:0051704; P:GO:0071347; P:GO:0098657; F:GO:0001664; F:GO:0035662; F:GO:00…	P:positive regulation of peptide secretion; P:receptor-mediated endocytosis; P:acute-phase response; P:G protein-coupled receptor signaling pathway; P:positive regulation of cytosolic calcium ion concentration; P:I-kappaB phosphorylation; P:cholesterol metabolic process; P:response to bacterium; P:regulation of signaling receptor activity; P:cytokine-mediated signaling pathway; P:platelet activat…	0	0	IPR000096 (PRINTS); G3DSA:1.10.132.110 (GENE3D); IPR000096 (PFAM); mobidb-lite (MOBIDB_LITE); PTHR23424:SF25 (PANTHER); PTHR23424 (PANTHER); IPR000096 (PROSITE_PATTERNS)	C:GO:0005576	C:extracellular region
ST vs AT	Sgl002204	SGL_4	2877793..2879175	2.74686	-3.87461	-14.6681	0.0003651	0.0311879	tripartite motif-containing protein 3-like	0	0	0	0	mobidb-lite (MOBIDB_LITE); PTHR24133 (PANTHER); PTHR24133:SF35 (PANTHER); SSF101898 (SUPERFAMILY); SSF58113 (SUPERFAMILY)	no GO terms	no GO terms
ST vs AT	Sgl029245	SGL_2654	4517..6431	7.52264	-3.82818	-14.2036	0.0007096	0.0481185	GLIPR1-like protein 1	C:GO:0005576	C:extracellular region	0	0	IPR001283 (PRINTS); IPR002413 (PRINTS); IPR014044 (PFAM); IPR035940 (G3DSA:3.40.33.GENE3D); PTHR10334:SF459 (PANTHER); IPR001283 (PANTHER); IPR018244 (PROSITE_PATTERNS); PS51257 (PROSITE_PROFILES); IPR035940 (SUPERFAMILY)	C:GO:0005576	C:extracellular region
ST vs AT	Sgl027125	SGL_1028	complement(86195..113616)	10.7467	-3.79852	-13.9145	0.0002787	0.0264348	uncharacterized protein LOC111134504 isoform X2	P:GO:0007219; P:GO:0016567; F:GO:0016746; F:GO:0046872	P:Notch signaling pathway; P:protein ubiquitination; F:acyltransferase activity; F:metal ion binding	EC:2.3; EC:2	Acyltransferases; Transferases	IPR043472 (G3DSA:3.40.220.GENE3D); IPR039396 (PFAM); IPR039399 (G3DSA:3.30.390.GENE3D); IPR013083 (G3DSA:3.30.40.GENE3D); IPR027370 (PFAM); IPR002589 (PFAM); IPR043472 (G3DSA:3.40.220.GENE3D); mobidb-lite (MOBIDB_LITE); mobidb-lite (MOBIDB_LITE); PTHR12622:SF41 (PANTHER); IPR039398 (PANTHER); IPR017907 (PROSITE_PATTERNS); IPR002589 (PROSITE_PROFILES); IPR001841 (PROSITE_PROFILES); IPR002589 (PROS…	P:GO:0007219; P:GO:0016567	P:Notch signaling pathway; P:protein ubiquitination
ST vs AT	Sgl026746	SGL_750	238232..242539	7.4057	-3.69149	-12.9196	1.881e-05	0.004843	fibrinogen-like protein A	P:GO:0007162; P:GO:0007528; P:GO:0008284; P:GO:0010628; P:GO:0014012; P:GO:0030198; P:GO:0043687; P:GO:0060447; P:GO:0060739; P:GO:0060740; F:GO:0001968; F:GO:0045545; C:GO:0005576; C:GO:0005604; C:GO:0005614; C:GO:0005788	P:negative regulation of cell adhesion; P:neuromuscular junction development; P:positive regulation of cell population proliferation; P:positive regulation of gene expression; P:peripheral nervous system axon regeneration; P:extracellular matrix organization; P:post-translational protein modification; P:bud outgrowth involved in lung branching; P:mesenchymal-epithelial cell signaling involved in …	0	0	IPR014716 (G3DSA:3.90.215.GENE3D); IPR002181 (PFAM); mobidb-lite (MOBIDB_LITE); PTHR19143 (PANTHER); IPR002181 (PROSITE_PROFILES); IPR036056 (SUPERFAMILY)	no GO terms	no GO terms
ST vs AT	Sgl029019	SGL_1739	complement(48660..54370)	1.32355	-3.65483	-12.5954	0.000268	0.0255719	Hypothetical predicted protein	F:GO:0003676; F:GO:0008408	F:nucleic acid binding; F:3'-5' exonuclease activity	EC:3.1; EC:3	Acting on ester bonds; Hydrolases	IPR013520 (PFAM); IPR036397 (G3DSA:3.30.420.GENE3D); PTHR13058:SF22 (PANTHER); IPR040393 (PANTHER); cd06127 (CDD); IPR012337 (SUPERFAMILY)	F:GO:0003676; F:GO:0008408	F:nucleic acid binding; F:3'-5' exonuclease activity
ST vs AT	Sgl027291	SGL_1009	63136..78056	1.38546	-3.65438	-12.5915	6.35e-05	0.0103597	serine/threonine-protein phosphatase 6 regulatory ankyrin repeat subunit B-like	F:GO:0005515	F:protein binding	0	0	IPR036770 (G3DSA:1.25.40.GENE3D); IPR041249 (PFAM); IPR036770 (G3DSA:1.25.40.GENE3D); IPR002110 (PFAM); IPR036770 (G3DSA:1.25.40.GENE3D); IPR036770 (G3DSA:1.25.40.GENE3D); IPR002110 (PFAM); IPR002110 (PFAM); IPR036770 (G3DSA:1.25.40.GENE3D); IPR002110 (PFAM); PTHR24118 (PANTHER); PS50297 (PROSITE_PROFILES); IPR002110 (PROSITE_PROFILES); PS50297 (PROSITE_PROFILES); IPR002110 (PROSITE_PROFILES); PS…	F:GO:0005515	F:protein binding
ST vs AT	Sgl026314	SGL_1347	complement(18557..72464)	4.87908	-3.62525	-12.3398	2.379e-08	2.588e-05	uncharacterized protein LOC111117870 isoform X1	0	0	0	0	IPR001846 (PFAM); G3DSA:2.10.25.10 (GENE3D); PTHR14949 (PANTHER); PTHR14949 (PANTHER); PTHR14949:SF30 (PANTHER); PTHR14949:SF30 (PANTHER); IPR000742 (PROSITE_PATTERNS); IPR001846 (PROSITE_PROFILES); IPR001846 (PROSITE_PROFILES)	no GO terms	no GO terms
ST vs AT	Sgl007931	SGL_35	2095398..2098849	2.98867	-3.57316	-11.9022	0.0004151	0.0342023	G-protein coupled receptor GRL101-like	P:GO:0007186; F:GO:0004930; F:GO:0005515; C:GO:0016021	P:G protein-coupled receptor signaling pathway; F:G protein-coupled receptor activity; F:protein binding; C:integral component of membrane	0	0	IPR000276 (PRINTS); IPR001611 (PFAM); IPR000276 (PFAM); G3DSA:1.20.1070.10 (GENE3D); IPR032675 (G3DSA:3.80.10.GENE3D); IPR032675 (G3DSA:3.80.10.GENE3D); PTHR24372:SF69 (PANTHER); PTHR24372 (PANTHER); IPR017452 (PROSITE_PROFILES); IPR001611 (PROSITE_PROFILES); IPR001611 (PROSITE_PROFILES); IPR001611 (PROSITE_PROFILES); SSF81321 (SUPERFAMILY); SSF52058 (SUPERFAMILY)	P:GO:0007186; F:GO:0004930; F:GO:0005515; C:GO:0016021	P:G protein-coupled receptor signaling pathway; F:G protein-coupled receptor activity; F:protein binding; C:integral component of membrane
ST vs AT	Sgl000053	SGL_0	complement(1067177..1083393)	9.62875	-3.42289	-10.7249	0.0001001	0.0140168	deleted in malignant brain tumors 1 protein-like isoform X1	P:GO:0006508; F:GO:0004252; F:GO:0005044; C:GO:0016020	P:proteolysis; F:serine-type endopeptidase activity; F:scavenger receptor activity; C:membrane	EC:3.4.21; EC:3.4; EC:3	Acting on peptide bonds (peptidases); Acting on peptide bonds (peptidases); Hydrolases	PR00018 (PRINTS); IPR001314 (PRINTS); IPR001190 (PRINTS); IPR000001 (PFAM); IPR038178 (G3DSA:2.40.20.GENE3D); IPR001254 (PFAM); IPR043504 (G3DSA:2.40.10.GENE3D); IPR036772 (G3DSA:3.10.250.GENE3D); IPR001190 (PFAM); PTHR24258 (PANTHER); PTHR24258:SF128 (PANTHER); PTHR24258 (PANTHER); PTHR24258 (PANTHER); PTHR24258:SF128 (PANTHER); PTHR24258:SF128 (PANTHER); IPR018056 (PROSITE_PATTERNS); IPR033116 …	P:GO:0006508; F:GO:0004252; F:GO:0005044; C:GO:0016020	P:proteolysis; F:serine-type endopeptidase activity; F:scavenger receptor activity; C:membrane
ST vs AT	Sgl028889	SGL_2354	complement(10464..18322)	12.3673	-3.42286	-10.7246	0.0001005	0.0140168	uncharacterized protein LOC105348545	P:GO:0007165; F:GO:0003953	P:signal transduction; F:NAD+ nucleosidase activity	0	0	IPR000157 (PFAM); IPR035897 (G3DSA:3.40.50.GENE3D); IPR000157 (PROSITE_PROFILES); IPR035897 (SUPERFAMILY)	P:GO:0007165; F:GO:0003953	P:signal transduction; F:NAD+ nucleosidase activity
ST vs AT	Sgl025697	SGL_675	complement(93705..97680)	21.8707	-3.40914	-10.6232	0.0005793	0.0416353	Ubiquitin-60S ribosomal protein L40	P:GO:0006412; F:GO:0003735; F:GO:0005515; C:GO:0005634; C:GO:0005737; C:GO:0005840	P:translation; F:structural constituent of ribosome; F:protein binding; C:nucleus; C:cytoplasm; C:ribosome	0	0	IPR000626 (PFAM); G3DSA:3.10.20.90 (GENE3D); PTHR10666 (PANTHER); PTHR10666:SF238 (PANTHER); IPR000626 (PROSITE_PROFILES); IPR029071 (SUPERFAMILY)	F:GO:0005515	F:protein binding
ST vs AT	Sgl001214	SGL_19	complement(11934..34364)	9.8505	-3.37378	-10.3659	9.773e-06	0.002953	Hypothetical predicted protein	P:GO:0006406; P:GO:0006611; P:GO:0007281; P:GO:0008380; P:GO:0010468; P:GO:0010501; P:GO:0015833; P:GO:0043065; F:GO:0003723; F:GO:0003724; F:GO:0005524; F:GO:0016887; C:GO:0005730; C:GO:0031965; C:GO:0043186; C:GO:0044614; C:GO:0071013	P:mRNA export from nucleus; P:protein export from nucleus; P:germ cell development; P:RNA splicing; P:regulation of gene expression; P:RNA secondary structure unwinding; P:peptide transport; P:positive regulation of apoptotic process; F:RNA binding; F:RNA helicase activity; F:ATP binding; F:ATP hydrolysis activity; C:nucleolus; C:nuclear membrane; C:P granule; C:nuclear pore cytoplasmic filaments…	EC:3.6.1; EC:3.6.4.13; EC:3.6; EC:3	Acting on acid anhydrides; RNA helicase; Acting on acid anhydrides; Hydrolases	IPR027417 (G3DSA:3.40.50.GENE3D); IPR011545 (PFAM); PTHR47958 (PANTHER); PTHR47958:SF93 (PANTHER); IPR014001 (PROSITE_PROFILES); cd17963 (CDD); IPR027417 (SUPERFAMILY)	F:GO:0003676; F:GO:0005524	F:nucleic acid binding; F:ATP binding
ST vs AT	Sgl029591	SGL_2208	complement(1214..2211)	15.5313	-3.35887	-10.2594	2.604e-06	0.001327	myosin-16-like isoform X4	P:GO:0001934; P:GO:0002224; P:GO:0002576; P:GO:0002758; P:GO:0007160; P:GO:0030198; P:GO:0031639; P:GO:0034116; P:GO:0036345; P:GO:0042730; P:GO:0043687; P:GO:0045907; P:GO:0045921; P:GO:0050714; P:GO:0051130; P:GO:0051258; P:GO:0051592; P:GO:0070374; P:GO:0071347; P:GO:0071354; P:GO:0072378; P:GO:0090277; P:GO:0090331; P:GO:1900026; P:GO:1902042; P:GO:1903524; P:GO:2000352; F:GO:0005102; F:GO:00…	P:positive regulation of protein phosphorylation; P:toll-like receptor signaling pathway; P:platelet degranulation; P:innate immune response-activating signal transduction; P:cell-matrix adhesion; P:extracellular matrix organization; P:plasminogen activation; P:positive regulation of heterotypic cell-cell adhesion; P:platelet maturation; P:fibrinolysis; P:post-translational protein modification; …	0	0	IPR014716 (G3DSA:3.90.215.GENE3D); IPR002181 (PFAM); IPR002181 (PROSITE_PROFILES); IPR036056 (SUPERFAMILY)	no GO terms	no GO terms
ST vs AT	Sgl001865	SGL_3	308631..309658	15.9201	-3.35704	-10.2464	0.0002439	0.0246812	E3 ubiquitin-protein ligase rnf213-alpha	P:GO:0000209; P:GO:0002040; P:GO:0006511; P:GO:0051260; P:GO:0051865; P:GO:2000051; F:GO:0004842; F:GO:0016887; C:GO:0005730; C:GO:0005829	P:protein polyubiquitination; P:sprouting angiogenesis; P:ubiquitin-dependent protein catabolic process; P:protein homooligomerization; P:protein autoubiquitination; P:negative regulation of non-canonical Wnt signaling pathway; F:ubiquitin-protein transferase activity; F:ATP hydrolysis activity; C:nucleolus; C:cytosol	EC:3.6.1; EC:2; EC:3.6; EC:3	Acting on acid anhydrides; Transferases; Acting on acid anhydrides; Hydrolases	IPR031248 (PANTHER)	F:GO:0004842; F:GO:0016887	F:ubiquitin-protein transferase activity; F:ATP hydrolysis activity
ST vs AT	Sgl001002	SGL_8	4279427..4287805	3.33154	-3.21901	-9.31149	4.501e-05	0.00844	protocadherin Fat 4-like isoform X2	P:GO:0007156; F:GO:0005509; C:GO:0005886; C:GO:0016021	P:homophilic cell adhesion via plasma membrane adhesion molecules; F:calcium ion binding; C:plasma membrane; C:integral component of membrane	0	0	G3DSA:2.60.40.60 (GENE3D); G3DSA:2.60.40.60 (GENE3D); G3DSA:2.60.40.60 (GENE3D); IPR030276 (PTHR24026:PANTHER); PTHR24026 (PANTHER); IPR002126 (PROSITE_PROFILES); cd11304 (CDD); IPR015919 (SUPERFAMILY); IPR015919 (SUPERFAMILY)	P:GO:0007156; F:GO:0005509; C:GO:0016020	P:homophilic cell adhesion via plasma membrane adhesion molecules; F:calcium ion binding; C:membrane
ST vs AT	Sgl027431	SGL_1415	17290..36795	63.8673	-3.20276	-9.2072	0.0003569	0.0308093	ubiquitin carboxyl-terminal hydrolase 16-like	P:GO:0006511; P:GO:0016579; F:GO:0004843; C:GO:0016021	P:ubiquitin-dependent protein catabolic process; P:protein deubiquitination; F:thiol-dependent deubiquitinase; C:integral component of membrane	EC:3.4; EC:3; EC:3.4.19; EC:3.4.19.12	Acting on peptide bonds (peptidases); Hydrolases; Acting on peptide bonds (peptidases); Ubiquitinyl hydrolase 1	IPR001394 (PFAM); G3DSA:3.90.70.10 (GENE3D); mobidb-lite (MOBIDB_LITE); PTHR21646:SF24 (PANTHER); PTHR21646 (PANTHER); IPR018200 (PROSITE_PATTERNS); IPR028889 (PROSITE_PROFILES); IPR038765 (SUPERFAMILY)	P:GO:0006511; P:GO:0016579; F:GO:0004843	P:ubiquitin-dependent protein catabolic process; P:protein deubiquitination; F:thiol-dependent deubiquitinase
ST vs AT	Sgl024982	SGL_686	complement(179378..183093)	2.89135	-3.19375	-9.14983	0.0001498	0.0190881	Hypothetical predicted protein	0	0	0	0	G3DSA:1.10.10.60 (GENE3D); IPR044822 (PFAM); mobidb-lite (MOBIDB_LITE); mobidb-lite (MOBIDB_LITE); mobidb-lite (MOBIDB_LITE)	no GO terms	no GO terms
ST vs AT	Sgl003130	SGL_12	complement(1211244..1216221)	10.9294	-3.18681	-9.10596	5.739e-05	0.009753	cytochrome P450 2B15	F:GO:0004497; F:GO:0005506; F:GO:0016705; F:GO:0020037; C:GO:0016021	F:monooxygenase activity; F:iron ion binding; F:oxidoreductase activity, acting on paired donors, with incorporation or reduction of molecular oxygen; F:heme binding; C:integral component of membrane	EC:1.14.14.1; EC:1; EC:1.14; EC:1.14.14.24	Unspecific monooxygenase; Oxidoreductases; Acting on paired donors, with incorporation or reduction of molecular oxygen. The oxygen incorporated need not be derived from O(2); Vitamin D 25-hydroxylase	IPR002401 (PRINTS); IPR001128 (PRINTS); IPR001128 (PFAM); IPR036396 (G3DSA:1.10.630.GENE3D); PTHR24300 (PANTHER); IPR017972 (PROSITE_PATTERNS); IPR036396 (SUPERFAMILY)	F:GO:0004497; F:GO:0005506; F:GO:0016705; F:GO:0020037	F:monooxygenase activity; F:iron ion binding; F:oxidoreductase activity, acting on paired donors, with incorporation or reduction of molecular oxygen; F:heme binding
ST vs AT	Sgl015347	SGL_142	516411..530650	2.20461	-3.06656	-8.37772	0.0007137	0.0481185	uncharacterized protein LOC105324756	F:GO:0005509; C:GO:0016021	F:calcium ion binding; C:integral component of membrane	0	0	G3DSA:1.10.238.10 (GENE3D); mobidb-lite (MOBIDB_LITE); IPR018247 (PROSITE_PATTERNS); IPR002048 (PROSITE_PROFILES); IPR011992 (SUPERFAMILY)	F:GO:0005509	F:calcium ion binding
ST vs AT	Sgl002293	SGL_4	4823778..4827446	67.348	-3.01737	-8.09692	2.626e-11	1.114e-07	uncharacterized protein LOC105320485 isoform X2	P:GO:0006955; F:GO:0005164; C:GO:0016020	P:immune response; F:tumor necrosis factor receptor binding; C:membrane	0	0	IPR006052 (PFAM); IPR008983 (G3DSA:2.60.120.GENE3D); IPR008983 (SUPERFAMILY)	P:GO:0006955; F:GO:0005164; F:GO:0005515; C:GO:0016020	P:immune response; F:tumor necrosis factor receptor binding; F:protein binding; C:membrane
ST vs AT	Sgl004285	SGL_23	2069778..2076508	15.7726	-2.87515	-7.33681	3.588e-05	0.007388	stimulated by retinoic acid gene 6 protein-like isoform X3	P:GO:0006855; P:GO:0009410; P:GO:0015718; P:GO:0034633; P:GO:0071939; P:GO:0098656; P:GO:1905039; C:GO:0005886	P:xenobiotic transmembrane transport; P:response to xenobiotic stimulus; P:monocarboxylic acid transport; P:retinol transport; P:vitamin A import; P:anion transmembrane transport; P:carboxylic acid transmembrane transport; C:plasma membrane	0	0	PF14752 (PFAM); PTHR21444 (PANTHER); PTHR21444:SF15 (PANTHER)	no GO terms	no GO terms
ST vs AT	Sgl010141	SGL_100	753297..754718	11.854	-2.79003	-6.91642	4.966e-05	0.008904	complement C1q-like protein 4	P:GO:0030198; P:GO:0048593; P:GO:0050673; P:GO:0098609; F:GO:0005201; F:GO:0005515; F:GO:0030674; C:GO:0005576; C:GO:0005604; C:GO:0005788	P:extracellular matrix organization; P:camera-type eye morphogenesis; P:epithelial cell proliferation; P:cell-cell adhesion; F:extracellular matrix structural constituent; F:protein binding; F:protein-macromolecule adaptor activity; C:extracellular region; C:basement membrane; C:endoplasmic reticulum lumen	0	0	IPR001073 (PRINTS); IPR008983 (G3DSA:2.60.120.GENE3D); IPR001073 (PFAM); PTHR22923:SF102 (PANTHER); PTHR22923 (PANTHER); IPR001073 (PROSITE_PROFILES); IPR008983 (SUPERFAMILY)	F:GO:0005515	F:protein binding
ST vs AT	Sgl006351	SGL_27	989304..1014289	8.78356	-2.77057	-6.82377	0.0001868	0.021159	cGMP-specific 3',5'-cyclic phosphodiesterase isoform X1	P:GO:0007165; P:GO:0032240; P:GO:0046068; F:GO:0005515; F:GO:0047555; C:GO:0005634; C:GO:0005737; C:GO:0016324	P:signal transduction; P:negative regulation of nucleobase-containing compound transport; P:cGMP metabolic process; F:protein binding; F:3',5'-cyclic-GMP phosphodiesterase activity; C:nucleus; C:cytoplasm; C:apical plasma membrane	EC:3.1.4; EC:3.1.4.17; EC:3.1; EC:3.1.4.35; EC:3	Acting on ester bonds; 3',5'-cyclic-nucleotide phosphodiesterase; Acting on ester bonds; 3',5'-cyclic-GMP phosphodiesterase; Hydrolases	IPR023088 (PRINTS); IPR002073 (PFAM); IPR003018 (PFAM); IPR029016 (G3DSA:3.30.450.GENE3D); IPR036971 (G3DSA:1.10.1300.GENE3D); mobidb-lite (MOBIDB_LITE); mobidb-lite (MOBIDB_LITE); mobidb-lite (MOBIDB_LITE); PTHR11347:SF20 (PANTHER); PTHR11347 (PANTHER); IPR023174 (PROSITE_PATTERNS); IPR002073 (PROSITE_PROFILES); IPR003607 (CDD); SSF55781 (SUPERFAMILY); SSF55781 (SUPERFAMILY); SSF109604 (SUPERFAM…	P:GO:0007165; F:GO:0004114; F:GO:0005515; F:GO:0008081	P:signal transduction; F:3',5'-cyclic-nucleotide phosphodiesterase activity; F:protein binding; F:phosphoric diester hydrolase activity
ST vs AT	Sgl018625	SGL_419	complement(424539..435026)	14.7063	-2.76263	-6.78633	2.529e-06	0.001327	paramyosin-like isoform X3	F:GO:0005515	F:protein binding	0	0	IPR001073 (PRINTS); IPR008983 (G3DSA:2.60.120.GENE3D); IPR001073 (PFAM); IPR008983 (G3DSA:2.60.120.GENE3D); PTHR22923:SF68 (PANTHER); PTHR22923:SF68 (PANTHER); PTHR22923 (PANTHER); IPR001073 (PROSITE_PROFILES); IPR001073 (PROSITE_PROFILES); IPR008983 (SUPERFAMILY); IPR008983 (SUPERFAMILY)	F:GO:0005515	F:protein binding
ST vs AT	Sgl001636	SGL_5	complement(160623..165769)	8.12443	-2.761	-6.77866	1.593e-05	0.004404	cell division control protein 42 homolog	P:GO:0007264; P:GO:0051301; F:GO:0003924; F:GO:0005525	P:small GTPase mediated signal transduction; P:cell division; F:GTPase activity; F:GTP binding	EC:3.6.1; EC:3.6; EC:3	Acting on acid anhydrides; Acting on acid anhydrides; Hydrolases	PR00449 (PRINTS); IPR005225 (TIGRFAM); IPR001806 (PFAM); IPR027417 (G3DSA:3.40.50.GENE3D); IPR003578 (PANTHER); PS51419 (PROSITE_PROFILES); PS51420 (PROSITE_PROFILES); IPR001806 (PROSITE_PROFILES); cd00157 (CDD); IPR027417 (SUPERFAMILY)	P:GO:0007264; F:GO:0003924; F:GO:0005525	P:small GTPase mediated signal transduction; F:GTPase activity; F:GTP binding
ST vs AT	Sgl001510	SGL_9	complement(2389217..2394141)	118.325	-2.75114	-6.73248	2.981e-06	0.001474	uncharacterized protein LOC111128648 isoform X2	0	0	0	0	IPR007110 (PROSITE_PROFILES)	no GO terms	no GO terms
ST vs AT	Sgl022973	SGL_775	complement(51210..82253)	61.6265	-2.71321	-6.55781	7.856e-06	0.002563	CD109 antigen-like isoform X1	F:GO:0004866; C:GO:0005615	F:endopeptidase inhibitor activity; C:extracellular space	0	0	IPR013783 (G3DSA:2.60.40.GENE3D); IPR002890 (PFAM); G3DSA:2.60.40.1940 (GENE3D); G3DSA:2.60.40.1930 (GENE3D); G3DSA:2.60.40.2950 (GENE3D); G3DSA:2.20.130.20 (GENE3D); IPR013783 (G3DSA:2.60.40.GENE3D); G3DSA:2.60.40.1930 (GENE3D); G3DSA:1.50.10.20 (GENE3D); IPR041555 (PFAM); IPR011626 (PFAM); IPR001599 (PFAM); IPR011625 (PFAM); G3DSA:6.20.50.160 (GENE3D); G3DSA:2.60.120.1540 (GENE3D); mobidb-lite …	F:GO:0004866; C:GO:0005615	F:endopeptidase inhibitor activity; C:extracellular space
ST vs AT	Sgl011653	SGL_69	complement(343855..345015)	242.121	-2.70041	-6.49986	2.068e-07	0.0001687	Hypothetical predicted protein	P:GO:0006471; F:GO:0003956; C:GO:0016021	P:protein ADP-ribosylation; F:NAD(P)+-protein-arginine ADP-ribosyltransferase activity; C:integral component of membrane	0	0	G3DSA:3.90.176.10 (GENE3D); IPR000768 (PFAM); IPR036770 (G3DSA:1.25.40.GENE3D); SSF56399 (SUPERFAMILY); IPR036770 (SUPERFAMILY)	P:GO:0006471; F:GO:0003956	P:protein ADP-ribosylation; F:NAD(P)+-protein-arginine ADP-ribosyltransferase activity
ST vs AT	Sgl003132	SGL_12	1235842..1239936	285.412	-2.54041	-5.81756	1.772e-05	0.004739	tumor necrosis factor receptor superfamily member 21-like	0	0	0	0	no IPS match	no IPS match	no IPS match
ST vs AT	Sgl007979	SGL_63	complement(1094084..1096824)	39.8204	-2.52628	-5.76083	0.0006922	0.0478505	apolipoprotein L3-like	P:GO:0006869; P:GO:0042157; F:GO:0008289; C:GO:0005576	P:lipid transport; P:lipoprotein metabolic process; F:lipid binding; C:extracellular region	0	0	IPR008405 (PFAM); IPR008405 (PANTHER)	P:GO:0006869; P:GO:0042157; F:GO:0008289; C:GO:0005576	P:lipid transport; P:lipoprotein metabolic process; F:lipid binding; C:extracellular region
ST vs AT	Sgl009383	SGL_60	391693..400594	31.65	-2.49763	-5.64756	5.018e-06	0.002014	poly [ADP-ribose] polymerase 14-like isoform X1	0	0	0	0	mobidb-lite (MOBIDB_LITE); mobidb-lite (MOBIDB_LITE); mobidb-lite (MOBIDB_LITE); mobidb-lite (MOBIDB_LITE)	no GO terms	no GO terms
ST vs AT	Sgl027430	SGL_1415	14386..15951	67.7262	-2.46146	-5.50774	1.7e-06	0.001027	ankyrin repeat and IBR domain-containing protein 1-like	P:GO:0016567; F:GO:0004842; F:GO:0046872	P:protein ubiquitination; F:ubiquitin-protein transferase activity; F:metal ion binding	EC:2.3.2.31; EC:2	RBR-type E3 ubiquitin transferase; Transferases	IPR002867 (PFAM); G3DSA:1.20.120.1750 (GENE3D); IPR031127 (PANTHER); PTHR11685:SF314 (PANTHER); IPR044066 (PROSITE_PROFILES); SSF57850 (SUPERFAMILY); SSF57850 (SUPERFAMILY)	P:GO:0016567; F:GO:0004842	P:protein ubiquitination; F:ubiquitin-protein transferase activity
ST vs AT	Sgl027429	SGL_1415	complement(12982..14117)	88.6204	-2.4237	-5.36547	3.713e-05	0.007388	Hypothetical predicted protein	F:GO:0005515	F:protein binding	0	0	IPR000626 (PFAM); G3DSA:3.10.20.90 (GENE3D); IPR000626 (PROSITE_PROFILES); IPR029071 (SUPERFAMILY)	F:GO:0005515	F:protein binding
ST vs AT	Sgl004926	SGL_22	2055272..2056975	8.22198	-2.41395	-5.32931	0.0003624	0.0311158	prolyl-tRNA editing protein	P:GO:0106074; F:GO:0002161; C:GO:0016021	P:aminoacyl-tRNA metabolism involved in translational fidelity; F:aminoacyl-tRNA editing activity; C:integral component of membrane	EC:3.1; EC:3; EC:3.1.1.1	Acting on ester bonds; Hydrolases; Carboxylesterase	IPR007214 (PFAM); IPR036754 (G3DSA:3.90.960.GENE3D); IPR040285 (PANTHER); PTHR31423:SF3 (PANTHER); IPR036754 (SUPERFAMILY)	F:GO:0002161	F:aminoacyl-tRNA editing activity
ST vs AT	Sgl006010	SGL_58	complement(310809..318169)	32.5401	-2.20673	-4.61626	6.529e-05	0.0103965	Hypothetical predicted protein	P:GO:0002252; P:GO:0006955; P:GO:0009617; P:GO:0051607; P:GO:0051704; F:GO:0005525	P:immune effector process; P:immune response; P:response to bacterium; P:defense response to virus; P:multi-organism process; F:GTP binding	0	0	IPR027417 (G3DSA:3.40.50.GENE3D); IPR006073 (PFAM); PTHR14241:SF23 (PANTHER); PTHR14241 (PANTHER); cd00882 (CDD); IPR027417 (SUPERFAMILY)	F:GO:0005525	F:GTP binding
ST vs AT	Sgl022814	SGL_611	complement(202663..259540)	2.1398	-2.20663	-4.61596	8.67e-05	0.0127431	uncharacterized protein LOC117686897	0	0	0	0	G3DSA:2.40.50.140 (GENE3D); PTHR35378 (PANTHER); cd04491 (CDD); IPR012340 (SUPERFAMILY)	no GO terms	no GO terms
ST vs AT	Sgl026208	SGL_1282	complement(84845..96414)	44.0592	-2.16201	-4.47539	1.236e-06	0.0008069	uncharacterized protein LOC105320504	P:GO:0006508; F:GO:0008234	P:proteolysis; F:cysteine-type peptidase activity	EC:3.4; EC:3	Acting on peptide bonds (peptidases); Hydrolases	IPR013083 (G3DSA:3.30.40.GENE3D); IPR003653 (PFAM); G3DSA:3.40.395.10 (GENE3D); mobidb-lite (MOBIDB_LITE); mobidb-lite (MOBIDB_LITE); PTHR12606 (PANTHER); IPR019786 (PROSITE_PATTERNS); IPR003653 (PROSITE_PROFILES); IPR011011 (SUPERFAMILY); IPR038765 (SUPERFAMILY)	P:GO:0006508; F:GO:0008234	P:proteolysis; F:cysteine-type peptidase activity
ST vs AT	Sgl026780	SGL_1654	complement(29370..44303)	42.8172	-2.15244	-4.4458	8.498e-09	1.26e-05	perlucin-like protein	0	0	0	0	IPR001304 (PFAM); IPR016186 (G3DSA:3.10.100.GENE3D); PTHR22802 (PANTHER); PTHR22802 (PANTHER); PTHR22802 (PANTHER); PTHR22802:SF380 (PANTHER); PTHR22802:SF380 (PANTHER); IPR001304 (PROSITE_PROFILES); IPR001304 (PROSITE_PROFILES); IPR001304 (PROSITE_PROFILES); cd00037 (CDD); cd00037 (CDD); IPR016187 (SUPERFAMILY); IPR016187 (SUPERFAMILY); IPR016187 (SUPERFAMILY)	no GO terms	no GO terms
ST vs AT	Sgl024515	SGL_1179	complement(11445..12738)	63.394	-2.1485	-4.43366	6.118e-07	0.0004186	E3 ubiquitin-protein ligase arih1-like	P:GO:0016567; F:GO:0004842	P:protein ubiquitination; F:ubiquitin-protein transferase activity	EC:2	Transferases	PTHR11685:SF314 (PANTHER); IPR031127 (PANTHER); SSF57850 (SUPERFAMILY)	P:GO:0016567; F:GO:0004842	P:protein ubiquitination; F:ubiquitin-protein transferase activity
ST vs AT	Sgl021425	SGL_452	complement(312576..320484)	14.1278	-2.11191	-4.32263	5.984e-05	0.0100645	heat shock 70 kDa protein 12A-like	F:GO:0005524; F:GO:0016887	F:ATP binding; F:ATP hydrolysis activity	EC:3.6.1; EC:3.6; EC:3	Acting on acid anhydrides; Acting on acid anhydrides; Hydrolases	IPR013126 (PFAM); G3DSA:3.30.420.40 (GENE3D); PTHR14187 (PANTHER); IPR043129 (SUPERFAMILY); IPR043129 (SUPERFAMILY)	F:GO:0005524; F:GO:0016887	F:ATP binding; F:ATP hydrolysis activity
ST vs AT	Sgl010940	SGL_144	complement(429602..434468)	4.88994	-2.10217	-4.29355	0.0001761	0.020519	UPF0160 protein MYG1, mitochondrial isoform X2	P:GO:0007340; P:GO:0016042; P:GO:0035556; P:GO:0035641; P:GO:0046488; F:GO:0004435; F:GO:0005509; C:GO:0005634; C:GO:0005654; C:GO:0005739; C:GO:0005783	P:acrosome reaction; P:lipid catabolic process; P:intracellular signal transduction; P:locomotory exploration behavior; P:phosphatidylinositol metabolic process; F:phosphatidylinositol phospholipase C activity; F:calcium ion binding; C:nucleus; C:nucleoplasm; C:mitochondrion; C:endoplasmic reticulum	EC:3.1.4; EC:3.1; EC:3; EC:3.1.4.3; EC:3.1.4.11; EC:3.1.1	Acting on ester bonds; Acting on ester bonds; Hydrolases; Phospholipase C; Phosphoinositide phospholipase C; Acting on ester bonds	IPR003226 (PFAM); PTHR11215:SF1 (PANTHER); IPR003226 (PANTHER)	no GO terms	no GO terms
ST vs AT	Sgl015780	SGL_185	464102..467741	8.14904	-2.07153	-4.20333	4.799e-05	0.008734	SET domain-containing protein 9-like	P:GO:0032259; P:GO:1901796; F:GO:0005515; F:GO:0016278; C:GO:0005654	P:methylation; P:regulation of signal transduction by p53 class mediator; F:protein binding; F:lysine N-methyltransferase activity; C:nucleoplasm	EC:2.1; EC:2; EC:2.1.1	Transferring one-carbon groups; Transferases; Transferring one-carbon groups	G3DSA:2.170.270.10 (GENE3D); IPR001214 (PFAM); IPR040415 (PANTHER); PTHR33524:SF2 (PANTHER); IPR001214 (PROSITE_PROFILES); cd10537 (CDD); SSF82199 (SUPERFAMILY)	F:GO:0005515	F:protein binding
ST vs AT	Sgl006757	SGL_41	1107069..1164161	7.32009	-2.07006	-4.19905	6.878e-05	0.0107903	voltage-dependent calcium channel subunit alpha-2/delta-3-like	P:GO:0007274; P:GO:0034765; P:GO:0045886; P:GO:0048488; P:GO:0050908; P:GO:0050965; P:GO:0070588; P:GO:0097352; P:GO:0098657; F:GO:0005244; F:GO:0005245; F:GO:0005262; F:GO:0022839; C:GO:0005891; C:GO:0016021; C:GO:0048786	P:neuromuscular synaptic transmission; P:regulation of ion transmembrane transport; P:negative regulation of synaptic assembly at neuromuscular junction; P:synaptic vesicle endocytosis; P:detection of light stimulus involved in visual perception; P:detection of temperature stimulus involved in sensory perception of pain; P:calcium ion transmembrane transport; P:autophagosome maturation; P:import …	EC:7	Translocases	IPR002035 (PFAM); G3DSA:3.30.450.20 (GENE3D); IPR036465 (G3DSA:3.40.50.GENE3D); IPR013608 (PFAM); PTHR10166 (PANTHER); PTHR10166:SF59 (PANTHER); IPR002035 (PROSITE_PROFILES); IPR036465 (SUPERFAMILY)	no GO terms	no GO terms
ST vs AT	Sgl023622	SGL_344	320110..364312	7.61937	-1.97706	-3.93689	0.0005459	0.0397285	Hypothetical predicted protein	P:GO:0001525; P:GO:0010952; P:GO:0043066; P:GO:0043312; F:GO:0016504; C:GO:0005577; C:GO:0009986; C:GO:1904813	P:angiogenesis; P:positive regulation of peptidase activity; P:negative regulation of apoptotic process; P:neutrophil degranulation; F:peptidase activator activity; C:fibrinogen complex; C:cell surface; C:ficolin-1-rich granule lumen	0	0	IPR014716 (G3DSA:3.90.215.GENE3D); IPR002181 (PFAM); PTHR19143 (PANTHER); IPR028793 (PTHR19143:PANTHER); IPR002181 (PROSITE_PROFILES); IPR002181 (PROSITE_PROFILES); IPR002181 (PROSITE_PROFILES); IPR036056 (SUPERFAMILY); IPR036056 (SUPERFAMILY); IPR036056 (SUPERFAMILY)	P:GO:0001525; P:GO:0043066; C:GO:0005615	P:angiogenesis; P:negative regulation of apoptotic process; C:extracellular space
ST vs AT	Sgl007654	SGL_71	complement(1200863..1234300)	7.6255	-1.94918	-3.86156	1.459e-05	0.004104	poly [ADP-ribose] polymerase 12-like isoform X1	F:GO:0003950; F:GO:0046872	F:NAD+ ADP-ribosyltransferase activity; F:metal ion binding	EC:2.4.2; EC:2.4; EC:2; EC:2.4.2.30	Glycosyltransferases; Glycosyltransferases; Transferases; NAD(+) ADP-ribosyltransferase	IPR012317 (PFAM); IPR037197 (G3DSA:3.30.720.GENE3D); G3DSA:3.90.228.10 (GENE3D); IPR004170 (PFAM); mobidb-lite (MOBIDB_LITE); mobidb-lite (MOBIDB_LITE); mobidb-lite (MOBIDB_LITE); mobidb-lite (MOBIDB_LITE); mobidb-lite (MOBIDB_LITE); mobidb-lite (MOBIDB_LITE); mobidb-lite (MOBIDB_LITE); mobidb-lite (MOBIDB_LITE); PTHR45740 (PANTHER); IPR000571 (PROSITE_PROFILES); IPR004170 (PROSITE_PROFILES); IPR…	F:GO:0003950; F:GO:0046872	F:NAD+ ADP-ribosyltransferase activity; F:metal ion binding
ST vs AT	Sgl001868	SGL_3	389359..396624	76.5576	-1.92996	-3.81046	0.0002537	0.0249318	interferon-induced helicase C domain-containing protein 1-like	P:GO:0002230; P:GO:0002697; P:GO:0002758; P:GO:0002793; P:GO:0009597; P:GO:0016579; P:GO:0016925; P:GO:0022618; P:GO:0030334; P:GO:0030422; P:GO:0032480; P:GO:0032725; P:GO:0032727; P:GO:0032728; P:GO:0032755; P:GO:0032757; P:GO:0032760; P:GO:0034344; P:GO:0039529; P:GO:0039530; P:GO:0040029; P:GO:0044764; P:GO:0045944; P:GO:0050714; P:GO:0051091; P:GO:0060760; P:GO:0071360; P:GO:1903863; F:GO:00…	P:positive regulation of defense response to virus by host; P:regulation of immune effector process; P:innate immune response-activating signal transduction; P:positive regulation of peptide secretion; P:detection of virus; P:protein deubiquitination; P:protein sumoylation; P:ribonucleoprotein complex assembly; P:regulation of cell migration; P:production of siRNA involved in RNA interference; P:…	EC:3.6.1; EC:3.6.3.14; EC:3.6.4.13; EC:3.6; EC:3	Acting on acid anhydrides; Acting on acid anhydrides; RNA helicase; Acting on acid anhydrides; Hydrolases	IPR011545 (PFAM); IPR001650 (PFAM); IPR027417 (G3DSA:3.40.50.GENE3D); G3DSA:1.20.1320.30 (GENE3D); IPR038557 (G3DSA:2.170.150.GENE3D); IPR041204 (PFAM); IPR027417 (G3DSA:3.40.50.GENE3D); IPR021673 (PFAM); mobidb-lite (MOBIDB_LITE); mobidb-lite (MOBIDB_LITE); PTHR14074 (PANTHER); IPR021673 (PROSITE_PROFILES); IPR001650 (PROSITE_PROFILES); IPR014001 (PROSITE_PROFILES); IPR027417 (SUPERFAMILY); IPR0…	F:GO:0003676; F:GO:0005524	F:nucleic acid binding; F:ATP binding
ST vs AT	Sgl015452	SGL_249	747759..749792	183.596	-1.92801	-3.8053	5.299e-07	0.000393	Hypothetical predicted protein	P:GO:0006468; F:GO:0004672; F:GO:0005524	P:protein phosphorylation; F:protein kinase activity; F:ATP binding	EC:2.7.1; EC:2.7; EC:2	Transferring phosphorus-containing groups; Transferring phosphorus-containing groups; Transferases	IPR000719 (PFAM); G3DSA:3.30.200.20 (GENE3D); G3DSA:1.10.510.10 (GENE3D); mobidb-lite (MOBIDB_LITE); mobidb-lite (MOBIDB_LITE); PTHR44329 (PANTHER); IPR017441 (PROSITE_PATTERNS); IPR008271 (PROSITE_PATTERNS); IPR000719 (PROSITE_PROFILES); IPR011009 (SUPERFAMILY)	P:GO:0006468; F:GO:0004672; F:GO:0005524	P:protein phosphorylation; F:protein kinase activity; F:ATP binding
ST vs AT	Sgl015406	SGL_187	641543..644896	19.0897	-1.86894	-3.65263	0.0001757	0.020519	cytochrome P450 3A9	F:GO:0005506; F:GO:0020037; F:GO:0070330; C:GO:0016021	F:iron ion binding; F:heme binding; F:aromatase activity; C:integral component of membrane	EC:1.14.14.1; EC:1; EC:1.14.14; EC:1.14	Unspecific monooxygenase; Oxidoreductases; Acting on paired donors, with incorporation or reduction of molecular oxygen. The oxygen incorporated need not be derived from O(2); Acting on paired donors, with incorporation or reduction of molecular oxygen. The oxygen incorporated need not be derived from O(2)	IPR001128 (PRINTS); IPR002401 (PRINTS); IPR036396 (G3DSA:1.10.630.GENE3D); IPR001128 (PFAM); PTHR24302 (PANTHER); IPR017972 (PROSITE_PATTERNS); IPR036396 (SUPERFAMILY)	F:GO:0004497; F:GO:0005506; F:GO:0016705; F:GO:0020037	F:monooxygenase activity; F:iron ion binding; F:oxidoreductase activity, acting on paired donors, with incorporation or reduction of molecular oxygen; F:heme binding
ST vs AT	Sgl017400	SGL_217	795360..797162	7.68061	-1.86674	-3.64706	0.0002025	0.0218848	iron transport multicopper oxidase fetC isoform X1	P:GO:0098656; F:GO:0005507; F:GO:0008308; F:GO:0016491; C:GO:0005741	P:anion transmembrane transport; F:copper ion binding; F:voltage-gated anion channel activity; F:oxidoreductase activity; C:mitochondrial outer membrane	EC:1; EC:7	Oxidoreductases; Translocases	IPR008972 (G3DSA:2.60.40.GENE3D); IPR008972 (G3DSA:2.60.40.GENE3D); IPR008972 (G3DSA:2.60.40.GENE3D); IPR011707 (PFAM); IPR011706 (PFAM); IPR001117 (PFAM); mobidb-lite (MOBIDB_LITE); mobidb-lite (MOBIDB_LITE); PTHR11709:SF416 (PANTHER); IPR045087 (PANTHER); IPR002355 (PROSITE_PATTERNS); IPR033138 (PROSITE_PATTERNS); IPR001925 (PROSITE_PATTERNS); IPR033138 (PROSITE_PATTERNS); cd13905 (CDD); cd1385…	P:GO:0098656; F:GO:0005507; F:GO:0008308; F:GO:0016491; C:GO:0005741	P:anion transmembrane transport; F:copper ion binding; F:voltage-gated anion channel activity; F:oxidoreductase activity; C:mitochondrial outer membrane
ST vs AT	Sgl012722	SGL_125	complement(498989..510878)	7.44742	-1.85068	-3.60669	8.305e-05	0.0126627	E3 ubiquitin-protein ligase MYCBP2-like	P:GO:0001933; P:GO:0008582; P:GO:0010171; P:GO:0010771; P:GO:0016567; P:GO:0018991; P:GO:0031647; P:GO:0043409; P:GO:0045665; P:GO:0048692; P:GO:0048843; P:GO:0051965; P:GO:1902230; P:GO:1905490; P:GO:1905608; P:GO:1905812; P:GO:1905815; P:GO:1905869; F:GO:0008270; F:GO:0016746; F:GO:0019903; F:GO:0031435; F:GO:0061630; C:GO:0030424; C:GO:0031594; C:GO:0036062	P:negative regulation of protein phosphorylation; P:regulation of synaptic assembly at neuromuscular junction; P:body morphogenesis; P:negative regulation of cell morphogenesis involved in differentiation; P:protein ubiquitination; P:oviposition; P:regulation of protein stability; P:negative regulation of MAPK cascade; P:negative regulation of neuron differentiation; P:negative regulation of axon…	EC:2.3; EC:2; EC:2.3.2.27	Acyltransferases; Transferases; RING-type E3 ubiquitin transferase	IPR013083 (G3DSA:3.30.40.GENE3D); IPR001841 (PFAM); PTHR45943 (PANTHER); IPR001841 (PROSITE_PROFILES); SSF57850 (SUPERFAMILY); SSF57850 (SUPERFAMILY)	no GO terms	no GO terms
ST vs AT	Sgl029598	SGL_1945	34952..36126	71.359	-1.78895	-3.45563	7.169e-05	0.0111399	small nuclear ribonucleoprotein F	P:GO:0000387; F:GO:0003723; C:GO:0005681	P:spliceosomal snRNP assembly; F:RNA binding; C:spliceosomal complex	0	0	G3DSA:2.30.30.100 (GENE3D); PIRSF006609 (PIRSF); IPR001163 (PFAM); PTHR11021:SF0 (PANTHER); IPR016487 (PANTHER); IPR034100 (CDD); IPR010920 (SUPERFAMILY)	P:GO:0000387; P:GO:0000398; C:GO:0005681	P:spliceosomal snRNP assembly; P:mRNA splicing, via spliceosome; C:spliceosomal complex
ST vs AT	Sgl007624	SGL_71	complement(646991..661985)	93.0522	-1.78454	-3.4451	5.978e-08	6.096e-05	interferon regulatory factor 8 isoform X2	P:GO:0000122; P:GO:0006897; P:GO:0006909; P:GO:0010629; P:GO:0030099; P:GO:0031334; P:GO:0032729; P:GO:0032735; P:GO:0042742; P:GO:0042832; P:GO:0043903; P:GO:0045926; P:GO:0051704; P:GO:0060261; P:GO:0060333; P:GO:0060337; P:GO:0071222; P:GO:0098657; F:GO:0000978; F:GO:0001227; F:GO:0005515; C:GO:0005654; C:GO:0005829	P:negative regulation of transcription by RNA polymerase II; P:endocytosis; P:phagocytosis; P:negative regulation of gene expression; P:myeloid cell differentiation; P:positive regulation of protein-containing complex assembly; P:positive regulation of interferon-gamma production; P:positive regulation of interleukin-12 production; P:defense response to bacterium; P:defense response to protozoan;…	0	0	IPR001346 (PRINTS); IPR019471 (PFAM); IPR017855 (G3DSA:2.60.200.GENE3D); IPR017855 (G3DSA:2.60.200.GENE3D); IPR001346 (PFAM); mobidb-lite (MOBIDB_LITE); mobidb-lite (MOBIDB_LITE); mobidb-lite (MOBIDB_LITE); mobidb-lite (MOBIDB_LITE); IPR001346 (PANTHER); IPR001346 (PROSITE_PROFILES); IPR036390 (SUPERFAMILY); IPR008984 (SUPERFAMILY); IPR008984 (SUPERFAMILY)	P:GO:0006355; F:GO:0000976; F:GO:0003700; F:GO:0005515	P:regulation of transcription, DNA-templated; F:transcription cis-regulatory region binding; F:DNA-binding transcription factor activity; F:protein binding
ST vs AT	Sgl011928	SGL_85	871254..873106	32.5637	-1.76568	-3.40035	0.0002579	0.0249384	Tudor domain-containing protein 1	0	0	0	0	G3DSA:6.10.140.2220 (GENE3D); IPR002893 (PFAM); G3DSA:6.10.140.2220 (GENE3D); PTHR10237:SF1 (PANTHER); IPR024119 (PANTHER); IPR024119 (PANTHER); PTHR10237:SF1 (PANTHER); IPR002893 (PROSITE_PATTERNS); IPR002893 (PROSITE_PATTERNS); IPR002893 (PROSITE_PROFILES); IPR002893 (PROSITE_PROFILES); SSF144232 (SUPERFAMILY); SSF144232 (SUPERFAMILY)	no GO terms	no GO terms
ST vs AT	Sgl022585	SGL_539	complement(266534..279719)	13.8406	-1.71417	-3.28108	3.021e-05	0.006572	E3 ubiquitin-protein ligase MIB2-like	P:GO:0016567; F:GO:0004842; F:GO:0016746; F:GO:0046872	P:protein ubiquitination; F:ubiquitin-protein transferase activity; F:acyltransferase activity; F:metal ion binding	EC:2.3; EC:2; EC:2.3.2.27	Acyltransferases; Transferases; RING-type E3 ubiquitin transferase	G3DSA:2.30.30.40 (GENE3D); IPR043145 (G3DSA:3.30.60.GENE3D); G3DSA:2.30.30.40 (GENE3D); IPR040847 (PFAM); IPR010606 (PFAM); mobidb-lite (MOBIDB_LITE); mobidb-lite (MOBIDB_LITE); mobidb-lite (MOBIDB_LITE); mobidb-lite (MOBIDB_LITE); mobidb-lite (MOBIDB_LITE); mobidb-lite (MOBIDB_LITE); PTHR24202 (PANTHER); PTHR24202:SF52 (PANTHER); PTHR24202 (PANTHER); IPR010606 (PROSITE_PROFILES); IPR010606 (PROS…	P:GO:0016567; F:GO:0004842; F:GO:0046872	P:protein ubiquitination; F:ubiquitin-protein transferase activity; F:metal ion binding
ST vs AT	Sgl001866	SGL_3	complement(311359..385203)	20.3433	-1.68716	-3.22023	1.981e-06	0.001115	E3 ubiquitin-protein ligase rnf213-alpha	F:GO:0004842; F:GO:0016887	F:ubiquitin-protein transferase activity; F:ATP hydrolysis activity	EC:3.6.1; EC:3.6; EC:2; EC:3	Acting on acid anhydrides; Acting on acid anhydrides; Transferases; Hydrolases	mobidb-lite (MOBIDB_LITE); mobidb-lite (MOBIDB_LITE); mobidb-lite (MOBIDB_LITE); mobidb-lite (MOBIDB_LITE); mobidb-lite (MOBIDB_LITE); mobidb-lite (MOBIDB_LITE); mobidb-lite (MOBIDB_LITE); mobidb-lite (MOBIDB_LITE); mobidb-lite (MOBIDB_LITE); mobidb-lite (MOBIDB_LITE); mobidb-lite (MOBIDB_LITE); mobidb-lite (MOBIDB_LITE); mobidb-lite (MOBIDB_LITE); mobidb-lite (MOBIDB_LITE); IPR031248 (PANTHER); …	F:GO:0004842; F:GO:0016887	F:ubiquitin-protein transferase activity; F:ATP hydrolysis activity
ST vs AT	Sgl002834	SGL_17	1842377..1907219	2.26627	-1.67739	-3.19848	9.977e-05	0.0140168	uncharacterized protein LOC105342777 isoform X3	P:GO:0007219; P:GO:0007275; C:GO:0016021	P:Notch signaling pathway; P:multicellular organism development; C:integral component of membrane	EC:2.7.11.1; EC:3.2.1.1	Non-specific serine/threonine protein kinase; Alpha-amylase	G3DSA:2.10.25.140 (GENE3D); G3DSA:2.60.40.3510 (GENE3D); IPR001774 (PFAM); IPR011651 (PFAM); mobidb-lite (MOBIDB_LITE); mobidb-lite (MOBIDB_LITE); mobidb-lite (MOBIDB_LITE); mobidb-lite (MOBIDB_LITE); mobidb-lite (MOBIDB_LITE); PTHR24041:SF25 (PANTHER); PTHR24041 (PANTHER); IPR001774 (PROSITE_PROFILES); IPR001774 (PROSITE_PROFILES)	P:GO:0007154; P:GO:0007219; P:GO:0007275; C:GO:0016020; C:GO:0016021	P:cell communication; P:Notch signaling pathway; P:multicellular organism development; C:membrane; C:integral component of membrane
ST vs AT	Sgl024518	SGL_1179	52416..53603	79.7888	-1.66062	-3.16153	0.0001907	0.0213862	E3 ubiquitin-protein ligase RNF19A	P:GO:0016567; F:GO:0004842; F:GO:0046872	P:protein ubiquitination; F:ubiquitin-protein transferase activity; F:metal ion binding	EC:2.3.2.31; EC:2	RBR-type E3 ubiquitin transferase; Transferases	G3DSA:1.20.120.1750 (GENE3D); IPR002867 (PFAM); PTHR11685:SF222 (PANTHER); IPR031127 (PANTHER); IPR044066 (PROSITE_PROFILES); SSF57850 (SUPERFAMILY); SSF57850 (SUPERFAMILY)	P:GO:0016567; F:GO:0004842	P:protein ubiquitination; F:ubiquitin-protein transferase activity
ST vs AT	Sgl011165	SGL_87	1548719..1550791	10.6017	-1.63906	-3.11463	0.0001697	0.020251	Inositol 1,4,5-trisphosphate receptor-interacting protein	C:GO:0016021	C:integral component of membrane	0	0	G3DSA:3.30.460.90 (GENE3D); IPR024810 (PFAM); G3DSA:1.10.1410.40 (GENE3D); mobidb-lite (MOBIDB_LITE); mobidb-lite (MOBIDB_LITE); PTHR10656 (PANTHER)	no GO terms	no GO terms
ST vs AT	Sgl001864	SGL_3	complement(283597..307280)	59.4752	-1.62988	-3.09488	6.663e-06	0.002363	E3 ubiquitin-protein ligase rnf213-alpha	F:GO:0004842; F:GO:0016887	F:ubiquitin-protein transferase activity; F:ATP hydrolysis activity	EC:3.6.1; EC:3.6.4.13; EC:3.6; EC:2; EC:3	Acting on acid anhydrides; RNA helicase; Acting on acid anhydrides; Transferases; Hydrolases	mobidb-lite (MOBIDB_LITE); mobidb-lite (MOBIDB_LITE); PTHR22605:SF18 (PANTHER); IPR031248 (PANTHER); IPR001841 (PROSITE_PROFILES); SSF57850 (SUPERFAMILY)	F:GO:0004842; F:GO:0016887	F:ubiquitin-protein transferase activity; F:ATP hydrolysis activity
ST vs AT	Sgl006879	SGL_39	complement(1434347..1435168)	183.649	-1.62807	-3.09098	2.519e-05	0.005789	suppressor of cytokine signaling 2-like	P:GO:0001558; P:GO:0006469; P:GO:0007568; P:GO:0007595; P:GO:0009967; P:GO:0009968; P:GO:0032355; P:GO:0035556; P:GO:0038111; P:GO:0040008; P:GO:0040015; P:GO:0043066; P:GO:0043687; P:GO:0045666; P:GO:0046426; P:GO:0046627; P:GO:0050769; P:GO:0060396; P:GO:0060749; P:GO:1902532; F:GO:0004860; F:GO:0005131; F:GO:0005159; F:GO:0008269; C:GO:0005829	P:regulation of cell growth; P:negative regulation of protein kinase activity; P:aging; P:lactation; P:positive regulation of signal transduction; P:negative regulation of signal transduction; P:response to estradiol; P:intracellular signal transduction; P:interleukin-7-mediated signaling pathway; P:regulation of growth; P:negative regulation of multicellular organism growth; P:negative regulatio…	0	0	IPR000980 (PRINTS); IPR036860 (G3DSA:3.30.505.GENE3D); IPR000980 (PFAM); G3DSA:1.10.750.20 (GENE3D); IPR001496 (PFAM); IPR028425 (PTHR10155:PANTHER); PTHR10155 (PANTHER); IPR001496 (PROSITE_PROFILES); IPR000980 (PROSITE_PROFILES); cd09923 (CDD); cd03587 (CDD); IPR036860 (SUPERFAMILY); IPR036036 (SUPERFAMILY)	P:GO:0035556	P:intracellular signal transduction
ST vs AT	Sgl003310	SGL_25	1181120..1191148	83.4371	-1.6148	-3.06269	4.003e-05	0.007774	phosphatidylinositol 4,5-bisphosphate 3-kinase catalytic subunit alpha isoform-like	P:GO:0001889; P:GO:0001944; P:GO:0002250; P:GO:0006006; P:GO:0006897; P:GO:0006954; P:GO:0007173; P:GO:0007186; P:GO:0007411; P:GO:0009410; P:GO:0010629; P:GO:0014065; P:GO:0014870; P:GO:0016242; P:GO:0019221; P:GO:0030168; P:GO:0031295; P:GO:0032008; P:GO:0032147; P:GO:0033138; P:GO:0036092; P:GO:0038028; P:GO:0038095; P:GO:0038096; P:GO:0038128; P:GO:0040014; P:GO:0043201; P:GO:0043457; P:GO:00…	P:liver development; P:vasculature development; P:adaptive immune response; P:glucose metabolic process; P:endocytosis; P:inflammatory response; P:epidermal growth factor receptor signaling pathway; P:G protein-coupled receptor signaling pathway; P:axon guidance; P:response to xenobiotic stimulus; P:negative regulation of gene expression; P:phosphatidylinositol 3-kinase signaling; P:response to m…	EC:2.7.1; EC:2.7.1.153; EC:2.7.1.154; EC:2.7; EC:2; EC:2.7.1.137	Transferring phosphorus-containing groups; Phosphatidylinositol-4,5-bisphosphate 3-kinase; Phosphatidylinositol-4-phosphate 3-kinase; Transferring phosphorus-containing groups; Transferases; Phosphatidylinositol 3-kinase	IPR001263 (PFAM); IPR003113 (PFAM); G3DSA:3.30.1010.10 (GENE3D); G3DSA:3.10.20.770 (GENE3D); IPR035892 (G3DSA:2.60.40.GENE3D); IPR000403 (PFAM); IPR036940 (G3DSA:1.10.1070.GENE3D); IPR002420 (PFAM); IPR000341 (PFAM); IPR042236 (G3DSA:1.25.40.GENE3D); PTHR10048:SF107 (PANTHER); IPR015433 (PANTHER); IPR018936 (PROSITE_PATTERNS); IPR018936 (PROSITE_PATTERNS); IPR000341 (PROSITE_PROFILES); IPR003113 …	P:GO:0046854; P:GO:0048015; F:GO:0016301	P:phosphatidylinositol phosphate biosynthetic process; P:phosphatidylinositol-mediated signaling; F:kinase activity
ST vs AT	Sgl009118	SGL_46	complement(1540806..1547113)	13.08	-1.5965	-3.02409	0.0004592	0.0363717	uncharacterized protein LOC111115393 isoform X2	0	0	0	0	IPR032171 (PFAM); IPR036388 (G3DSA:1.10.10.GENE3D); IPR011029 (G3DSA:1.10.533.GENE3D); cd01670 (CDD); IPR011029 (SUPERFAMILY)	no GO terms	no GO terms
ST vs AT	Sgl002898	SGL_17	2768669..2781179	10.7255	-1.5931	-3.01696	0.0002821	0.0266063	nucleolar RNA helicase 2-like	P:GO:0006366; P:GO:0009615; P:GO:0010501; P:GO:0043330; P:GO:0045815; P:GO:0051704; F:GO:0003724; F:GO:0003725; F:GO:0005524; F:GO:0016887; F:GO:0019843; F:GO:0030515; F:GO:0035198; F:GO:0097322; C:GO:0005654; C:GO:0005730; C:GO:0005737	P:transcription by RNA polymerase II; P:response to virus; P:RNA secondary structure unwinding; P:response to exogenous dsRNA; P:epigenetic maintenance of chromatin in transcription-competent conformation; P:multi-organism process; F:RNA helicase activity; F:double-stranded RNA binding; F:ATP binding; F:ATP hydrolysis activity; F:rRNA binding; F:snoRNA binding; F:miRNA binding; F:7SK snRNA bindin…	EC:3.6.1; EC:3.6.4.13; EC:3.6; EC:3	Acting on acid anhydrides; RNA helicase; Acting on acid anhydrides; Hydrolases	G3DSA:3.30.70.2280 (GENE3D); IPR012562 (PFAM); IPR011545 (PFAM); IPR027417 (G3DSA:3.40.50.GENE3D); IPR027417 (G3DSA:3.40.50.GENE3D); IPR001650 (PFAM); IPR027417 (G3DSA:3.40.50.GENE3D); mobidb-lite (MOBIDB_LITE); mobidb-lite (MOBIDB_LITE); mobidb-lite (MOBIDB_LITE); mobidb-lite (MOBIDB_LITE); mobidb-lite (MOBIDB_LITE); PTHR47958:SF109 (PANTHER); PTHR47958 (PANTHER); PTHR47958 (PANTHER); PTHR47958:…	F:GO:0003676; F:GO:0003723; F:GO:0004386; F:GO:0005524	F:nucleic acid binding; F:RNA binding; F:helicase activity; F:ATP binding
ST vs AT	Sgl026153	SGL_647	complement(162171..173045)	8.68414	-1.59036	-3.01125	0.0002149	0.0230713	uncharacterized protein LOC105326391	F:GO:0008270	F:zinc ion binding	0	0	IPR027417 (G3DSA:3.40.50.GENE3D); IPR000315 (PFAM); G3DSA:3.30.160.60 (GENE3D); mobidb-lite (MOBIDB_LITE); mobidb-lite (MOBIDB_LITE); mobidb-lite (MOBIDB_LITE); IPR000315 (PROSITE_PROFILES); cd19756 (CDD); SSF57845 (SUPERFAMILY); IPR027417 (SUPERFAMILY)	F:GO:0008270	F:zinc ion binding
ST vs AT	Sgl004040	SGL_18	complement(2999381..3000598)	22.1437	-1.56974	-2.96851	0.0002199	0.023449	cholecystokinin receptor-like isoform X1	P:GO:0007186; F:GO:0004930; C:GO:0016021	P:G protein-coupled receptor signaling pathway; F:G protein-coupled receptor activity; C:integral component of membrane	0	0	IPR000276 (PRINTS); G3DSA:1.20.1070.10 (GENE3D); IPR000276 (PFAM); mobidb-lite (MOBIDB_LITE); mobidb-lite (MOBIDB_LITE); PTHR24230 (PANTHER); IPR000276 (PROSITE_PATTERNS); IPR017452 (PROSITE_PROFILES); cd00637 (CDD); SSF81321 (SUPERFAMILY)	P:GO:0007186; F:GO:0004930; C:GO:0016021	P:G protein-coupled receptor signaling pathway; F:G protein-coupled receptor activity; C:integral component of membrane
ST vs AT	Sgl020874	SGL_354	complement(4067..64019)	10.0888	-1.5434	-2.91482	0.0006954	0.0478714	uncharacterized protein LOC111115834 isoform X2	0	0	0	0	G3DSA:2.10.25.10 (GENE3D); IPR001846 (PFAM); PTHR14949 (PANTHER); PTHR14949:SF30 (PANTHER); PTHR14949 (PANTHER); PTHR14949:SF30 (PANTHER); IPR001846 (PROSITE_PROFILES)	no GO terms	no GO terms
ST vs AT	Sgl021412	SGL_452	complement(20557..58253)	36.064	-1.53381	-2.8955	5.06e-06	0.002014	poly [ADP-ribose] polymerase 14-like isoform X1	F:GO:0003723; F:GO:0003950	F:RNA binding; F:NAD+ ADP-ribosyltransferase activity	EC:2.4.2; EC:2.4; EC:2; EC:2.4.2.30	Glycosyltransferases; Glycosyltransferases; Transferases; NAD(+) ADP-ribosyltransferase	IPR012677 (G3DSA:3.30.70.GENE3D); IPR002589 (PFAM); G3DSA:3.90.228.10 (GENE3D); IPR037197 (G3DSA:3.30.720.GENE3D); IPR012317 (PFAM); IPR009909 (PFAM); IPR043472 (G3DSA:3.40.220.GENE3D); IPR004170 (PFAM); IPR043472 (G3DSA:3.40.220.GENE3D); IPR043472 (G3DSA:3.40.220.GENE3D); IPR043472 (G3DSA:3.40.220.GENE3D); mobidb-lite (MOBIDB_LITE); mobidb-lite (MOBIDB_LITE); mobidb-lite (MOBIDB_LITE); mobidb-li…	F:GO:0003676; F:GO:0003723; F:GO:0003950	F:nucleic acid binding; F:RNA binding; F:NAD+ ADP-ribosyltransferase activity
ST vs AT	Sgl011986	SGL_97	550783..558432	71.18	-1.5217	-2.87129	5.318e-06	0.002066	cotranscriptional regulator FAM172A isoform X2	P:GO:0000381; C:GO:0005634; C:GO:0005737; C:GO:0005783	P:regulation of alternative mRNA splicing, via spliceosome; C:nucleus; C:cytoplasm; C:endoplasmic reticulum	0	0	IPR029058 (G3DSA:3.40.50.GENE3D); IPR019154 (PFAM); mobidb-lite (MOBIDB_LITE); mobidb-lite (MOBIDB_LITE); mobidb-lite (MOBIDB_LITE); mobidb-lite (MOBIDB_LITE); mobidb-lite (MOBIDB_LITE); PTHR21357 (PANTHER); IPR029058 (SUPERFAMILY)	no GO terms	no GO terms
ST vs AT	Sgl020054	SGL_265	complement(100436..101794)	118.088	-1.51738	-2.86271	0.0002996	0.0279295	uncharacterized protein LOC111120621	0	0	0	0	G3DSA:1.10.1410.40 (GENE3D); IPR024810 (PFAM); G3DSA:3.30.460.90 (GENE3D); PTHR10656 (PANTHER)	no GO terms	no GO terms
ST vs AT	Sgl023018	SGL_345	72646..74271	308.047	-1.51229	-2.85262	7.764e-06	0.002563	interferon-induced very large GTPase 1-like	0	0	0	0	IPR020864 (PFAM)	no GO terms	no GO terms
ST vs AT	Sgl027100	SGL_1413	complement(44279..45877)	25.802	-1.48985	-2.8086	0.0002345	0.0243721	uncharacterized protein LOC111127081 isoform X1	F:GO:0008270	F:zinc ion binding	0	0	IPR000315 (PFAM); G3DSA:4.10.830.40 (GENE3D); IPR000315 (PROSITE_PROFILES)	F:GO:0008270	F:zinc ion binding
ST vs AT	Sgl001862	SGL_3	257403..274236	27.7733	-1.47019	-2.77059	4.733e-05	0.008734	E3 ubiquitin-protein ligase rnf213-alpha	P:GO:0000209; P:GO:0002040; P:GO:0006511; P:GO:0051260; P:GO:0051865; P:GO:2000051; F:GO:0004842; F:GO:0016887; C:GO:0005730; C:GO:0005829	P:protein polyubiquitination; P:sprouting angiogenesis; P:ubiquitin-dependent protein catabolic process; P:protein homooligomerization; P:protein autoubiquitination; P:negative regulation of non-canonical Wnt signaling pathway; F:ubiquitin-protein transferase activity; F:ATP hydrolysis activity; C:nucleolus; C:cytosol	EC:3.6.1; EC:2; EC:3.6; EC:3	Acting on acid anhydrides; Transferases; Acting on acid anhydrides; Hydrolases	PTHR22605:SF18 (PANTHER); IPR031248 (PANTHER)	F:GO:0004842; F:GO:0016887	F:ubiquitin-protein transferase activity; F:ATP hydrolysis activity
ST vs AT	Sgl017232	SGL_122	311445..313668	44.7215	-1.46926	-2.7688	0.00026	0.024957	uncharacterized protein LOC111120592	F:GO:0005515	F:protein binding	0	0	G3DSA:2.60.60.30 (GENE3D); G3DSA:3.10.20.90 (GENE3D); IPR003325 (PFAM); PTHR32097 (PANTHER); PTHR32097:SF17 (PANTHER); IPR000626 (PROSITE_PROFILES); IPR003325 (CDD); cd17039 (CDD); IPR029071 (SUPERFAMILY)	F:GO:0005515	F:protein binding
ST vs AT	Sgl001861	SGL_3	174316..257397	9.53419	-1.46821	-2.76678	0.0002236	0.0235462	E3 ubiquitin-protein ligase rnf213-alpha	F:GO:0004842; F:GO:0016887	F:ubiquitin-protein transferase activity; F:ATP hydrolysis activity	EC:3.6.1; EC:3.6.4.13; EC:3.6; EC:2; EC:3	Acting on acid anhydrides; RNA helicase; Acting on acid anhydrides; Transferases; Hydrolases	IPR027417 (G3DSA:3.40.50.GENE3D); IPR031248 (PANTHER); IPR001841 (PROSITE_PROFILES); SSF57850 (SUPERFAMILY); IPR027417 (SUPERFAMILY)	F:GO:0004842; F:GO:0016887	F:ubiquitin-protein transferase activity; F:ATP hydrolysis activity
ST vs AT	Sgl005814	SGL_29	775481..798050	103.016	-1.4604	-2.75184	3.713e-05	0.007388	tRNA 2'-phosphotransferase 1	P:GO:0006388; P:GO:0045859; F:GO:0000215; F:GO:0003676; F:GO:0003950	P:tRNA splicing, via endonucleolytic cleavage and ligation; P:regulation of protein kinase activity; F:tRNA 2'-phosphotransferase activity; F:nucleic acid binding; F:NAD+ ADP-ribosyltransferase activity	EC:2.7.1; EC:2.4.2; EC:2.4; EC:2.7; EC:2; EC:2.4.2.30; EC:2.7.1.160	Transferring phosphorus-containing groups; Glycosyltransferases; Glycosyltransferases; Transferring phosphorus-containing groups; Transferases; NAD(+) ADP-ribosyltransferase; 2'-phosphotransferase	IPR042081 (G3DSA:3.20.170.GENE3D); IPR002745 (PFAM); IPR042080 (G3DSA:1.10.10.GENE3D); mobidb-lite (MOBIDB_LITE); mobidb-lite (MOBIDB_LITE); mobidb-lite (MOBIDB_LITE); mobidb-lite (MOBIDB_LITE); mobidb-lite (MOBIDB_LITE); IPR002745 (PANTHER); SSF56399 (SUPERFAMILY)	F:GO:0016740	F:transferase activity
ST vs AT	Sgl009739	SGL_84	502172..503104	56.7207	-1.45527	-2.74207	0.0006861	0.0476338	sacsin-like isoform X1	P:GO:0006457; P:GO:0090084; F:GO:0030544; F:GO:0050750; F:GO:0051087; F:GO:0070628; C:GO:0005634; C:GO:0005739; C:GO:0030424; C:GO:0030425; C:GO:0070852	P:protein folding; P:negative regulation of inclusion body assembly; F:Hsp70 protein binding; F:low-density lipoprotein particle receptor binding; F:chaperone binding; F:proteasome binding; C:nucleus; C:mitochondrion; C:axon; C:dendrite; C:cell body fiber	0	0	IPR036869 (G3DSA:1.10.287.GENE3D); G3DSA:1.20.120.330 (GENE3D); PTHR15600 (PANTHER); PTHR15600:SF41 (PANTHER); IPR036869 (SUPERFAMILY)	no GO terms	no GO terms
ST vs AT	Sgl010679	SGL_162	693564..781488	22.3647	-1.4538	-2.73929	9.59e-05	0.0138456	helicase with zinc finger domain 2-like	P:GO:0010628; P:GO:0019216; P:GO:0045944; F:GO:0003723; F:GO:0004386; F:GO:0004540; F:GO:0030374; C:GO:0005654	P:positive regulation of gene expression; P:regulation of lipid metabolic process; P:positive regulation of transcription by RNA polymerase II; F:RNA binding; F:helicase activity; F:ribonuclease activity; F:nuclear receptor coactivator activity; C:nucleoplasm	EC:3.1; EC:3	Acting on ester bonds; Hydrolases	IPR027417 (G3DSA:3.40.50.GENE3D); IPR027417 (G3DSA:3.40.50.GENE3D); IPR041677 (PFAM); IPR001900 (PFAM); IPR041679 (PFAM); IPR027417 (G3DSA:3.40.50.GENE3D); IPR027417 (G3DSA:3.40.50.GENE3D); mobidb-lite (MOBIDB_LITE); mobidb-lite (MOBIDB_LITE); mobidb-lite (MOBIDB_LITE); mobidb-lite (MOBIDB_LITE); mobidb-lite (MOBIDB_LITE); mobidb-lite (MOBIDB_LITE); mobidb-lite (MOBIDB_LITE); mobidb-lite (MOBIDB_…	F:GO:0003723; F:GO:0004386; F:GO:0004540; F:GO:0030374	F:RNA binding; F:helicase activity; F:ribonuclease activity; F:nuclear receptor coactivator activity
ST vs AT	Sgl011896	SGL_85	168218..170860	172.914	-1.42971	-2.69393	2.235e-05	0.005363	uncharacterized protein LOC105328396	F:GO:0005515	F:protein binding	0	0	IPR008983 (G3DSA:2.60.120.GENE3D); IPR008983 (SUPERFAMILY)	F:GO:0005515	F:protein binding
ST vs AT	Sgl027168	SGL_2190	complement(2038..27373)	27.0039	-1.39442	-2.62884	5.336e-05	0.009362	TPR and ankyrin repeat-containing protein 1-like isoform X1	F:GO:0005515	F:protein binding	0	0	IPR027417 (G3DSA:3.40.50.GENE3D); IPR036770 (G3DSA:1.25.40.GENE3D); IPR027417 (G3DSA:3.40.50.GENE3D); IPR011990 (G3DSA:1.25.40.GENE3D); IPR011990 (G3DSA:1.25.40.GENE3D); IPR036770 (G3DSA:1.25.40.GENE3D); mobidb-lite (MOBIDB_LITE); mobidb-lite (MOBIDB_LITE); mobidb-lite (MOBIDB_LITE); mobidb-lite (MOBIDB_LITE); mobidb-lite (MOBIDB_LITE); mobidb-lite (MOBIDB_LITE); mobidb-lite (MOBIDB_LITE); PTHR21…	F:GO:0005515	F:protein binding
ST vs AT	Sgl008892	SGL_57	358439..365620	12.2282	-1.38734	-2.61596	3.643e-05	0.007388	ATP-dependent RNA helicase DEAH12, chloroplastic-like	F:GO:0003676; F:GO:0004386; F:GO:0005524	F:nucleic acid binding; F:helicase activity; F:ATP binding	EC:3.6.4.13	RNA helicase	IPR001650 (PFAM); IPR002867 (PFAM); IPR007502 (PFAM); IPR027417 (G3DSA:3.40.50.GENE3D); G3DSA:1.20.120.1080 (GENE3D); IPR027417 (G3DSA:3.40.50.GENE3D); IPR011545 (PFAM); G3DSA:1.20.120.1750 (GENE3D); IPR013083 (G3DSA:3.30.40.GENE3D); mobidb-lite (MOBIDB_LITE); mobidb-lite (MOBIDB_LITE); mobidb-lite (MOBIDB_LITE); PTHR18934 (PANTHER); PTHR18934:SF81 (PANTHER); IPR002464 (PROSITE_PATTERNS); IPR0179…	F:GO:0003676; F:GO:0004386; F:GO:0005524	F:nucleic acid binding; F:helicase activity; F:ATP binding
ST vs AT	Sgl004293	SGL_23	2346155..2348771	13.4022	-1.384	-2.60992	0.000243	0.0246812	F-box only protein 30-like	P:GO:0000209; P:GO:0016567; P:GO:0043687; F:GO:0008270; F:GO:0061630; C:GO:0005829	P:protein polyubiquitination; P:protein ubiquitination; P:post-translational protein modification; F:zinc ion binding; F:ubiquitin protein ligase activity; C:cytosol	EC:2	Transferases	IPR001293 (PFAM); IPR043013 (G3DSA:3.30.40.GENE3D); mobidb-lite (MOBIDB_LITE); mobidb-lite (MOBIDB_LITE); mobidb-lite (MOBIDB_LITE); PTHR15933:SF20 (PANTHER); IPR031890 (PANTHER); PTHR15933:SF20 (PANTHER); PTHR15933:SF20 (PANTHER); IPR031890 (PANTHER); SSF49599 (SUPERFAMILY)	F:GO:0008270; F:GO:0061630	F:zinc ion binding; F:ubiquitin protein ligase activity
ST vs AT	Sgl016042	SGL_244	541687..555584	83.1954	-1.37751	-2.59819	0.0002406	0.0246812	zinc metalloproteinase nas-13-like	P:GO:0006508; P:GO:1901998; F:GO:0004222; F:GO:0008270; F:GO:0042802; C:GO:0005887; C:GO:0017090	P:proteolysis; P:toxin transport; F:metalloendopeptidase activity; F:zinc ion binding; F:identical protein binding; C:integral component of plasma membrane; C:meprin A complex	EC:3.4.24; EC:3.4; EC:3; EC:3.4.24.63	Acting on peptide bonds (peptidases); Acting on peptide bonds (peptidases); Hydrolases; Meprin B	IPR001506 (PRINTS); IPR003582 (PFAM); IPR024079 (G3DSA:3.40.390.GENE3D); IPR001506 (PFAM); mobidb-lite (MOBIDB_LITE); PTHR10127 (PANTHER); PTHR10127:SF842 (PANTHER); IPR003582 (PROSITE_PROFILES); IPR001506 (PROSITE_PROFILES); IPR003582 (PROSITE_PROFILES); IPR003582 (PROSITE_PROFILES); IPR003582 (PROSITE_PROFILES); SSF55486 (SUPERFAMILY)	P:GO:0006508; F:GO:0004222; F:GO:0008237	P:proteolysis; F:metalloendopeptidase activity; F:metallopeptidase activity
ST vs AT	Sgl002651	SGL_2	3707809..3720769	14.0025	-1.3642	-2.57434	1.402e-05	0.004085	sterile alpha motif domain-containing protein 9-like	P:GO:0042981	P:regulation of apoptotic process	0	0	IPR011029 (G3DSA:1.10.533.GENE3D); PTHR16155 (PANTHER); IPR001315 (PROSITE_PROFILES); cd01671 (CDD); IPR011029 (SUPERFAMILY)	P:GO:0042981	P:regulation of apoptotic process
ST vs AT	Sgl020421	SGL_394	complement(429644..516563)	23.5485	-1.34968	-2.54855	3.855e-06	0.001797	E3 ubiquitin-protein ligase rnf213-alpha	P:GO:0000209; P:GO:0002040; P:GO:0006511; P:GO:0051260; P:GO:0051865; P:GO:2000051; F:GO:0004842; F:GO:0016887; C:GO:0005730; C:GO:0005829	P:protein polyubiquitination; P:sprouting angiogenesis; P:ubiquitin-dependent protein catabolic process; P:protein homooligomerization; P:protein autoubiquitination; P:negative regulation of non-canonical Wnt signaling pathway; F:ubiquitin-protein transferase activity; F:ATP hydrolysis activity; C:nucleolus; C:cytosol	EC:3.6.1; EC:2; EC:3.6; EC:3	Acting on acid anhydrides; Transferases; Acting on acid anhydrides; Hydrolases	IPR027417 (G3DSA:3.40.50.GENE3D); IPR027417 (G3DSA:3.40.50.GENE3D); mobidb-lite (MOBIDB_LITE); mobidb-lite (MOBIDB_LITE); mobidb-lite (MOBIDB_LITE); mobidb-lite (MOBIDB_LITE); mobidb-lite (MOBIDB_LITE); IPR031248 (PANTHER); IPR031248 (PANTHER); PTHR22605:SF21 (PANTHER); PTHR22605:SF21 (PANTHER); IPR031248 (PANTHER); PTHR22605:SF21 (PANTHER); IPR031248 (PANTHER); IPR001841 (PROSITE_PROFILES); cd00…	F:GO:0004842; F:GO:0016887	F:ubiquitin-protein transferase activity; F:ATP hydrolysis activity
ST vs AT	Sgl026149	SGL_647	48336..74257	33.4086	-1.34699	-2.54382	0.0006805	0.0474435	interferon alpha-inducible protein 27-like protein 2B	C:GO:0016021	C:integral component of membrane	0	0	IPR009311 (PFAM); IPR038213 (G3DSA:6.10.110.GENE3D); IPR009311 (PANTHER)	C:GO:0016021	C:integral component of membrane
ST vs AT	Sgl015603	SGL_182	462687..482833	24.8706	-1.33623	-2.5249	2.009e-05	0.005042	sperm-associated antigen 1-like	P:GO:0006626; P:GO:0007338; P:GO:0015833; P:GO:0070286; F:GO:0031072; C:GO:0005634; C:GO:0005741; C:GO:0005829	P:protein targeting to mitochondrion; P:single fertilization; P:peptide transport; P:axonemal dynein complex assembly; F:heat shock protein binding; C:nucleus; C:mitochondrial outer membrane; C:cytosol	0	0	IPR011990 (G3DSA:1.25.40.GENE3D); PF13431 (PFAM); IPR011990 (G3DSA:1.25.40.GENE3D); IPR011990 (G3DSA:1.25.40.GENE3D); IPR025986 (PFAM); mobidb-lite (MOBIDB_LITE); mobidb-lite (MOBIDB_LITE); mobidb-lite (MOBIDB_LITE); mobidb-lite (MOBIDB_LITE); mobidb-lite (MOBIDB_LITE); mobidb-lite (MOBIDB_LITE); mobidb-lite (MOBIDB_LITE); mobidb-lite (MOBIDB_LITE); mobidb-lite (MOBIDB_LITE); mobidb-lite (MOBIDB_…	F:GO:0005515	F:protein binding
ST vs AT	Sgl024408	SGL_625	complement(36265..60101)	40.8151	-1.32116	-2.49867	0.0001382	0.0178995	protein NO VEIN	0	0	0	0	IPR041966 (G3DSA:3.30.420.GENE3D); IPR036890 (G3DSA:3.30.565.GENE3D); mobidb-lite (MOBIDB_LITE); mobidb-lite (MOBIDB_LITE); mobidb-lite (MOBIDB_LITE); mobidb-lite (MOBIDB_LITE); mobidb-lite (MOBIDB_LITE); mobidb-lite (MOBIDB_LITE); mobidb-lite (MOBIDB_LITE); mobidb-lite (MOBIDB_LITE); mobidb-lite (MOBIDB_LITE); mobidb-lite (MOBIDB_LITE); mobidb-lite (MOBIDB_LITE); PTHR32387:SF0 (PANTHER); PTHR323…	no GO terms	no GO terms
ST vs AT	Sgl003354	SGL_25	2098886..2121144	42.2397	-1.29864	-2.45997	7.837e-06	0.002563	ATP-dependent RNA helicase DDX58	P:GO:0002230; P:GO:0002697; P:GO:0002758; P:GO:0002793; P:GO:0009597; P:GO:0016579; P:GO:0016925; P:GO:0022618; P:GO:0030334; P:GO:0030422; P:GO:0032480; P:GO:0032725; P:GO:0032727; P:GO:0032728; P:GO:0032755; P:GO:0032757; P:GO:0032760; P:GO:0034344; P:GO:0039529; P:GO:0039530; P:GO:0040029; P:GO:0044764; P:GO:0045944; P:GO:0050714; P:GO:0051091; P:GO:0060760; P:GO:0071360; P:GO:1903863; F:GO:00…	P:positive regulation of defense response to virus by host; P:regulation of immune effector process; P:innate immune response-activating signal transduction; P:positive regulation of peptide secretion; P:detection of virus; P:protein deubiquitination; P:protein sumoylation; P:ribonucleoprotein complex assembly; P:regulation of cell migration; P:production of siRNA involved in RNA interference; P:…	EC:3.6.1; EC:3.6.3.14; EC:3.6.4.13; EC:3.6; EC:3	Acting on acid anhydrides; Acting on acid anhydrides; RNA helicase; Acting on acid anhydrides; Hydrolases	IPR038557 (G3DSA:2.170.150.GENE3D); IPR006935 (PFAM); IPR027417 (G3DSA:3.40.50.GENE3D); IPR041204 (PFAM); IPR021673 (PFAM); IPR027417 (G3DSA:3.40.50.GENE3D); IPR001650 (PFAM); IPR011029 (G3DSA:1.10.533.GENE3D); G3DSA:1.20.1320.30 (GENE3D); mobidb-lite (MOBIDB_LITE); mobidb-lite (MOBIDB_LITE); mobidb-lite (MOBIDB_LITE); mobidb-lite (MOBIDB_LITE); mobidb-lite (MOBIDB_LITE); mobidb-lite (MOBIDB_LITE…	F:GO:0003677; F:GO:0005524; F:GO:0016787	F:DNA binding; F:ATP binding; F:hydrolase activity
ST vs AT	Sgl021427	SGL_452	359165..401642	41.7263	-1.27825	-2.42544	0.0007013	0.0480762	poly [ADP-ribose] polymerase 14-like isoform X1	P:GO:0010629; P:GO:0042531; P:GO:0042532; P:GO:0046427; P:GO:0060336; P:GO:0070212; P:GO:1902216; P:GO:1902532; P:GO:1902533; F:GO:0003723; F:GO:0003950; F:GO:0019899; F:GO:0070403; C:GO:0005829	P:negative regulation of gene expression; P:positive regulation of tyrosine phosphorylation of STAT protein; P:negative regulation of tyrosine phosphorylation of STAT protein; P:positive regulation of receptor signaling pathway via JAK-STAT; P:negative regulation of interferon-gamma-mediated signaling pathway; P:protein poly-ADP-ribosylation; P:positive regulation of interleukin-4-mediated signal…	EC:2.4.2; EC:2.4; EC:2; EC:2.4.2.30	Glycosyltransferases; Glycosyltransferases; Transferases; NAD(+) ADP-ribosyltransferase	IPR002589 (PFAM); IPR012677 (G3DSA:3.30.70.GENE3D); IPR012317 (PFAM); IPR004170 (PFAM); IPR037197 (G3DSA:3.30.720.GENE3D); G3DSA:3.90.228.10 (GENE3D); IPR043472 (G3DSA:3.40.220.GENE3D); IPR043472 (G3DSA:3.40.220.GENE3D); IPR043472 (G3DSA:3.40.220.GENE3D); mobidb-lite (MOBIDB_LITE); mobidb-lite (MOBIDB_LITE); mobidb-lite (MOBIDB_LITE); mobidb-lite (MOBIDB_LITE); mobidb-lite (MOBIDB_LITE); mobidb-l…	F:GO:0003676; F:GO:0003723; F:GO:0003950	F:nucleic acid binding; F:RNA binding; F:NAD+ ADP-ribosyltransferase activity
ST vs AT	Sgl016815	SGL_212	507639..567607	33.6133	-1.24969	-2.3779	6.27e-05	0.0103335	TPR and ankyrin repeat-containing protein 1	F:GO:0005515; F:GO:0005524; F:GO:0016787	F:protein binding; F:ATP binding; F:hydrolase activity	EC:3	Hydrolases	IPR011990 (G3DSA:1.25.40.GENE3D); IPR036770 (G3DSA:1.25.40.GENE3D); IPR027417 (G3DSA:3.40.50.GENE3D); IPR011990 (G3DSA:1.25.40.GENE3D); IPR036770 (G3DSA:1.25.40.GENE3D); IPR036770 (G3DSA:1.25.40.GENE3D); IPR011990 (G3DSA:1.25.40.GENE3D); IPR014016 (PFAM); mobidb-lite (MOBIDB_LITE); mobidb-lite (MOBIDB_LITE); mobidb-lite (MOBIDB_LITE); mobidb-lite (MOBIDB_LITE); mobidb-lite (MOBIDB_LITE); mobidb-l…	F:GO:0005515; F:GO:0005524	F:protein binding; F:ATP binding
ST vs AT	Sgl019608	SGL_196	795876..805123	31.8716	-1.24827	-2.37557	0.0005234	0.0395356	uncharacterized protein LOC105320290	P:GO:0006629; F:GO:0016627; C:GO:0016021	P:lipid metabolic process; F:oxidoreductase activity, acting on the CH-CH group of donors; C:integral component of membrane	EC:1.3; EC:1	Acting on the CH-CH group of donors; Oxidoreductases	G3DSA:1.20.120.1630 (GENE3D); IPR010721 (PFAM); IPR010721 (PANTHER); PTHR32251:SF17 (PANTHER); IPR001104 (PROSITE_PROFILES)	P:GO:0006629; F:GO:0016627	P:lipid metabolic process; F:oxidoreductase activity, acting on the CH-CH group of donors
ST vs AT	Sgl015860	SGL_178	685401..736887	38.1793	-1.19799	-2.2942	0.0004936	0.0384435	sacsin-like isoform X1	0	0	0	0	IPR007842 (PFAM); G3DSA:1.20.120.330 (GENE3D); IPR036869 (G3DSA:1.10.287.GENE3D); mobidb-lite (MOBIDB_LITE); mobidb-lite (MOBIDB_LITE); mobidb-lite (MOBIDB_LITE); PTHR15600 (PANTHER); IPR001623 (CDD); IPR036869 (SUPERFAMILY); IPR036890 (SUPERFAMILY); SSF81593 (SUPERFAMILY); IPR036890 (SUPERFAMILY); IPR036890 (SUPERFAMILY); IPR036890 (SUPERFAMILY); IPR036890 (SUPERFAMILY); IPR036869 (SUPERFAMILY);…	no GO terms	no GO terms
ST vs AT	Sgl013520	SGL_138	859508..874134	20.2663	-1.19393	-2.28775	0.0005334	0.0397285	sacsin-like isoform X1	P:GO:0006457; P:GO:0090084; F:GO:0030544; F:GO:0050750; F:GO:0051087; F:GO:0070628; C:GO:0005634; C:GO:0005739; C:GO:0030424; C:GO:0030425; C:GO:0070852	P:protein folding; P:negative regulation of inclusion body assembly; F:Hsp70 protein binding; F:low-density lipoprotein particle receptor binding; F:chaperone binding; F:proteasome binding; C:nucleus; C:mitochondrion; C:axon; C:dendrite; C:cell body fiber	0	0	G3DSA:1.20.120.330 (GENE3D); IPR036869 (G3DSA:1.10.287.GENE3D); IPR036890 (G3DSA:3.30.565.GENE3D); mobidb-lite (MOBIDB_LITE); mobidb-lite (MOBIDB_LITE); PTHR15600 (PANTHER); IPR036890 (SUPERFAMILY); IPR036890 (SUPERFAMILY); IPR036869 (SUPERFAMILY); IPR036890 (SUPERFAMILY)	no GO terms	no GO terms
[truncated: 60 more rows]
