# Supplementary material for: A novel role for Teneurin C-terminal Associated Peptide (TCAP) in the regulation of cardiac activity in the Sydney rock oyster, Saccostrea glomerata
Source: Front Endocrinol (Lausanne). 2023 Feb 6;14:1020368. doi: 10.3389/fendo.2023.1020368 (PMC9939839; doi:10.3389/fendo.2023.1020368)
Supplement: Supplementary file 3 [file DataSheet_3.xlsx]

## Sheet: Heart Expression Browser
Name	Chromosome	Region	Identifier	STHt1_1 (GE) - Total counts	STHt1_1 (GE) - RPKM	STHt1_1 (GE) - TPM	STHt1_1 (GE) - CPM	STHt2_1 (GE) - Total counts	STHt2_1 (GE) - RPKM	STHt2_1 (GE) - TPM	STHt2_1 (GE) - CPM	STHt3_1 (GE) - Total counts	STHt3_1 (GE) - RPKM	STHt3_1 (GE) - TPM	STHt3_1 (GE) - CPM	ASHt1_1 (GE) - Total counts	ASHt1_1 (GE) - RPKM	ASHt1_1 (GE) - TPM	ASHt1_1 (GE) - CPM	ASHt2_1 (GE) - Total counts	ASHt2_1 (GE) - RPKM	ASHt2_1 (GE) - TPM	ASHt2_1 (GE) - CPM	ASHt3_1 (GE) - Total counts	ASHt3_1 (GE) - RPKM	ASHt3_1 (GE) - TPM	ASHt3_1 (GE) - CPM	ATHt1_1 (GE) - Total counts	ATHt1_1 (GE) - RPKM	ATHt1_1 (GE) - TPM	ATHt1_1 (GE) - CPM	ATHt2_1 (GE) - Total counts	ATHt2_1 (GE) - RPKM	ATHt2_1 (GE) - TPM	ATHt2_1 (GE) - CPM	ATHt3_1 (GE) - Total counts	ATHt3_1 (GE) - RPKM	ATHt3_1 (GE) - TPM	ATHt3_1 (GE) - CPM	SSHt1_1 (GE) - Total counts	SSHt1_1 (GE) - RPKM	SSHt1_1 (GE) - TPM	SSHt1_1 (GE) - CPM	SSHt2_1 (GE) - Total counts	SSHt2_1 (GE) - RPKM	SSHt2_1 (GE) - TPM	SSHt2_1 (GE) - CPM	SSHt3_1 (GE) - Total counts	SSHt3_1 (GE) - RPKM
Sgl000001	SGL_0	complement(139894..140328)		0	0	0	0	0	0	0	0	0	0	0	0	0	0	0	0	0	0	0	0	0	0	0	0	0	0	0	0	0	0	0	0	0	0	0	0	0	0	0	0	0	0	0	0	0	0
Sgl000002	SGL_0	141596..145145		94	19.8795	54.6081	13.8984	107	22.1379	61.7831	14.9865	89	18.7893	55.0018	13.6579	89	18.9821	55.0158	14.4493	73	15.4393	46.1323	11.7892	58	15.9125	47.5959	12.2254	81	17.3001	49.7015	13.3383	103	25.9786	73.5868	18.6659	58	14.7945	43.9819	11.7761	64	15.9813	47.9387	12.8421	89	18.0028	52.8068	12.9248	60	14.4428
Sgl000003	SGL_0	complement(148634..149637)		13	1.69843	4.66552	1.92213	16	2.04503	5.70734	2.24097	21	2.73884	8.01741	3.22265	26	3.42574	9.92883	4.22115	11	1.43722	4.29441	1.77646	15	2.54232	7.60432	3.16175	16	2.11111	6.06502	2.63473	7	1.0907	3.0895	1.26855	5	0.787901	2.34231	1.01518	17	2.62245	7.86652	3.41119	9	1.12466	3.29891	1.307	2	0.297411
Sgl000004	SGL_0	150043..154103		124	4.04441	11.1098	18.3341	94	2.99941	8.37085	13.1657	135	4.39551	12.867	20.717	86	2.82883	8.19882	13.9623	69	2.25065	6.72492	11.1432	96	4.06199	12.1498	20.2352	78	2.5693	7.38134	12.8443	99	3.85096	10.9082	17.941	57	2.24235	6.66618	11.573	105	4.04367	12.1297	21.0691	53	1.65342	4.84988	7.69678	57	2.11607
Sgl000005	SGL_0	158915..170835		218	6.73111	18.4901	32.2326	118	3.5644	9.94766	16.5271	98	3.02064	8.84232	15.039	227	7.06857	20.4869	36.8539	155	4.78618	14.301	25.0319	169	6.76941	20.2479	35.6224	127	3.96023	11.3774	20.9132	175	6.4442	18.2538	31.7139	89	3.31449	9.85347	18.0702	95	3.46344	10.3892	19.0625	144	4.25271	12.4743	20.912	108	3.79556
Sgl000006	SGL_0	complement(186634..193764)		0	0	0	0	0	0	0	0	0	0	0	0	0	0	0	0	4	0.378491	1.13093	0.645985	0	0	0	0	1	0.0955554	0.274521	0.164671	0	0	0	0	0	0	0	0	2	0.223436	0.670235	0.401317	0	0	0	0	0	0
Sgl000007	SGL_0	complement(230202..245519)		325	5.59672	15.3739	48.0532	318	5.35737	14.9515	44.5393	292	5.01967	14.6941	44.8102	260	4.51543	13.0871	42.2115	264	4.54654	13.585	42.635	190	4.24461	12.696	40.0489	340	5.9131	16.9878	55.9881	264	5.42194	15.3582	47.8426	218	4.52796	13.4609	44.2618	180	3.65996	10.9787	36.1185	280	4.61191	13.5279	40.6622	193	3.78294
Sgl000008	SGL_0	complement(251775..257470)		2458	252.702	694.161	363.43	2224	223.685	624.267	311.495	2658	272.787	798.53	407.895	1148	119.027	344.976	186.38	3148	323.659	967.089	508.39	1285	171.381	512.618	270.857	1943	201.737	579.571	319.955	509	62.4087	176.779	92.2421	806	99.9443	297.119	163.647	2314	280.895	842.595	464.324	2954	290.476	852.039	428.987	3703	433.313
Sgl000009	SGL_0	262574..286077		50	1.52052	4.1768	7.39279	53	1.57678	4.40054	7.42321	51	1.54823	4.53212	7.82644	51	1.56411	4.53327	8.27994	90	2.7371	8.17842	14.5347	48	1.89364	5.66405	10.1176	35	1.07492	3.08814	5.76348	62	2.24861	6.3694	11.2358	55	2.01735	5.99726	11.167	42	1.50808	4.52376	8.42765	51	1.48342	4.35125	7.40634	31	1.07301
Sgl000010	SGL_0	314330..320866		0	0	0	0	0	0	0	0	8	0.569914	1.66831	1.22768	21	1.51137	4.38042	3.40939	25	1.7842	5.33116	4.03741	5	0.462893	1.38456	1.05392	0	0	0	0	1	0.0851094	0.241081	0.181222	4	0.344297	1.02354	0.812142	5	0.421309	1.26379	1.00329	20	1.36515	4.00432	2.90445	2	0.162453
Sgl000011	SGL_0	complement(345278..353296)		193	6.1732	16.9575	28.5362	172	5.38215	15.0207	24.0904	176	5.61963	16.4504	27.0089	137	4.41926	12.8083	22.2422	218	6.97326	20.836	35.2062	100	4.14942	12.4113	21.0784	143	4.61929	13.2708	23.5479	111	4.23425	11.9939	20.1157	185	7.13709	21.2175	37.5616	109	4.11655	12.3483	21.8718	166	5.07848	14.8965	24.1069	118	4.29592
Sgl000012	SGL_0	353604..357565		135	15.7892	43.3722	19.9605	108	12.3573	34.4873	15.1265	117	13.6601	39.9873	17.9548	125	14.7439	42.7323	20.294	120	14.0357	41.9385	19.3796	89	13.5036	40.3906	18.7597	91	10.7487	30.8798	14.985	100	13.9485	39.5104	18.1222	120	16.9279	50.3242	24.3643	79	10.9096	32.7252	15.852	115	12.8646	37.7352	16.7006	102	13.5784
Sgl000013	SGL_0	complement(367609..382985)		2	0.0606416	0.16658	0.295712	3	0.088989	0.248354	0.420182	2	0.0605359	0.177207	0.306919	1	0.0305785	0.0886258	0.162352	0	0	0	0	10	0.393346	1.17653	2.10784	0	0	0	0	0	0	0	0	0	0	0	0	0	0	0	0	3	0.087003	0.255202	0.435667	0	0
Sgl000014	SGL_0	complement(394051..408734)		0	0	0	0	0	0	0	0	0	0	0	0	1	0.0359851	0.104296	0.162352	0	0	0	0	1	0.0462893	0.138456	0.210784	0	0	0	0	2	0.0851094	0.241081	0.362444	1	0.0430371	0.127943	0.203036	0	0	0	0	1	0.0341287	0.100108	0.145222	3	0.12184
Sgl000015	SGL_0	complement(412145..416264)		34	3.89298	10.6938	5.0271	38	4.25659	11.8794	5.3223	34	3.88619	11.3761	5.21762	18	2.07851	6.02414	2.92233	22	2.51914	7.52715	3.55292	6	0.891227	2.66574	1.2647	12	1.38762	3.9865	1.97605	17	2.32141	6.57563	3.08078	7	0.966712	2.87389	1.42125	18	2.43349	7.29968	3.61185	27	2.95692	8.67339	3.921	24	3.12778
Sgl000016	SGL_0	416622..438075		28	0.761492	2.09178	4.13996	55	1.46334	4.08393	7.70333	27	0.733015	2.14576	4.14341	22	0.6034	1.74884	3.57174	24	0.652747	1.9504	3.87591	19	0.670339	2.00505	4.00489	20	0.549317	1.57813	3.29342	32	1.0379	2.93997	5.79911	17	0.557638	1.65777	3.45161	19	0.610118	1.83016	3.81251	25	0.650309	1.90752	3.63056	60	1.85729
Sgl000017	SGL_0	449492..450721		1	0.0927227	0.254705	0.147856	1	0.0907112	0.25316	0.140061	1	0.0925611	0.270954	0.15346	0	0	0	0	1	0.0927284	0.277071	0.161496	0	0	0	0	1	0.0936424	0.269025	0.164671	0	0	0	0	0	0	0	0	1	0.109481	0.328409	0.200658	0	0	0	0	0	0
Sgl000018	SGL_0	454661..455795		0	0	0	0	2	0.529944	1.47899	0.280121	0	0	0	0	0	0	0	0	0	0	0	0	0	0	0	0	0	0	0	0	0	0	0	0	0	0	0	0	0	0	0	0	1	0.259059	0.759884	0.145222	0	0
Sgl000019	SGL_0	complement(488235..489419)		0	0	0	0	0	0	0	0	0	0	0	0	0	0	0	0	0	0	0	0	0	0	0	0	0	0	0	0	0	0	0	0	0	0	0	0	0	0	0	0	0	0	0	0	0	0
Sgl000020	SGL_0	511120..511916		2	0.439005	1.20593	0.295712	0	0	0	0	0	0	0	0	0	0	0	0	0	0	0	0	0	0	0	0	0	0	0	0	0	0	0	0	0	0	0	0	0	0	0	0	0	0	0	0	0	0
Sgl000021	SGL_0	complement(536767..537690)		0	0	0	0	0	0	0	0	0	0	0	0	0	0	0	0	0	0	0	0	0	0	0	0	0	0	0	0	0	0	0	0	0	0	0	0	0	0	0	0	0	0	0	0	0	0
Sgl000022	SGL_0	complement(544512..547950)		0	0	0	0	2	0.323068	0.901628	0.280121	0	0	0	0	0	0	0	0	0	0	0	0	0	0	0	0	0	0	0	0	0	0	0	0	0	0	0	0	0	0	0	0	3	0.473787	1.38973	0.435667	0	0
Sgl000023	SGL_0	553313..554037		0	0	0	0	0	0	0	0	0	0	0	0	0	0	0	0	0	0	0	0	0	0	0	0	0	0	0	0	0	0	0	0	0	0	0	0	0	0	0	0	0	0	0	0	0	0
Sgl000024	SGL_0	complement(571087..571512)		0	0	0	0	0	0	0	0	1	0.217062	0.635406	0.15346	0	0	0	0	2	0.434909	1.2995	0.322993	0	0	0	0	0	0	0	0	0	0	0	0	0	0	0	0	0	0	0	0	0	0	0	0	1	0.247493
Sgl000025	SGL_0	complement(595223..611628)		402	5.8957	16.1952	59.4381	504	7.23127	20.1813	70.5905	351	5.13877	15.0427	53.8643	337	4.98442	14.4464	54.7126	313	4.59072	13.717	50.5483	263	5.00379	14.9668	55.4361	333	4.93219	14.1697	54.8354	292	5.10732	14.467	52.9169	262	4.63454	13.7778	53.1953	329	5.69717	17.0897	66.0166	398	5.58297	16.3763	57.7985	321	5.35841
Sgl000026	SGL_0	611704..633556		629	16.6994	45.8726	93.0013	659	17.1163	47.7688	92.2999	728	19.2941	56.4796	111.719	691	18.5014	53.6226	112.185	710	18.851	56.3267	114.662	528	18.1852	54.3937	111.294	646	17.3209	49.7611	106.377	704	22.2907	63.1406	127.58	477	15.2744	45.4086	96.848	466	14.608	43.8193	93.5068	678	17.2168	50.5013	98.4607	478	14.4444
Sgl000027	SGL_0	complement(635262..648054)		16	1.85724	5.10176	2.36569	42	4.7695	13.3109	5.88254	27	3.12863	9.15845	4.14341	16	1.87303	5.42861	2.59763	19	2.20561	6.59033	3.06843	7	1.0541	3.1529	1.47549	13	1.52398	4.37824	2.14072	26	3.59934	10.1955	4.71178	15	2.10008	6.24322	3.04553	16	2.19292	6.57805	3.21053	17	1.88743	5.5363	2.46878	86	11.3624
Sgl000028	SGL_0	648428..662199		249	6.14244	16.873	36.8161	266	6.41945	17.9156	37.2561	237	5.83623	17.0844	36.3699	253	6.29416	18.2424	41.075	222	5.47673	16.3644	35.8522	329	10.5286	31.4921	69.3478	299	7.44902	21.4003	49.2366	211	6.20761	17.5837	38.2379	153	4.55228	13.5332	31.0645	131	3.81563	11.4457	26.2862	181	4.27064	12.5269	26.2852	158	4.43629
Sgl000029	SGL_0	complement(667720..678528)		5	0.421812	1.1587	0.739279	0	0	0	0	1	0.0842154	0.246524	0.15346	0	0	0	0	0	0	0	0	0	0	0	0	2	0.170398	0.489538	0.329342	0	0	0	0	0	0	0	0	0	0	0	0	1	0.0806904	0.236685	0.145222	2	0.192044
Sgl000030	SGL_0	complement(686118..695026)		1	0.0853733	0.234517	0.147856	0	0	0	0	2	0.170449	0.498955	0.306919	3	0.258297	0.748622	0.487055	3	0.256135	0.765329	0.484489	0	0	0	0	4	0.34488	0.990807	0.658683	1	0.101817	0.288408	0.181222	0	0	0	0	6	0.604821	1.81427	1.20395	0	0	0	0	0	0
Sgl000031	SGL_0	complement(700924..706288)		0	0	0	0	0	0	0	0	0	0	0	0	0	0	0	0	0	0	0	0	0	0	0	0	0	0	0	0	0	0	0	0	0	0	0	0	0	0	0	0	0	0	0	0	0	0
Sgl000032	SGL_0	complement(711080..726691)		1	0.0332126	0.0912336	0.147856	1	0.0324921	0.09068	0.140061	0	0	0	0	3	0.100485	0.291235	0.487055	3	0.0996439	0.297735	0.484489	0	0	0	0	2	0.0670841	0.192726	0.329342	2	0.0792198	0.224398	0.362444	1	0.0400589	0.119089	0.203036	2	0.0784308	0.235267	0.401317	1	0.031767	0.0931805	0.145222	3	0.113409
Sgl000033	SGL_0	complement(734688..736140)		0	0	0	0	0	0	0	0	0	0	0	0	0	0	0	0	0	0	0	0	0	0	0	0	0	0	0	0	2	0.429852	1.2176	0.362444	0	0	0	0	0	0	0	0	2	0.34474	1.01121	0.290445	0	0
Sgl000034	SGL_0	736166..738864		0	0	0	0	1	0.0850896	0.237471	0.140061	1	0.0868249	0.254163	0.15346	1	0.0877158	0.254227	0.162352	2	0.173964	0.519801	0.322993	1	0.112833	0.337494	0.210784	1	0.0878392	0.252353	0.164671	0	0	0	0	0	0	0	0	1	0.102696	0.308057	0.200658	0	0	0	0	0	0
Sgl000035	SGL_0	complement(742138..745740)		452	44.3525	121.834	66.8308	101	9.69562	27.0589	14.1461	138	13.5176	39.5702	21.1774	382	37.8023	109.563	62.0184	165	16.1916	48.3803	26.6469	228	29.0234	86.8117	48.0587	298	29.5313	84.8405	49.0719	392	45.8739	129.942	71.0391	131	15.5041	46.0914	26.5977	102	11.8177	35.4493	20.4672	179	16.7998	49.2782	25.9948	123	13.7375
Sgl000036	SGL_0	745707..754877		0	0	0	0	1	0.07434	0.207471	0.140061	33	2.50325	7.32776	5.06416	5	0.383172	1.11055	0.811759	54	4.10363	12.2616	8.7208	3	0.295735	0.884572	0.632351	6	0.460453	1.32284	0.988025	13	1.17813	3.33716	2.35589	0	0	0	0	0	0	0	0	2	0.145362	0.426383	0.290445	2	0.172981
Sgl000037	SGL_0	complement(759931..773525)		138	5.31074	14.5884	20.4041	285	10.7299	29.9453	39.9173	169	6.49239	19.0052	25.9347	166	6.44257	18.6725	26.9504	191	7.35081	21.9641	30.8458	91	4.54309	13.5888	19.1813	153	5.94639	17.0834	25.1946	1475	67.6968	191.758	267.303	82	3.80615	11.3151	16.6489	143	6.49778	19.4913	28.6942	210	7.72979	22.6734	30.4967	108	4.73065
Sgl000038	SGL_0	complement(776414..782599)		552	30.1662	82.8653	81.6164	686	36.6759	102.356	96.0815	591	32.2412	94.3798	90.6946	537	29.5959	85.778	87.1829	522	28.5285	85.2427	84.3011	480	34.0296	101.786	101.176	554	30.5758	87.8413	91.2276	463	30.1761	85.4768	83.9058	520	34.2753	101.895	105.579	533	34.3924	103.166	106.951	805	42.0776	123.424	116.904	564	35.0819
Sgl000039	SGL_0	785593..794953		119	4.47361	12.2888	17.5948	168	6.17867	17.2436	23.5302	102	3.82784	11.2052	15.6529	65	2.46434	7.14239	10.5529	102	3.83476	11.4582	16.4726	66	3.21876	9.62761	13.9117	80	3.0373	8.72586	13.1737	70	3.13841	8.88985	12.6855	58	2.62987	7.81822	11.7761	65	2.88521	8.65471	13.0428	92	3.30805	9.70333	13.3605	70	2.99523
Sgl000040	SGL_0	795975..796691		1	0.291289	0.800159	0.147856	0	0	0	0	0	0	0	0	0	0	0	0	0	0	0	0	0	0	0	0	0	0	0	0	0	0	0	0	0	0	0	0	0	0	0	0	0	0	0	0	1	0.331548
Sgl000041	SGL_0	801332..807854		1980	112.107	307.954	292.755	1693	93.7778	261.718	237.123	1452	82.0686	240.24	222.823	1654	94.4451	273.731	268.53	1461	82.7266	247.186	235.946	1239	91.0067	272.21	261.161	1762	100.754	289.455	290.15	1676	113.173	320.574	303.728	1310	89.4614	265.955	265.977	1147	76.6805	230.017	230.155	1789	96.8839	284.185	259.803	1307	84.2297
Sgl000042	SGL_0	complement(821964..858369)		188	6.30273	17.3133	27.7969	171	5.60843	15.6522	23.9504	149	4.98654	14.5971	22.8655	167	5.64629	16.3647	27.1128	236	7.91242	23.6422	38.1131	107	4.65359	13.9193	22.5538	173	5.85738	16.8277	28.488	84	3.35854	9.51339	15.2227	160	6.46974	19.2336	32.4857	133	5.26473	15.7925	26.6876	274	8.78606	25.7717	39.7909	254	9.69228
Sgl000043	SGL_0	892819..901604		5133	338.895	930.93	758.944	2722	175.815	490.671	381.245	3342	220.264	644.778	512.862	4974	331.189	959.885	807.538	3224	212.871	636.054	520.664	2416	206.931	618.949	509.253	3986	265.777	763.552	656.378	3626	285.511	808.737	657.111	3640	289.862	861.716	739.05	2501	194.967	584.839	501.847	3391	214.138	628.122	492.449	4498	338.014
Sgl000044	SGL_0	complement(907168..909016)		6	0.530831	1.45817	0.887135	10	0.865525	2.41554	1.40061	6	0.529906	1.55119	0.920757	12	1.07069	3.10317	1.94822	17	1.50411	4.49427	2.74544	6	0.688637	2.05978	1.2647	2	0.178699	0.513384	0.329342	11	1.16064	3.28763	1.99344	1	0.106709	0.31723	0.203036	5	0.52231	1.56676	1.00329	18	1.52318	4.46786	2.614	11	1.10769
Sgl000045	SGL_0	complement(910927..919160)		41	1.9075	5.23981	6.06209	27	1.22891	3.42967	3.78164	30	1.3933	4.0786	4.60379	49	2.29907	6.6634	7.95524	29	1.34929	4.03165	4.68339	22	1.32781	3.97161	4.63724	33	1.55053	4.45453	5.43414	51	2.82977	8.0156	9.24233	36	2.02013	6.00553	7.30928	35	1.92266	5.76736	7.02304	34	1.51298	4.43794	4.93756	25	1.32386
Sgl000046	SGL_0	927523..945649		125	1.79432	4.92892	18.482	210	2.94906	8.23034	29.4127	132	1.8915	5.53699	20.2567	119	1.72271	4.99294	19.3199	169	2.42607	7.24906	27.2929	65	1.21042	3.62049	13.7009	138	2.00058	5.74746	22.7246	82	1.4038	3.97639	14.8602	93	1.61016	4.78676	18.8823	76	1.28812	3.86395	15.25	183	2.51254	7.36992	26.5757	89	1.45412
Sgl000047	SGL_0	948940..965539		5155	177.446	487.437	762.197	10128	341.064	951.854	1418.53	5713	196.311	574.661	876.714	4664	161.909	469.263	757.209	4774	164.341	491.05	770.983	4276	190.946	571.136	901.311	5216	181.327	520.934	858.923	4708	193.275	547.469	853.194	3486	144.731	430.263	707.782	3687	149.853	449.51	739.827	5698	187.6	550.278	827.477	3900	152.8
Sgl000048	SGL_0	complement(966596..968440)		71	3.56462	9.79186	10.4978	83	4.07669	11.3774	11.625	49	2.4558	7.18888	7.51952	68	3.44302	9.97892	11.0399	77	3.86609	11.5518	12.4352	41	2.67038	7.98735	8.64213	36	1.82534	5.24403	5.92815	31	1.85617	5.25778	5.61789	46	2.78554	8.28098	9.33964	44	2.60832	7.82414	8.82897	49	2.35301	6.90197	7.11589	47	2.68581
Sgl000049	SGL_0	971878..983794		181	7.38267	20.2799	26.7619	203	8.10038	22.6068	28.4323	205	8.34701	24.4342	31.4592	225	9.25535	26.8248	36.5292	106	4.32381	12.9195	17.1186	161	8.51911	25.4815	33.9362	232	9.55672	27.4555	38.2036	302	14.6907	41.6128	54.7291	238	11.7087	34.8081	48.3225	194	9.34307	28.0262	38.9277	240	9.36307	27.4642	34.8534	145	6.73169
Sgl000050	SGL_0	1004546..1007934		11	0.383778	1.05422	1.62641	5	0.17066	0.476284	0.700303	1	0.0348281	0.101952	0.15346	5	0.175927	0.50989	0.811759	1	0.034891	0.104254	0.161496	2	0.0905214	0.270758	0.421567	9	0.317114	0.911039	1.48204	0	0	0	0	9	0.378727	1.1259	1.82732	3	0.123584	0.370712	0.601975	3	0.100111	0.29365	0.435667	2	0.0794216
Sgl000051	SGL_0	complement(1010693..1033790)		379	11.5029	31.5979	56.0374	328	9.73903	27.18	45.9399	307	9.30139	27.228	47.1121	404	12.3659	35.84	65.5901	365	11.0786	33.1028	58.9462	326	12.8357	38.3927	68.7154	376	11.525	33.1102	61.9162	306	11.0762	31.3743	55.454	296	10.8356	32.2127	60.0985	338	12.1126	36.3339	67.8225	373	10.828	31.7613	54.1679	269	9.29268
Sgl000052	SGL_0	1033956..1052237		267	10.9241	30.0081	39.4775	271	10.8472	30.2728	37.9564	312	12.743	37.3026	47.8794	237	9.77911	28.3428	38.4774	290	11.8659	35.4551	46.8339	194	10.297	30.7993	40.892	300	12.396	35.6126	49.4012	238	11.6132	32.8956	43.1309	188	9.27746	27.5805	38.1707	363	17.5362	52.603	72.839	259	10.1356	29.7301	37.6126	175	8.14957
Sgl000053	SGL_0	complement(1067177..1083393)		18	0.590836	1.623	2.66141	10	0.321121	0.896196	1.40061	8	0.262136	0.767351	1.22768	26	0.860684	2.49452	4.22115	26	0.853482	2.55019	4.1989	15	0.638734	1.91051	3.16175	27	0.895045	2.57138	4.44611	712	27.8724	78.9514	129.03	3	0.118771	0.353089	0.609107	4	0.155027	0.465032	0.802634	29	0.910469	2.67064	4.21145	29	1.08346
Sgl000054	SGL_0	complement(1083612..1111924)		767	15.2103	41.782	113.405	799	15.5011	43.2611	111.908	1260	24.9433	73.0167	193.359	641	12.8196	37.1552	104.068	519	10.2929	30.7549	83.8166	647	16.6449	49.7863	136.377	642	12.8577	36.9389	105.719	1196	28.2861	80.1232	216.742	956	22.8663	67.978	194.102	593	13.8851	41.651	118.99	1222	23.1785	67.9884	177.462	422	9.52524
Sgl000055	SGL_0	1119419..1126095		2	0.154255	0.423731	0.295712	1	0.0754542	0.21058	0.140061	0	0	0	0	3	0.233349	0.676316	0.487055	1	0.0771321	0.23047	0.161496	1	0.100056	0.299276	0.210784	1	0.0778924	0.223777	0.164671	0	0	0	0	1	0.0930261	0.276552	0.203036	4	0.364269	1.09269	0.802634	1	0.0737703	0.216387	0.145222	0	0
Sgl000056	SGL_0	1211921..1240213		1271	17.2831	47.476	187.925	1197	15.9238	44.4406	167.652	1372	18.624	54.5181	210.546	808	11.0806	32.115	131.18	1005	13.6669	40.8365	162.304	713	12.5777	37.621	150.289	802	11.0138	31.6416	132.066	742	12.0332	34.0852	134.467	916	15.0234	44.6623	185.981	818	13.1336	39.3966	164.139	1244	16.1797	47.4591	180.657	1062	16.437
Sgl000057	SGL_0	complement(1241104..1263817)		198	3.99319	10.9691	29.2755	205	4.04468	11.288	28.7124	186	3.74464	10.9617	28.5435	189	3.84408	11.1413	30.6845	236	4.75985	14.2224	38.1131	141	3.689	11.0341	29.7205	195	3.9717	11.4103	32.1108	152	3.65594	10.3558	27.5458	164	3.98929	11.8595	33.2978	189	4.5006	13.5004	37.9244	179	3.45288	10.1282	25.9948	122	2.80051
Sgl000058	SGL_0	1263917..1274742		68	2.08571	5.72935	10.0542	34	1.02023	2.84729	4.76206	73	2.23517	6.543	11.2025	36	1.11358	3.2275	5.84466	37	1.13494	3.39118	5.97536	39	1.55183	4.64166	8.22056	25	0.77441	2.2248	4.11677	48	1.75585	4.97361	8.69866	37	1.36881	4.06926	7.51232	41	1.48485	4.45407	8.22699	59	1.73089	5.07713	8.56812	30	1.04734
Sgl000059	SGL_0	1277511..1281605		80	4.72904	12.9905	11.8285	32	1.85058	5.16465	4.48194	46	2.71446	7.94603	7.05914	72	4.29231	12.4404	11.6893	29	1.71438	5.12254	4.68339	54	4.14105	12.3863	11.3823	75	4.47745	12.8633	12.3503	66	4.65294	13.1799	11.9607	47	3.35102	9.96206	9.54267	26	1.81472	5.44358	5.21712	53	2.99662	8.78983	7.69678	15	1.00924
Sgl000060	SGL_0	complement(1285281..1290857)		103	9.25402	25.4204	15.2292	83	7.29534	20.3601	11.625	86	7.71318	22.5788	13.1975	90	8.15476	23.635	14.6117	62	5.57072	16.6452	10.0128	65	7.57601	22.6605	13.7009	57	5.17195	14.8585	9.38624	123	13.1795	37.3322	22.2903	82	8.88593	26.4165	16.6489	72	7.63799	22.9115	14.4474	78	6.70286	19.6612	11.3273	81	8.28323
Sgl000061	SGL_0	1291831..1293361		1122	82.5503	226.762	165.894	871	62.693	174.966	121.993	872	64.0449	187.479	133.817	1139	84.5133	244.945	184.919	932	68.5754	204.902	150.515	743	70.9167	212.118	156.612	629	46.7372	134.271	103.578	1201	105.383	298.507	217.648	778	69.0401	205.246	157.962	655	56.9011	170.685	131.431	899	63.2642	185.57	130.555	705	59.0387
Sgl000062	SGL_0	1294778..1297228		4	0.464311	1.27544	0.591423	5	0.567797	1.58463	0.700303	9	1.04288	3.05282	1.38114	13	1.52184	4.41074	2.11057	25	2.90212	8.67149	4.03741	13	1.95761	5.85539	2.74019	8	0.937832	2.6943	1.31737	7	0.969052	2.74494	1.26855	4	0.560022	1.66486	0.812142	13	1.78174	5.34467	2.60856	3	0.333076	0.976994	0.435667	9	1.18908
Sgl000063	SGL_0	complement(1297654..1317281)		0	0	0	0	1	0.292324	0.815828	0.140061	0	0	0	0	0	0	0	0	1	0.298825	0.892884	0.161496	0	0	0	0	0	0	0	0	3	1.06908	3.02828	0.543666	0	0	0	0	1	0.352812	1.05832	0.200658	0	0	0	0	1	0.340104
Sgl000064	SGL_0	1322900..1323801		39	10.4712	28.764	5.76638	34	8.93071	24.9241	4.76206	64	17.1536	50.2137	9.82141	22	5.95704	17.2653	3.57174	96	25.7769	77.0209	15.5036	19	6.6179	19.7947	4.00489	37	10.0328	28.8231	6.09282	33	10.5669	29.9317	5.98033	57	18.4588	54.8752	11.573	40	12.6808	38.0383	8.02634	61	15.6652	45.9499	8.85856	103	31.4769
Sgl000065	SGL_0	1327216..1338363		84	1.40908	3.87067	12.4199	71	1.16517	3.25179	9.9443	76	1.27266	3.72545	11.6629	75	1.2688	3.67736	12.1764	96	1.61047	4.81206	15.5036	86	1.87149	5.5978	18.1274	54	0.914819	2.62819	8.89222	118	2.36068	6.68687	21.3842	37	0.748606	2.22549	7.51232	43	0.851681	2.55477	8.62831	50	0.802228	2.35314	7.26112	44	0.840097
Sgl000066	SGL_0	complement(1341189..1348695)		871	31.5652	86.7083	128.782	1011	35.844	100.035	141.601	912	32.9935	96.5818	139.955	845	30.8833	89.5091	137.187	819	29.6826	88.691	132.265	638	29.9948	89.7171	134.48	955	34.9527	100.416	157.261	747	32.2858	91.4527	135.373	760	33.2201	98.7582	154.307	670	28.6694	85.9991	134.441	1048	36.3266	106.555	152.193	710	29.2867
Sgl000067	SGL_0	1348847..1358669		372	19.4241	53.3572	55.0024	270	13.7923	38.492	37.8164	301	15.6894	45.9276	46.1913	310	16.3243	47.3129	50.3291	299	15.6133	46.6524	48.2874	274	18.5602	55.5153	57.7547	389	20.5132	58.9325	64.0569	345	21.4841	60.8559	62.5216	266	16.7524	49.8022	54.0075	191	11.7756	35.3232	38.3258	317	15.8318	46.4386	46.0355	211	12.5401
Sgl000068	SGL_0	complement(1361961..1376124)		1	0.0116869	0.0321033	0.147856	1	0.0114333	0.0319085	0.140061	6	0.0699989	0.204908	0.920757	11	0.129648	0.375759	1.78587	2	0.0233751	0.0698445	0.322993	0	0	0	0	0	0	0	0	126	1.75618	4.97455	22.834	493	6.94929	20.6592	100.097	9	0.124192	0.372536	1.80593	2	0.0223563	0.0655767	0.290445	1	0.0133021
Sgl000069	SGL_0	complement(1385184..1392684)		44	1.51739	4.16821	6.50566	23	0.775976	2.16562	3.22139	29	0.998357	2.92249	4.45033	67	2.33022	6.75367	10.8776	51	1.7589	5.25558	8.23631	31	1.38689	4.14831	6.53429	41	1.42796	4.10239	6.7515	63	2.59111	7.33959	11.417	81	3.3692	10.0161	16.4459	30	1.22158	3.66434	6.01975	48	1.58329	4.64418	6.97067	31	1.21683
Sgl000070	SGL_0	1385989..1412641		36	1.34898	3.70559	5.32281	15	0.549881	1.53463	2.10091	36	1.34663	3.94199	5.52454	47	1.77614	5.14779	7.63053	16	0.599584	1.79155	2.58394	11	0.534724	1.59941	2.31862	31	1.17314	3.37033	5.10479	52	2.32384	6.58252	9.42355	32	1.44627	4.29954	6.49714	18	0.796396	2.38893	3.61185	27	0.967698	2.8385	3.921	25	1.06626
Sgl000071	SGL_0	complement(1455162..1474284)		3	0.660071	1.81319	0.443568	2	0.430501	1.20146	0.280121	9	1.97676	5.78658	1.38114	4	0.887575	2.57246	0.649407	5	1.10019	3.28734	0.807482	3	0.856298	2.56127	0.632351	11	2.44427	7.02214	1.81138	8	2.09923	5.94627	1.44978	5	1.32689	3.94465	1.01518	4	1.03916	3.11715	0.802634	0	0	0	0	5	1.25216
Sgl000072	SGL_0	complement(1481908..1482930)		236	21.3692	58.7002	34.894	402	35.6104	99.3827	56.3043	304	27.4784	80.4376	46.6517	240	21.9161	63.5195	38.9644	415	37.5795	112.287	67.021	187	21.966	65.7024	39.4165	181	16.5516	47.5512	29.8054	220	23.7574	67.2952	39.8689	207	22.607	67.2071	42.0284	118	12.6157	37.8431	23.6777	354	30.6586	89.9293	51.4087	147	15.1501
Sgl000073	SGL_0	complement(1568025..1569536)		0	0	0	0	0	0	0	0	0	0	0	0	0	0	0	0	0	0	0	0	0	0	0	0	0	0	0	0	1	0.0730635	0.206959	0.181222	0	0	0	0	0	0	0	0	0	0	0	0	0	0
Sgl000074	SGL_0	complement(1575427..1584015)		456	13.1137	36.0228	67.4223	349	9.81886	27.4028	48.8811	386	11.0813	32.4383	59.2354	403	11.688	33.8755	65.4278	345	9.92217	29.6473	55.7162	251	9.36415	28.0091	52.9067	318	9.2358	26.5335	52.3653	316	10.838	30.6996	57.2662	326	11.3077	33.6161	66.1896	275	9.33785	28.0106	55.1811	360	9.9023	29.0459	52.28	279	9.13244
Sgl000075	SGL_0	complement(1587667..1589788)		174	12.8632	35.3347	25.7269	127	9.185	25.6338	17.7877	180	13.2836	38.8851	27.6227	172	12.8234	37.1662	27.9245	89	6.57987	19.6605	14.3732	141	13.5224	40.4467	29.7205	167	12.4682	35.8199	27.5	94	8.2876	23.4754	17.0349	95	8.47072	25.1822	19.2884	166	14.4898	43.4647	33.3093	174	12.3033	36.0887	25.2687	231	19.4372
Sgl000076	SGL_0	1591888..1624024		3	0.0616711	0.169408	0.443568	2	0.0402221	0.112253	0.280121	0	0	0	0	1	0.0207318	0.0600869	0.162352	1	0.0205583	0.0614279	0.161496	1	0.0266682	0.0797672	0.210784	44	0.913481	2.62434	7.24551	0	0	0	0	3	0.0743837	0.221131	0.609107	5	0.121362	0.364048	1.00329	29	0.570205	1.67256	4.21145	1	0.0233982
Sgl000077	SGL_0	complement(1624131..1624688)		0	0	0	0	0	0	0	0	0	0	0	0	0	0	0	0	0	0	0	0	0	0	0	0	0	0	0	0	0	0	0	0	0	0	0	0	0	0	0	0	0	0	0	0	0	0
Sgl000078	SGL_0	complement(1644293..1657175)		234	6.07665	16.6923	34.5983	358	9.09507	25.3828	50.1417	268	6.94745	20.3373	41.1272	215	5.6307	16.3195	34.9056	294	7.63523	22.814	47.4799	192	6.4682	19.347	40.4704	255	6.68767	19.213	41.9911	231	7.1542	20.265	41.8623	202	6.32697	18.8091	41.0132	158	4.84461	14.5323	31.704	308	7.65019	22.4399	44.7285	193	5.70463
Sgl000079	SGL_0	1662722..1677295		9	1.06881	2.93597	1.3307	11	1.27798	3.56663	1.54067	11	1.30404	3.81733	1.68805	13	1.55695	4.51253	2.11057	21	2.49404	7.45214	3.39142	13	2.00279	5.99052	2.74019	12	1.43921	4.13471	1.97605	12	1.69957	4.81419	2.17467	15	2.14854	6.3873	3.04553	7	0.981541	2.94431	1.40461	14	1.59022	4.66452	2.03311	15	2.02754
Sgl000080	SGL_0	complement(1681915..1683690)		63	3.28586	9.02612	9.31492	103	5.25558	14.6674	14.4262	42	2.18676	6.40129	6.4453	58	3.05079	8.84212	9.4164	60	3.12958	9.35115	9.68978	47	3.1801	9.51197	9.90683	48	2.52834	7.26369	7.9042	50	3.11013	8.80976	9.06111	54	3.39702	10.0988	10.9639	84	5.17299	15.5173	16.8553	73	3.6417	10.682	10.6012	69	4.09618
Sgl000081	SGL_0	complement(1741703..1747617)		25	1.66841	4.58304	3.6964	15	0.979328	2.73314	2.10091	20	1.3324	3.90033	3.06919	17	1.14416	3.31612	2.75998	16	1.06785	3.19071	2.58394	17	1.47179	4.40225	3.58332	10	0.673982	1.93629	1.64671	12	0.955089	2.70538	2.17467	6	0.482958	1.43576	1.21821	28	2.20635	6.61833	5.61844	30	1.91494	5.61701	4.35667	13	0.987477
Sgl000082	SGL_0	1749820..1761508		298	12.1069	33.2571	44.061	201	7.98891	22.2957	28.1522	140	5.67789	16.6209	21.4843	288	11.8001	34.2002	46.7573	239	9.71049	29.0148	38.5976	150	7.90573	23.6468	31.6175	125	5.12877	14.7344	20.5838	152	7.3648	20.8615	27.5458	179	8.77134	26.0759	36.3434	108	5.18077	15.5406	21.6711	262	10.181	29.8635	38.0482	202	9.34092
Sgl000083	SGL_0	1775765..1776763		0	0	0	0	0	0	0	0	0	0	0	0	0	0	0	0	0	0	0	0	0	0	0	0	0	0	0	0	0	0	0	0	0	0	0	0	0	0	0	0	0	0	0	0	2	0.211075
Sgl000084	SGL_0	complement(1776850..1777815)		0	0	0	0	0	0	0	0	0	0	0	0	2	0.193411	0.560562	0.324704	0	0	0	0	1	0.124397	0.372082	0.210784	0	0	0	0	0	0	0	0	0	0	0	0	1	0.113221	0.339628	0.200658	0	0	0	0	0	0
Sgl000085	SGL_0	1796426..1797307		0	0	0	0	0	0	0	0	0	0	0	0	0	0	0	0	0	0	0	0	0	0	0	0	0	0	0	0	0	0	0	0	0	0	0	0	0	0	0	0	0	0	0	0	0	0
Sgl000086	SGL_0	1827015..1828145		0	0	0	0	0	0	0	0	0	0	0	0	0	0	0	0	0	0	0	0	0	0	0	0	0	0	0	0	0	0	0	0	0	0	0	0	0	0	0	0	0	0	0	0	0	0
Sgl000087	SGL_0	1835993..1849291		140	3.55683	9.77045	20.6998	99	2.46062	6.86719	13.866	154	3.90569	11.4331	23.6328	100	2.56219	7.42599	16.2352	157	3.98897	11.919	25.3549	132	4.35054	13.0129	27.8234	82	2.10395	6.04444	13.503	268	8.12026	23.0014	48.5675	81	2.48208	7.37885	16.4459	78	2.33982	7.01872	15.6514	155	3.76651	11.0481	22.5095	113	3.26765
Sgl000088	SGL_0	1864652..1882795		106	2.50799	6.88934	15.6727	114	2.63876	7.36433	15.9669	103	2.43276	7.12142	15.8063	46	1.09762	3.18125	7.46818	65	1.53801	4.59556	10.4973	36	1.10498	3.30511	7.58821	62	1.48149	4.25617	10.2096	74	2.0881	5.91476	13.4104	40	1.1415	3.39351	8.12142	58	1.62032	4.86045	11.6382	127	2.87406	8.43035	18.4432	62	1.66968
Sgl000089	SGL_0	complement(1890118..1947161)		97	0.374021	1.02742	14.342	112	0.422491	1.1791	15.6868	65	0.250196	0.732398	9.97487	117	0.454973	1.31865	18.9952	72	0.277641	0.829587	11.6277	145	0.725314	2.16948	30.5636	57	0.221966	0.637685	9.38624	59	0.271317	0.768532	10.6921	37	0.172077	0.511558	7.51232	57	0.259509	0.778445	11.4375	47	0.173338	0.508445	6.82545	71	0.311605
Sgl000090	SGL_0	complement(1967183..1971712)		30	1.90597	5.23561	4.43568	28	1.74031	4.85692	3.9217	49	3.10765	9.09703	7.51952	32	2.05031	5.94242	5.19526	36	2.2873	6.83442	5.81387	23	1.89564	5.67004	4.84802	28	1.79655	5.1613	4.61078	31	2.34886	6.65336	5.61789	28	2.1456	6.37853	5.685	40	3.0006	9.00083	8.02634	31	1.88377	5.52558	4.50189	27	1.95245
Sgl000091	SGL_0	2003112..2007696		1	0.0428843	0.117801	0.147856	1	0.0419539	0.117086	0.140061	0	0	0	0	6	0.259492	0.752088	0.974111	2	0.0857738	0.256291	0.322993	6	0.333798	0.998419	1.2647	3	0.129929	0.373273	0.494012	0	0	0	0	0	0	0	0	1	0.0506351	0.151889	0.200658	1	0.0410176	0.120315	0.145222	6	0.292867
Sgl000092	SGL_0	complement(2068386..2071560)		3	0.263153	0.722871	0.443568	2	0.17163	0.47899	0.280121	0	0	0	0	0	0	0	0	0	0	0	0	0	0	0	0	0	0	0	0	0	0	0	0	0	0	0	0	0	0	0	0	0	0	0	0	0	0
Sgl000093	SGL_0	2096056..2097090		0	0	0	0	0	0	0	0	4	0.780325	2.28425	0.613838	0	0	0	0	0	0	0	0	0	0	0	0	0	0	0	0	0	0	0	0	0	0	0	0	0	0	0	0	0	0	0	0	0	0
Sgl000094	SGL_0	complement(2102487..2110816)		253	8.51577	23.3924	37.4075	189	6.22357	17.369	26.4714	228	7.66091	22.4258	34.9888	239	8.11291	23.5137	38.8021	192	6.46295	19.3112	31.0073	205	8.9514	26.7745	43.2106	166	5.64284	16.2113	27.3354	210	8.42991	23.8785	38.0566	142	5.76485	17.138	28.8311	174	6.91522	20.7434	34.9146	238	7.66219	22.4751	34.5629	169	6.47458
Sgl000095	SGL_0	2102683..2143059		2	0.0387654	0.106487	0.295712	8	0.151698	0.423363	1.12048	5	0.0967446	0.283201	0.767298	4	0.0781898	0.226618	0.649407	2	0.0387678	0.115838	0.322993	3	0.0754345	0.225631	0.632351	3	0.0587249	0.168711	0.494012	12	0.277393	0.785744	2.17467	9	0.210404	0.625498	1.82732	3	0.0686577	0.205951	0.601975	9	0.166851	0.489417	1.307	5	0.110308
Sgl000096	SGL_0	complement(2116350..2119114)		25	2.2748	6.24878	3.6964	9	0.801163	2.23591	1.26055	18	1.635	4.78615	2.76227	18	1.65178	4.78736	2.92233	8	0.727982	2.1752	1.29197	7	0.826296	2.47153	1.47549	8	0.735157	2.11203	1.31737	15	1.62778	4.61084	2.71833	11	1.20724	3.58893	2.23339	6	0.644627	1.93368	1.20395	10	0.870315	2.55285	1.45222	5	0.51784
Sgl000097	SGL_0	2146951..2151417		0	0	0	0	0	0	0	0	1	0.0774443	0.226703	0.15346	9	0.70415	2.04084	1.46117	1	0.0775843	0.231821	0.161496	0	0	0	0	2	0.156698	0.450178	0.329342	0	0	0	0	1	0.0935715	0.278174	0.203036	0	0	0	0	0	0	0	0	0	0
Sgl000098	SGL_0	2157761..2158986		0	0	0	0	0	0	0	0	0	0	0	0	0	0	0	0	0	0	0	0	7	1.0002	2.9917	1.47549	0	0	0	0	7	0.919505	2.60459	1.26855	0	0	0	0	7	0.910347	2.73075	1.40461	0	0	0	0	6	0.752191
Sgl000099	SGL_0	complement(2162709..2167966)		26	2.02215	5.55475	3.84425	36	2.73916	7.64453	5.04218	33	2.5621	7.50004	5.06416	28	2.19621	6.36528	4.54585	34	2.64451	7.90176	5.49087	8	0.807168	2.41431	1.68627	26	2.04221	5.86706	4.28144	15	1.39133	3.94109	2.71833	27	2.53279	7.52961	5.48196	21	1.92847	5.78479	4.21383	29	2.1573	6.3279	4.21145	13	1.15081
Sgl000100	SGL_0	2168065..2174693		122	7.61001	20.9044	18.0384	143	8.72642	24.354	20.0287	145	9.02891	26.4303	22.2516	124	7.8005	22.6082	20.1316	126	7.85999	23.4855	20.3485	106	8.57758	25.6563	22.3431	113	7.11852	20.4508	18.6078	105	7.81115	22.1258	19.0283	116	8.72729	25.9449	23.5521	87	6.40764	19.2209	17.4573	161	9.60558	28.1756	23.3808	114	8.09378
Sgl000101	SGL_0	2176665..2193113		131	4.98133	13.6835	19.3691	202	7.5145	20.9717	28.2922	144	5.46612	16.001	22.0982	129	4.94697	14.3378	20.9434	116	4.41122	13.1807	18.7336	91	4.489	13.427	19.1813	146	5.60678	16.1077	24.0419	139	6.30361	17.8556	25.1899	86	3.94429	11.7258	17.4611	86	3.86123	11.5825	17.2566	149	5.41918	15.8958	21.6381	96	4.15496
Sgl000102	SGL_0	2220088..2234242		498	20.7046	56.8745	73.6322	575	23.3872	65.2699	80.5348	576	23.9057	69.9791	88.3927	311	13.0398	37.7934	50.4914	427	17.7538	53.048	68.9589	422	22.7606	68.0789	88.9507	594	24.9407	71.6523	97.8145	377	18.693	52.9497	68.3207	486	24.3707	72.4505	98.6753	481	23.6121	70.8288	96.5167	536	21.3144	62.5206	77.8392	488	23.0929
Sgl000103	SGL_0	2270769..2288210		780	20.0198	54.9935	115.328	881	22.1215	61.7375	123.393	744	19.0625	55.8017	114.174	736	19.051	55.2156	119.491	795	20.406	60.9729	128.39	603	20.0778	60.0545	127.102	694	17.9891	51.6811	114.282	779	23.8453	67.5441	141.172	592	18.3266	54.4823	120.197	615	18.6377	55.9073	123.405	780	19.1484	56.167	113.273	587	17.1484
Sgl000104	SGL_0	complement(2294490..2305152)		118	3.26864	8.97882	17.447	184	4.98629	13.9159	25.7711	92	2.54399	7.44702	14.1183	95	2.6539	7.69181	15.4234	95	2.63169	7.86346	15.3421	73	2.62327	7.84643	15.3872	127	3.55284	10.207	20.9132	68	2.24644	6.36326	12.3231	83	2.77306	8.24389	16.852	79	2.58384	7.7507	15.852	136	3.60327	10.5693	19.7502	63	1.98631
Sgl000105	SGL_0	2304606..2312125		138	6.7814	18.6282	20.4041	238	11.4417	31.932	33.3344	125	6.13187	17.9498	19.1824	149	7.38418	21.4016	24.1904	150	7.37154	22.026	24.2244	151	9.62612	28.7926	31.8283	162	8.03973	23.0974	26.6767	147	8.61505	24.403	26.6397	105	6.22337	18.5011	21.3187	115	6.67255	20.0155	23.0757	171	8.03728	23.5754	24.833	127	7.10339
Sgl000106	SGL_0	complement(2315226..2323699)		269	23.0931	63.4358	39.7732	167	14.0256	39.1431	23.3901	180	15.4257	45.1557	27.6227	248	21.4713	62.2302	40.2632	193	16.5697	49.5099	31.1688	176	19.6009	58.6282	37.0979	207	17.9468	51.5594	34.0869	268	27.4388	77.7231	48.5675	142	14.7033	43.7107	28.8311	120	12.1637	36.4871	24.079	214	17.5718	51.5426	31.0776	152	14.8524
Sgl000107	SGL_0	2323578..2352754		222	4.15264	11.4071	32.824	391	7.15521	19.969	54.7637	269	5.02303	14.7039	41.2806	242	4.56522	13.2314	39.2891	371	6.94019	20.7372	59.9151	145	3.51862	10.5245	30.5636	227	4.28828	12.3198	37.3803	139	3.10089	8.78357	25.1899	165	3.72264	11.0668	33.5009	169	3.7326	11.1966	33.9113	276	4.93802	14.4845	40.0814	162	3.44911
Sgl000108	SGL_0	complement(2356689..2373202)		185	7.74709	21.2809	27.3533	91	3.72806	10.4044	12.7455	111	4.64015	13.5831	17.034	148	6.25034	18.1154	24.0281	105	4.39726	13.139	16.9571	98	5.32386	15.9242	20.6568	168	7.10497	20.4119	27.6647	157	7.84091	22.2102	28.4519	101	5.10134	15.1655	20.5066	123	6.0817	18.2432	24.681	113	4.52603	13.276	16.4101	82	3.90843
Sgl000109	SGL_0	2373440..2379011		433	22.8931	62.8865	64.0216	416	21.5172	60.0509	58.2652	311	16.4142	48.0494	47.7259	349	18.6088	53.934	56.6608	394	20.8324	62.247	63.6295	232	15.9125	47.5959	48.9018	401	21.4116	61.5133	66.033	489	30.8338	87.3397	88.6176	314	20.0237	59.5273	63.7532	356	22.2239	66.6647	71.4344	453	22.9081	67.1951	65.7857	252	15.1649
Sgl000110	SGL_0	2388944..2411582		1092	43.4315	119.304	161.459	898	34.9408	97.514	125.774	869	34.502	100.998	133.356	1038	41.6347	120.67	168.521	941	37.4281	111.835	151.968	939	48.4487	144.914	197.926	1274	51.1727	147.014	209.791	874	41.4566	117.43	158.388	1087	52.1444	155.017	220.7	697	32.7317	98.1846	139.859	1149	43.7094	128.211	166.86	756	34.2236
Sgl000111	SGL_0	complement(2411643..2411993)		218	57.5309	158.035	32.2326	224	57.8319	161.399	31.3736	145	38.1993	111.821	22.2516	168	44.7125	129.591	27.2751	175	46.1859	138.003	28.2619	128	43.8216	131.075	26.9803	161	42.9098	123.276	26.512	189	59.4849	168.497	34.251	168	53.4749	158.973	34.11	147	45.8053	137.401	29.4968	186	46.9494	137.714	27.0114	167	50.1629
Sgl000112	SGL_0	complement(2414647..2419233)		31	1.13275	3.11162	4.58353	27	0.965188	2.69368	3.78164	22	0.802488	2.34912	3.37611	17	0.626467	1.81569	2.75998	21	0.767396	2.29297	3.39142	20	0.948064	2.83575	4.21567	26	0.959474	2.75648	4.28144	26	1.13305	3.20946	4.71178	24	1.05775	3.14452	4.87285	13	0.560881	1.68246	2.60856	17	0.594149	1.74279	2.46878	21	0.873403
Sgl000113	SGL_0	2431029..2433745		1	0.0760509	0.208908	0.147856	2	0.148802	0.415282	0.280121	1	0.0759183	0.222236	0.15346	0	0	0	0	2	0.152111	0.454506	0.322993	0	0	0	0	0	0	0	0	0	0	0	0	0	0	0	0	2	0.179592	0.53872	0.401317	0	0	0	0	0	0
Sgl000114	SGL_0	complement(2440397..2480918)		0	0	0	0	1	0.032376	0.0903561	0.140061	0	0	0	0	2	0.0667505	0.193463	0.324704	8	0.264768	0.791122	1.29197	0	0	0	0	0	0	0	0	0	0	0	0	0	0	0	0	1	0.0390753	0.117213	0.200658	0	0	0	0	0	0
Sgl000115	SGL_0	complement(2514355..2514693)		0	0	0	0	0	0	0	0	0	0	0	0	0	0	0	0	0	0	0	0	0	0	0	0	0	0	0	0	0	0	0	0	0	0	0	0	0	0	0	0	0	0	0	0	0	0
Sgl000116	SGL_0	2539384..2540167		0	0	0	0	0	0	0	0	0	0	0	0	0	0	0	0	0	0	0	0	0	0	0	0	0	0	0	0	0	0	0	0	0	0	0	0	0	0	0	0	0	0	0	0	0	0
Sgl000117	SGL_0	complement(2545837..2546130)		0	0	0	0	0	0	0	0	0	0	0	0	0	0	0	0	0	0	0	0	0	0	0	0	0	0	0	0	0	0	0	0	0	0	0	0	0	0	0	0	0	0	0	0	0	0
Sgl000118	SGL_0	2570269..2575974		659	13.9847	38.4153	97.437	783	16.2556	45.3668	109.667	496	10.5073	30.758	76.1159	781	16.7145	48.4438	126.797	799	16.9567	50.6663	129.036	419	11.5349	34.5021	88.3183	715	15.3236	44.0231	117.74	604	15.2864	43.3002	109.458	363	9.29116	27.6212	73.7019	432	10.8244	32.4698	86.6844	743	15.081	44.2362	107.9	579	13.9852
Sgl000119	SGL_0	2582813..2586289		10	0.821188	2.25577	1.47856	19	1.52641	4.25995	2.66115	4	0.327903	0.959869	0.613838	9	0.745351	2.16025	1.46117	10	0.821238	2.45385	1.61496	12	1.27837	3.82373	2.5294	34	2.81973	8.10081	5.59881	26	2.54634	7.21276	4.71178	8	0.792371	2.3556	1.62428	5	0.484804	1.45426	1.00329	53	4.16285	12.2107	7.69678	25	2.33671
Sgl000120	SGL_0	2591390..2604886		42	1.18395	3.25226	6.20995	23	0.634288	1.77019	3.22139	25	0.703504	2.05937	3.83649	90	2.5586	7.4156	14.6117	38	1.07126	3.2009	6.13686	25	0.914235	2.73456	5.26959	18	0.51244	1.47219	2.96407	25	0.840474	2.38073	4.53055	6	0.204001	0.606463	1.21821	9	0.299557	0.898576	1.80593	84	2.26483	6.64332	12.1987	50	1.60426
Sgl000121	SGL_0	2622815..2635575		0	0	0	0	0	0	0	0	0	0	0	0	0	0	0	0	0	0	0	0	0	0	0	0	0	0	0	0	2	0.183204	0.518943	0.362444	0	0	0	0	0	0	0	0	0	0	0	0	0	0
Sgl000122	SGL_0	complement(2651086..2654476)		17	0.862382	2.36893	2.51355	25	1.2407	3.46258	3.50151	14	0.708959	2.07534	2.14843	7	0.358117	1.03793	1.13646	11	0.558046	1.66743	1.77646	22	1.4478	4.33049	4.63724	2	0.102463	0.294366	0.329342	7	0.423496	1.19959	1.26855	3	0.183556	0.545684	0.609107	16	0.95835	2.87474	3.21053	18	0.873366	2.5618	2.614	3	0.173218
Sgl000123	SGL_0	complement(2661156..2691631)		133	2.74995	7.554	19.6648	171	3.45895	9.65336	23.9504	183	3.77717	11.0569	28.0831	170	3.54485	10.2741	27.5998	146	3.01893	9.02052	23.5785	104	2.78959	8.34393	21.9215	146	3.04869	8.75858	24.0419	165	4.06872	11.5251	29.9017	73	1.82051	5.41209	14.8216	156	3.80848	11.4242	31.3027	158	3.12466	9.16543	22.9451	95	2.23573
Sgl000124	SGL_0	complement(2697867..2716546)		900	57.934	159.142	133.07	786	49.498	138.141	110.088	754	48.4512	141.831	115.708	604	39.2106	113.644	98.0605	1054	67.8513	202.739	170.217	620	51.7746	154.863	130.686	712	46.2868	132.977	117.246	418	32.0898	90.8976	75.7509	614	47.6711	141.719	124.664	657	49.9355	149.791	131.833	870	53.5652	157.12	126.343	601	44.0339
Sgl000125	SGL_0	complement(2731490..2745446)		271	20.9015	57.4156	40.0689	442	33.3507	93.0764	61.9068	151	11.6259	34.0326	23.1724	144	11.2007	32.4631	23.3787	392	30.2358	90.3441	63.3066	139	13.9078	41.5994	29.2989	215	16.7469	48.1121	35.4042	40	3.67933	10.4221	7.24889	31	2.88381	8.57312	6.2941	205	18.6688	56.0004	41.135	248	18.295	53.6639	36.0151	64	5.61837
Sgl000126	SGL_0	2771789..2774220		0	0	0	0	19	2.0571	5.74101	2.66115	2	0.220952	0.646794	0.306919	1	0.11161	0.323479	0.162352	13	1.43879	4.29907	2.09945	2	0.287138	0.858855	0.421567	1	0.111767	0.321095	0.164671	0	0	0	0	1	0.133482	0.396821	0.203036	9	1.17604	3.52774	1.80593	6	0.635112	1.86294	0.871334	4	0.503857
Sgl000127	SGL_0	2781537..2785806		74	3.93944	10.8215	10.9413	55	2.86444	7.99418	7.70333	29	1.54114	4.51139	4.45033	35	1.87908	5.44615	5.68231	10	0.532389	1.59077	1.61496	13	0.8978	2.6854	2.74019	19	1.02151	2.9347	3.12875	54	3.42844	9.71139	9.786	43	2.761	8.20804	8.73053	38	2.38858	7.16497	7.62502	40	2.03674	5.97426	5.80889	43	2.60551
Sgl000128	SGL_0	2801282..2802025		0	0	0	0	0	0	0	0	0	0	0	0	0	0	0	0	1	0.12451	0.372035	0.161496	0	0	0	0	17	2.13754	6.14094	2.7994	1	0.148484	0.420595	0.181222	1	0.150167	0.446424	0.203036	11	1.61706	4.85065	2.20724	3	0.35725	1.04791	0.435667	0	0
Sgl000129	SGL_0	complement(2805302..2821302)		0	0	0	0	6	0.425448	1.18736	0.840363	0	0	0	0	2	0.146193	0.423712	0.324704	0	0	0	0	0	0	0	0	0	0	0	0	0	0	0	0	0	0	0	0	0	0	0	0	0	0	0	0	0	0
Sgl000130	SGL_0	2847112..2852430		112	5.66916	15.5729	16.5599	127	6.28896	17.5514	17.7877	148	7.47833	21.8913	22.712	112	5.71734	16.5706	18.1834	170	8.6055	25.7131	27.4544	69	4.53089	13.5523	14.5441	85	4.34516	12.4832	13.997	102	6.15745	17.4416	18.4847	78	4.76202	14.1568	15.8368	118	7.05238	21.1549	23.6777	162	7.84311	23.0058	23.526	105	6.04939
Sgl000131	SGL_0	2905212..2910250		65	10.7325	29.4818	9.61063	82	13.2458	36.9667	11.485	96	15.8235	46.3201	14.7321	56	9.32508	27.0269	9.0917	78	12.8798	38.4847	12.5967	66	14.1373	42.286	13.9117	68	11.3392	32.5765	11.1976	67	13.1936	37.3722	12.1419	56	11.1525	33.1547	11.37	61	11.8925	35.6736	12.2402	69	10.8971	31.9639	10.0203	74	13.9073
Sgl000132	SGL_0	complement(2917922..2923880)		81	6.15507	16.9077	11.9763	118	8.77212	24.4815	16.5271	86	6.52362	19.0966	13.1975	80	6.13075	17.7688	12.9881	72	5.47151	16.3488	11.6277	46	4.53461	13.5634	9.69604	84	6.44635	18.5197	13.8323	32	2.9	8.21454	5.79911	47	4.30766	12.806	9.54267	46	4.12723	12.3804	9.23029	87	6.32324	18.5477	12.6343	75	6.4868
Sgl000133	SGL_0	3002958..3007634		0	0	0	0	6	0.280125	0.781783	0.840363	3	0.142919	0.418367	0.460379	11	0.529413	1.5344	1.78587	4	0.190903	0.570415	0.645985	6	0.371459	1.11107	1.2647	6	0.289177	0.830777	0.988025	2	0.11383	0.322434	0.362444	2	0.11512	0.342235	0.406071	0	0	0	0	1	0.0456456	0.13389	0.145222	3	0.162955
Sgl000134	SGL_0	3050735..3088712		192	3.5951	9.87558	28.3883	170	3.11411	8.69095	23.8103	157	2.93462	8.59051	24.0931	137	2.58706	7.49808	22.2422	229	4.28817	12.813	36.9827	89	2.16189	6.46641	18.7597	139	2.62852	7.55147	22.8892	118	2.63507	7.46409	21.3842	88	1.98741	5.90828	17.8671	113	2.49828	7.49405	22.6744	160	2.86551	8.40527	23.2356	221	4.71003
Sgl000135	SGL_0	complement(3099009..3108993)		271	7.32072	20.1097	40.0689	330	8.72113	24.3392	46.22	297	8.00909	23.445	45.5775	256	6.97429	20.2136	41.5621	233	6.29458	18.8081	37.6286	199	6.97383	20.8594	41.9459	353	9.63042	27.6672	58.1288	236	7.6032	21.5368	42.7684	237	7.72198	22.9563	48.1194	236	7.52748	22.58	47.3554	245	6.33028	18.5683	35.5795	213	6.54915
Sgl000136	SGL_0	complement(3113137..3113337)		1	0.460846	1.26592	0.147856	4	1.80339	5.03297	0.560242	3	1.38013	4.04005	0.460379	5	2.32381	6.73512	0.811759	3	1.38262	4.13125	0.484489	1	0.597846	1.78821	0.210784	2	0.930833	2.67419	0.329342	2	1.09922	3.11366	0.362444	2	1.11168	3.30487	0.406071	6	3.26483	9.79344	1.20395	0	0	0	0	4	2.09815
Sgl000137	SGL_0	3114549..3119487		945	26.5339	72.8875	139.724	1604	44.0604	122.965	224.657	1277	35.7934	104.778	195.968	919	26.0232	75.4231	149.201	1343	37.7113	112.681	216.89	789	28.7396	85.9627	166.308	1040	29.491	84.7247	171.258	886	29.669	84.0405	160.563	1124	38.0655	113.163	228.212	861	28.5447	85.6251	172.767	1391	37.3568	109.577	202.004	1048	33.4929
Sgl000138	SGL_0	3120875..3129875		101	8.71102	23.9288	14.9334	122	10.2939	28.7287	17.0874	77	6.62949	19.4065	11.8164	63	5.47978	15.8821	10.2282	88	7.59026	22.6796	14.2117	69	7.72023	23.0919	14.5441	67	5.83591	16.766	11.0329	46	4.73157	13.4026	8.33622	43	4.47313	13.2979	8.73053	71	7.23035	21.6887	14.2467	91	7.50691	22.0197	13.2152	65	6.3809
Sgl000139	SGL_0	complement(3143125..3148084)		197	11.4696	31.5064	29.1276	184	10.4803	29.2488	25.7711	157	9.1248	26.711	24.0931	145	8.51383	24.6757	23.541	149	8.67549	25.9222	24.0629	164	12.3868	37.0501	34.5685	153	8.9962	25.8452	25.1946	160	11.1097	31.4693	28.9955	108	7.58405	22.5462	21.9278	92	6.32445	18.9713	18.4606	149	8.29737	24.3383	21.6381	98	6.49425
Sgl000140	SGL_0	3151736..3156785		150	10.0685	27.6577	22.1784	134	8.79938	24.5576	18.7681	229	15.3444	44.9177	35.1422	125	8.46171	24.5246	20.294	121	8.1224	24.2696	19.5411	152	13.2358	39.5895	32.0391	129	8.74478	25.1229	21.2425	123	9.84641	27.8909	22.2903	78	6.31485	18.7731	15.8368	121	9.58984	28.7665	24.2797	130	8.3462	24.4815	18.8789	98	7.48721
Sgl000141	SGL_0	complement(3164305..3221908)		349	3.42638	9.41211	51.6017	274	2.63169	7.34461	38.3766	264	2.58735	7.57396	40.5133	305	3.01985	8.75244	49.5173	343	3.36768	10.0626	55.3932	131	1.66846	4.99051	27.6126	187	1.85412	5.3267	30.7934	124	1.45188	4.1126	22.4715	161	1.90648	5.66767	32.6887	176	2.04021	6.11999	35.3159	222	2.08466	6.11483	32.2394	202	2.25727
Sgl000142	SGL_0	complement(3234550..3234876)		0	0	0	0	0	0	0	0	0	0	0	0	0	0	0	0	0	0	0	0	0	0	0	0	0	0	0	0	0	0	0	0	0	0	0	0	0	0	0	0	0	0	0	0	0	0
Sgl000143	SGL_0	complement(3246656..3249398)		21	3.97798	10.9273	3.10497	2	0.370636	1.03438	0.280121	1	0.189097	0.553544	0.15346	1	0.191037	0.553684	0.162352	2	0.378878	1.13208	0.322993	0	0	0	0	1	0.191306	0.549604	0.164671	3	0.677742	1.91977	0.543666	3	0.685425	2.03767	0.609107	1	0.223664	0.670921	0.200658	6	1.08709	3.18872	0.871334	3	0.646823
Sgl000144	SGL_0	complement(3251302..3251625)		32	9.14864	25.1309	4.73139	29	8.11109	22.6367	4.06176	16	4.56635	13.3671	2.45535	51	14.7046	42.6183	8.27994	4	1.14365	3.41721	0.645985	28	10.3848	31.0619	5.90194	61	17.6126	50.5992	10.0449	17	5.79637	16.4188	3.08078	45	15.5173	46.1305	9.1366	14	4.72594	14.1763	2.80922	25	6.83627	20.0525	3.63056	24	7.80979
Sgl000145	SGL_0	complement(3275618..3310684)		1249	18.526	50.8901	184.672	19	0.275707	0.769452	2.66115	24	0.355363	1.04026	3.68303	66	0.987276	2.86143	10.7152	17	0.252171	0.753482	2.74544	19	0.3656	1.09354	4.00489	39	0.584212	1.67838	6.42216	40	0.707587	2.00431	7.24889	19	0.339914	1.01051	3.85768	209	3.66032	10.9798	41.9376	35	0.496547	1.4565	5.08278	17	0.287005
Sgl000146	SGL_0	3311816..3341159		39	0.704617	1.93555	5.76638	6	0.106051	0.29597	0.840363	14	0.252498	0.739139	2.14843	36	0.655943	1.90112	5.84466	24	0.433637	1.2957	3.87591	14	0.328133	0.981477	2.95097	37	0.675113	1.93953	6.09282	47	1.01271	2.86861	8.51744	20	0.435827	1.29565	4.06071	151	3.22121	9.66259	30.2994	40	0.691228	2.02754	5.80889	20	0.411282
Sgl000147	SGL_0	3345377..3356761		386	13.5027	37.0913	57.0724	428	14.6471	40.8777	59.9459	424	14.8061	43.342	65.0668	324	11.4302	33.1282	52.602	381	13.3286	39.8257	61.5301	298	13.5233	40.4496	62.8135	250	8.83202	25.3735	41.1677	343	14.3096	40.5334	62.1592	322	13.5858	40.3886	65.3775	285	11.7715	35.3108	57.1876	384	12.8481	37.6866	55.7654	310	12.3429
Sgl000148	SGL_0	complement(3359056..3368730)		996	36.8743	101.292	147.264	1775	64.2891	179.42	248.607	889	32.8555	96.178	136.426	877	32.7446	94.9038	142.383	1088	40.2828	120.364	175.708	890	42.7453	127.855	187.597	1286	48.083	138.138	211.767	1083	47.8182	135.45	196.264	1142	50.9949	151.6	231.867	968	42.3149	126.931	194.237	1376	48.7254	142.924	199.826	929	39.1473
Sgl000149	SGL_0	complement(3371094..3387511)		2392	135.767	372.945	353.671	1667	92.5639	258.331	233.481	1743	98.7578	289.094	267.48	2180	124.785	361.666	353.927	1645	93.3736	278.999	265.661	1801	132.611	396.651	379.621	1561	89.4789	257.064	257.051	1071	72.4972	205.355	194.089	1683	115.216	342.519	341.709	1432	95.9683	287.874	287.343	2051	111.345	326.602	297.851	1806	116.673
Sgl000150	SGL_0	complement(3389587..3397051)		3998	123.24	338.533	591.128	2766	83.413	232.792	387.408	2926	90.0376	263.567	449.023	2879	89.5003	259.399	467.411	2692	82.9867	247.963	434.748	2864	114.529	342.566	603.684	2847	88.6301	254.625	468.818	1563	57.4601	162.761	283.25	3194	118.751	353.029	648.496	2655	96.6329	289.868	532.748	3823	112.716	330.623	555.185	2728	95.7135
Sgl000151	SGL_0	complement(3400602..3414787)		12	0.288342	0.792064	1.77427	4	0.094029	0.262419	0.560242	0	0	0	0	0	0	0	0	29	0.69687	2.08224	4.68339	2	0.0623435	0.186475	0.421567	10	0.242669	0.697163	1.64671	1	0.0286568	0.0811732	0.181222	1	0.0289817	0.0861581	0.203036	1	0.0283714	0.0851051	0.200658	5	0.114913	0.337069	0.726112	2	0.0546989
Sgl000152	SGL_0	complement(3417876..3428244)		1	0.0352205	0.0967492	0.147856	0	0	0	0	0	0	0	0	0	0	0	0	0	0	0	0	0	0	0	0	0	0	0	0	0	0	0	0	2	0.0849615	0.252578	0.406071	0	0	0	0	0	0	0	0	0	0
Sgl000153	SGL_0	3429740..3431057		0	0	0	0	0	0	0	0	0	0	0	0	0	0	0	0	0	0	0	0	0	0	0	0	0	0	0	0	0	0	0	0	0	0	0	0	0	0	0	0	0	0	0	0	0	0
Sgl000154	SGL_0	3452614..3468658		77	5.97863	16.423	11.3849	52	3.94993	11.0236	7.28315	61	4.72806	13.8405	9.36103	48	3.75862	10.8936	7.79289	14	1.08709	3.24821	2.26095	38	3.82762	11.4488	8.00978	30	2.35244	6.75833	4.94012	22	2.0372	5.77058	3.98689	33	3.09045	9.18743	6.70018	66	6.05074	18.1503	13.2435	49	3.63898	10.6741	7.11589	82	7.2468
Sgl000155	SGL_0	complement(3478371..3481101)		0	0	0	0	0	0	0	0	0	0	0	0	0	0	0	0	0	0	0	0	0	0	0	0	0	0	0	0	0	0	0	0	0	0	0	0	0	0	0	0	0	0	0	0	0	0
Sgl000156	SGL_0	3490789..3512673		0	0	0	0	0	0	0	0	0	0	0	0	0	0	0	0	4	0.147392	0.440404	0.645985	2	0.0955983	0.285943	0.421567	15	0.558167	1.60356	2.47006	1	0.0439427	0.124472	0.181222	7	0.311086	0.924811	1.42125	6	0.26103	0.783008	1.20395	0	0	0	0	13	0.545194
Sgl000157	SGL_0	complement(3512566..3514804)		3	0.303373	0.833353	0.443568	15	1.48396	4.14148	2.10091	11	1.11043	3.25056	1.68805	4	0.407936	1.18232	0.649407	10	1.01131	3.02177	1.61496	2	0.262374	0.784784	0.421567	4	0.40851	1.17361	0.658683	8	0.964821	2.73295	1.44978	8	0.975758	2.90078	1.62428	4	0.477606	1.43266	0.802634	16	1.54756	4.5394	2.32356	3	0.345302
Sgl000158	SGL_0	3518914..3528837		14	0.579196	1.59103	2.06998	8	0.323789	0.903641	1.12048	11	0.454289	1.32984	1.68805	8	0.333782	0.967402	1.29881	8	0.330989	0.988991	1.29197	8	0.42936	1.28426	1.68627	11	0.459596	1.32038	1.81138	3	0.14802	0.41928	0.543666	5	0.249496	0.741714	1.01518	6	0.293091	0.879179	1.20395	15	0.593556	1.74105	2.17833	13	0.612156
Sgl000159	SGL_0	3532602..3545237		3311	109.81	301.642	489.551	1089	35.3332	98.6091	152.526	1679	55.5871	162.72	257.659	5203	174.024	504.376	844.716	2335	77.4451	231.405	377.094	922	39.6685	118.652	194.342	816	27.3311	78.5196	134.371	796	31.4843	89.1824	144.253	876	35.0414	104.173	177.859	1128	44.1716	132.501	226.343	1045	33.1489	97.2342	151.757	511	19.2896
Sgl000160	SGL_0	complement(3556464..3564988)		595	20.2331	55.5793	87.9742	492	16.3676	45.6792	68.9098	304	10.3195	30.2084	46.6517	617	21.1595	61.3266	100.171	563	19.1461	57.2081	90.9224	371	16.3664	48.9533	78.2007	413	14.1834	40.7476	68.009	206	8.35434	23.6645	37.3318	275	11.2791	33.531	55.8348	316	12.6878	38.0592	63.4081	437	14.2134	41.6915	63.4622	282	10.9148
Sgl000161	SGL_0	complement(3591601..3596413)		196	17.6267	48.4197	28.9797	147	12.9332	36.0944	20.5889	150	13.4663	39.4199	23.0189	178	16.144	46.7901	28.8986	163	14.6598	43.8033	26.3239	121	14.1167	42.2244	25.5048	111	10.0815	28.9631	18.2785	168	18.0187	51.0398	30.4453	126	13.6672	40.6306	25.5825	118	12.53	37.5859	23.6777	148	12.7306	37.342	21.4929	92	9.41724
Sgl000162	SGL_0	complement(3606501..3617646)		1	0.0630995	0.173331	0.147856	0	0	0	0	0	0	0	0	0	0	0	0	0	0	0	0	0	0	0	0	0	0	0	0	1	0.0752534	0.213163	0.181222	1	0.0761065	0.226253	0.203036	0	0	0	0	0	0	0	0	0	0
Sgl000163	SGL_0	3653713..3687914		13	0.294783	0.809757	1.92213	3	0.0665511	0.185733	0.420182	13	0.294269	0.861415	1.99497	8	0.182947	0.530236	1.29881	42	0.952435	2.84586	6.78284	2	0.0588333	0.175976	0.421567	12	0.274807	0.789492	1.97605	29	0.784256	2.22148	5.25544	28	0.765797	2.2766	5.685	7	0.187418	0.562194	1.40461	11	0.238575	0.6998	1.59745	58	1.49696
Sgl000164	SGL_0	complement(3693477..3700228)		298	14.8567	40.8107	44.061	238	11.608	32.396	33.3344	172	8.56006	25.0579	26.395	173	8.69816	25.2099	28.0869	225	11.218	33.5192	36.3367	157	10.1541	30.3717	33.093	167	8.40831	24.1563	27.5	151	8.97808	25.4313	27.3645	151	9.07986	26.993	30.6584	148	8.71206	26.1334	29.6974	203	9.67999	28.3938	29.4801	128	7.26336
Sgl000165	SGL_0	3700327..3709854		55	2.46	6.7575	8.13207	48	2.10033	5.86167	6.72291	83	3.70589	10.8482	12.7371	45	2.02983	5.88306	7.30583	76	3.39947	10.1576	12.2737	71	4.11968	12.3224	14.9656	54	2.43922	7.00765	8.89222	75	4.00067	11.3323	13.5917	43	2.31972	6.89618	8.73053	52	2.74618	8.23765	10.4342	61	2.6096	7.65461	8.85856	27	1.37454
Sgl000166	SGL_0	3711954..3715959		3	0.400996	1.10152	0.443568	4	0.523062	1.45978	0.560242	9	1.20089	3.51537	1.38114	18	2.42642	7.03251	2.92233	11	1.47041	4.39355	1.77646	8	1.38721	4.14927	1.68627	16	2.15986	6.20505	2.63473	7	1.11588	3.16083	1.26855	9	1.45097	4.3135	1.82732	8	1.26259	3.78736	1.60527	6	0.767083	2.25005	0.871334	2	0.304278
Sgl000167	SGL_0	complement(3716271..3724660)		63	3.61119	9.91979	9.31492	135	7.5704	21.1277	18.9082	110	6.29427	18.4252	16.8805	97	5.60735	16.2518	15.7481	63	3.61141	10.7909	10.1743	59	4.38729	13.1228	12.4362	113	6.54147	18.793	18.6078	100	6.83614	19.364	18.1222	49	3.38768	10.0711	9.94875	93	6.29429	18.8809	18.6612	73	4.00227	11.7396	10.6012	42	2.74019
Sgl000168	SGL_0	3729766..3735776		0	0	0	0	3	0.83138	2.32024	0.420182	2	0.565557	1.65555	0.306919	0	0	0	0	5	1.41645	4.23232	0.807482	0	0	0	0	0	0	0	0	1	0.337835	0.95695	0.181222	2	0.683329	2.03143	0.406071	0	0	0	0	0	0	0	0	1	0.322423
Sgl000169	SGL_0	3738142..3739272		346	31.1467	85.5587	51.1581	155	13.6503	38.0958	21.7094	148	13.2997	38.9321	22.712	323	29.3234	84.9881	52.4396	182	16.3845	48.9568	29.3923	269	31.4139	93.962	56.7008	387	35.1831	101.077	63.7276	334	35.8578	101.571	60.5282	204	22.1494	65.8469	41.4193	257	27.3164	81.9404	51.5692	263	22.6446	66.4223	38.1935	102	10.451
Sgl000170	SGL_0	3800997..3804439		82	5.56051	15.2745	12.1242	98	6.50132	18.1441	13.7259	85	5.7539	16.8434	13.0441	78	5.33422	15.4602	12.6634	63	4.27236	12.7658	10.1743	38	3.34286	9.99881	8.00978	49	3.3557	9.6406	8.06887	40	3.2349	9.16318	7.24889	42	3.43516	10.2122	8.5275	51	4.08342	12.249	10.2336	84	5.4482	15.9809	12.1987	22	1.69803
Sgl000171	SGL_0	complement(3807833..3809701)		168	17.2335	47.3396	24.8398	116	11.6412	32.4886	16.247	119	12.1858	35.6714	18.2617	92	9.5176	27.5849	14.9364	83	8.51468	25.4417	13.4042	73	9.71451	29.057	15.3872	57	5.90507	16.9647	9.38624	59	7.21799	20.4457	10.6921	82	10.1455	30.1611	16.6489	80	9.68963	29.0658	16.0527	103	10.1059	29.6431	14.9579	108	12.6098
Sgl000172	SGL_0	3809753..3813992		17	1.01463	2.78715	2.51355	10	0.583895	1.62955	1.40061	9	0.536222	1.56968	1.38114	2	0.120383	0.348907	0.324704	12	0.716255	2.14016	1.93796	9	0.696845	2.08433	1.89705	7	0.421934	1.21217	1.1527	9	0.640623	1.81463	1.631	3	0.215962	0.642022	0.609107	9	0.634243	1.90253	1.80593	10	0.570864	1.67449	1.45222	3	0.203799
Sgl000173	SGL_0	3817321..3822309		178	23.5882	64.7957	26.3183	113	14.6497	40.8848	15.8268	141	18.6525	54.6013	21.6378	156	20.8485	60.4253	25.3269	138	18.2886	54.646	22.2865	109	18.7385	56.0486	22.9754	107	14.3201	41.1401	17.6198	140	22.126	62.6741	25.3711	93	14.8646	44.1902	18.8823	100	15.6469	46.9357	20.0658	140	17.745	52.0504	20.3311	106	15.9883
Sgl000174	SGL_0	complement(3825701..3847646)		8	0.186097	0.511201	1.18285	6	0.136545	0.381075	0.840363	1	0.0232216	0.0679767	0.15346	7	0.164219	0.475957	1.13646	19	0.442008	1.32071	3.06843	0	0	0	0	3	0.0704787	0.202478	0.494012	2	0.0554857	0.157169	0.362444	2	0.0561147	0.16682	0.406071	11	0.302132	0.906299	2.20724	6	0.133498	0.391583	0.871334	3	0.0794316
Sgl000175	SGL_0	3857393..3858028		10	1.45645	4.00079	1.47856	2	0.28497	0.795304	0.280121	13	1.89008	5.53283	1.99497	4	0.58753	1.70284	0.649407	1	0.145654	0.435211	0.161496	5	0.94471	2.82571	1.05392	10	1.47089	4.22573	1.64671	1	0.173698	0.492017	0.181222	0	0	0	0	1	0.171968	0.515849	0.200658	2	0.27861	0.817234	0.290445	3	0.497322
Sgl000176	SGL_0	3869589..3870224		3	0.436934	1.20024	0.443568	2	0.28497	0.795304	0.280121	1	0.145391	0.425602	0.15346	1	0.146883	0.42571	0.162352	3	0.436961	1.30563	0.484489	9	1.70048	5.08629	1.89705	1	0.147089	0.422573	0.164671	0	0	0	0	1	0.175667	0.522232	0.203036	1	0.171968	0.515849	0.200658	1	0.139305	0.408617	0.145222	3	0.497322
Sgl000177	SGL_0	3871964..3872602		0	0	0	0	0	0	0	0	0	0	0	0	0	0	0	0	0	0	0	0	0	0	0	0	1	0.146399	0.420589	0.164671	0	0	0	0	0	0	0	0	0	0	0	0	0	0	0	0	1	0.164996
Sgl000178	SGL_0	3878301..3878882		0	0	0	0	0	0	0	0	1	0.158881	0.465091	0.15346	0	0	0	0	0	0	0	0	0	0	0	0	0	0	0	0	1	0.189814	0.537668	0.181222	0	0	0	0	0	0	0	0	0	0	0	0	3	0.543465
Sgl000179	SGL_0	3881764..3889612		231	16.5744	45.5291	34.1547	357	25.0593	69.9362	50.0016	251	17.978	52.627	38.5183	267	19.3202	55.9959	43.3479	247	17.7235	52.9575	39.8896	208	19.3608	57.9099	43.843	289	20.9416	60.1631	47.5899	315	26.9548	76.3522	57.085	156	13.5004	40.1346	31.6736	310	26.2628	78.7799	62.2041	316	21.6863	63.6113	45.8903	223	18.2118
Sgl000180	SGL_0	complement(3895149..3897632)		45	6.61643	18.175	6.65351	48	6.90442	19.2691	6.72291	26	3.81616	11.1711	3.98995	41	6.07954	17.6203	6.65642	30	4.41122	13.1807	4.84489	31	5.91298	17.6863	6.53429	31	4.60319	13.2245	5.10479	22	3.85775	10.9275	3.98689	27	4.78819	14.2345	5.48196	37	6.42342	19.2682	7.42436	37	5.20338	15.2628	5.37323	32	5.35528
Sgl000181	SGL_0	3905185..3905619		1	0.212943	0.584944	0.147856	0	0	0	0	0	0	0	0	2	0.429505	1.24484	0.324704	1	0.212956	0.636308	0.161496	0	0	0	0	0	0	0	0	0	0	0	0	0	0	0	0	0	0	0	0	0	0	0	0	0	0
Sgl000182	SGL_0	complement(3929357..3932072)		5383	232.028	637.369	795.908	5234	220.711	615.967	733.077	4515	194.274	568.699	692.87	3983	173.141	501.817	646.647	5556	239.499	715.62	897.273	3313	185.255	554.116	698.326	3686	160.456	460.975	606.977	2598	133.553	378.303	470.815	4466	232.183	690.244	906.757	3094	157.467	472.35	620.837	3144	129.62	380.207	456.579	2931	143.798
Sgl000183	SGL_0	complement(3952110..3964001)		32	1.34796	3.70278	4.73139	46	1.89565	5.29045	6.44279	76	3.19582	9.35512	11.6629	37	1.57182	4.55562	6.00702	50	2.10631	6.29363	8.07482	33	1.80333	5.39392	6.95586	97	4.12653	11.8551	15.9731	36	1.80855	5.12288	6.524	31	1.57501	4.68227	6.2941	34	1.69106	5.07264	6.82239	61	2.4577	7.20905	8.85856	42	2.01371
Sgl000184	SGL_0	complement(4006699..4007202)		181	78.7138	216.223	26.7619	275	116.998	326.523	38.5167	210	91.1662	266.871	32.2265	210	92.1015	266.938	34.0939	161	70.0204	209.22	26.0009	130	73.3414	219.371	27.4019	148	65.001	186.742	24.3713	162	84.0209	237.998	29.358	90	47.2075	140.341	18.2732	165	84.7246	254.147	33.1086	97	40.3475	118.349	14.0866	239	118.302
Sgl000185	SGL_0	complement(4024309..4028323)		45	4.39699	12.0783	6.65351	96	9.17676	25.6108	13.4458	62	6.04752	17.7029	9.51449	27	2.66062	7.71128	4.3835	109	10.6511	31.8255	17.6031	37	4.69007	14.0284	7.79899	49	4.83533	13.8914	8.06887	47	5.47699	15.5141	8.51744	42	4.94981	14.715	8.5275	38	4.3841	13.1509	7.62502	61	5.70093	16.7223	8.85856	37	4.11497
Sgl000186	SGL_0	4037578..4039346		615	36.9679	101.549	90.9313	530	31.1673	86.9828	74.2321	562	33.7231	98.7177	86.2443	334	20.2475	58.6834	54.2255	436	26.2097	78.3142	70.4124	260	20.2748	60.6438	54.8037	683	41.4626	119.118	112.47	324	23.2271	65.793	58.716	356	25.8104	76.7305	72.2807	716	50.8178	152.437	143.671	653	37.5435	110.125	94.8302	383	26.2041
Sgl000187	SGL_0	4047454..4052545		429	34.8581	95.7537	63.4302	384	30.5248	85.1896	53.7833	238	19.3048	56.511	36.5234	287	23.5182	68.1629	46.595	228	18.5271	55.3588	36.8212	196	20.6603	61.7969	41.3136	592	48.5797	139.565	97.4851	278	26.9397	76.3092	50.3798	391	38.3195	113.918	79.3869	504	48.3538	145.046	101.132	482	37.4599	109.879	69.9972	417	38.566
Sgl000188	SGL_0	complement(4059957..4060937)		2	0.188848	0.518757	0.295712	3	0.277127	0.773415	0.420182	0	0	0	0	1	0.0952266	0.275996	0.162352	0	0	0	0	0	0	0	0	0	0	0	0	0	0	0	0	0	0	0	0	0	0	0	0	0	0	0	0	0	0
Sgl000189	SGL_0	4063060..4063989		0	0	0	0	0	0	0	0	1	0.0994285	0.291057	0.15346	2	0.200897	0.582262	0.324704	0	0	0	0	0	0	0	0	0	0	0	0	0	0	0	0	0	0	0	0	1	0.117604	0.352774	0.200658	0	0	0	0	11	1.24705
Sgl000190	SGL_0	4068257..4080906		27	1.06426	2.92347	3.99211	25	0.964047	2.6905	3.50151	28	1.10175	3.22516	4.29687	26	1.03355	2.99555	4.22115	11	0.433614	1.29563	1.77646	30	1.53405	4.58848	6.32351	27	1.07482	3.08784	4.44611	36	1.69234	4.79371	6.524	23	1.09347	3.25073	4.66982	19	0.884282	2.65256	3.81251	10	0.377013	1.10587	1.45222	60	2.69189
Sgl000191	SGL_0	complement(4084876..4088505)		0	0	0	0	2	0.0909844	0.253922	0.280121	5	0.2321	0.679426	0.767298	2	0.0937925	0.271839	0.324704	3	0.139512	0.416858	0.484489	2	0.12065	0.360874	0.421567	2	0.0939245	0.269836	0.329342	1	0.0554578	0.15709	0.181222	4	0.224346	0.666947	0.812142	2	0.109811	0.329398	0.401317	5	0.222385	0.65231	0.726112	5	0.264639
Sgl000192	SGL_0	complement(4089553..4091298)		3	0.170589	0.468601	0.443568	3	0.166889	0.465758	0.420182	8	0.454112	1.32932	1.22768	6	0.344078	0.997244	0.974111	12	0.682399	2.039	1.93796	11	0.811441	2.4271	2.31862	18	1.03369	2.96968	2.96407	15	1.01724	2.88142	2.71833	3	0.205754	0.611675	0.609107	37	2.4842	7.45179	7.42436	9	0.489492	1.4358	1.307	1	0.064722
Sgl000193	SGL_0	4100013..4110367		1470	268.044	736.304	217.348	1320	235.47	657.159	184.88	1535	279.408	817.911	235.56	1522	279.884	811.189	247.099	1751	319.301	954.067	282.78	1239	293.085	876.644	261.161	1522	280.278	805.211	250.629	1222	265.742	752.739	221.453	1340	294.706	876.116	272.068	1230	264.817	794.368	246.81	1632	284.63	834.892	237.003	1425	295.75
Sgl000194	SGL_0	complement(4115262..4152887)		186	2.4287	6.67152	27.5012	216	2.75924	7.70057	30.2531	244	3.18048	9.31022	37.4441	178	2.34399	6.7936	28.8986	202	2.63778	7.88164	32.6223	169	2.86273	8.5627	35.6224	297	3.91655	11.2519	48.9072	207	3.22353	9.13095	37.513	161	2.53561	7.53798	32.6887	148	2.28179	6.84464	29.6974	237	2.95993	8.68222	34.4177	168	2.49684
Sgl000195	SGL_0	4153012..4158852		71	3.57043	9.80781	10.4978	68	3.34538	9.3364	9.52412	93	4.66861	13.6664	14.2717	58	2.94148	8.5253	9.4164	90	4.52617	13.5241	14.5347	66	4.30566	12.8786	13.9117	65	3.30112	9.4838	10.7036	88	5.2777	14.9496	15.9475	96	5.82277	17.3102	19.4914	68	4.03761	12.1115	13.6448	74	3.55932	10.4404	10.7465	52	2.97637
Sgl000196	SGL_0	4165380..4169756		438	74.5808	204.87	64.7609	309	51.4738	143.655	43.2787	426	72.411	211.969	65.3738	385	66.1133	191.617	62.5054	331	56.3647	168.417	53.4553	252	55.6656	166.501	53.1175	279	47.9781	137.836	45.9432	222	45.0823	127.7	40.2313	314	64.4879	191.713	63.7532	382	76.8015	230.38	76.6515	362	58.9568	172.935	52.5705	340	65.8951
Sgl000197	SGL_0	4171306..4178785		145	10.3318	28.381	21.4391	160	11.1533	31.127	22.4097	181	12.8745	37.6874	27.7762	137	9.84474	28.5331	22.2422	131	9.33482	27.8923	21.156	127	11.7394	35.1136	26.7695	155	11.1539	32.044	25.524	169	14.3614	40.6799	30.6265	135	11.6021	34.4914	27.4098	120	10.0959	30.2843	24.079	186	12.6763	37.1829	27.0114	141	11.4353
Sgl000198	SGL_0	complement(4183509..4197901)		4	0.248838	0.683547	0.591423	0	0	0	0	4	0.248404	0.727154	0.613838	3	0.188215	0.545504	0.487055	1	0.0622133	0.185893	0.161496	0	0	0	0	17	1.06805	3.06841	2.7994	0	0	0	0	0	0	0	0	2	0.146906	0.440672	0.401317	3	0.178505	0.523601	0.435667	3	0.212422
Sgl000199	SGL_0	complement(4203449..4204783)		49	3.3999	9.33938	7.24494	159	10.793	30.1215	22.2696	96	6.64942	19.4649	14.7321	50	3.49877	10.1405	8.11759	104	7.21656	21.563	16.7956	64	5.76082	17.2311	13.4901	80	5.60592	16.1053	13.1737	67	5.54429	15.7047	12.1419	138	11.549	34.3335	28.0189	60	4.91558	14.7452	12.0395	74	4.91106	14.4054	10.7465	85	6.71291
Sgl000200	SGL_0	4212368..4220246		202	7.73832	21.2568	29.8669	293	10.9809	30.6458	41.0377	241	9.21626	26.9788	36.9837	229	8.84721	25.6419	37.1786	271	10.3822	31.022	43.7655	148	7.35514	21.9999	31.196	215	8.31802	23.8969	35.4042	213	9.7314	27.5651	38.6003	182	8.40936	24.9997	36.9525	249	11.2628	33.7849	49.9639	207	7.5847	22.2478	30.061	193	8.41539
Sgl000201	SGL_0	4254086..4262853		0	0	0	0	0	0	0	0	0	0	0	0	1	0.0255029	0.0739153	0.162352	0	0	0	0	0	0	0	0	1	0.0255388	0.0733706	0.164671	0	0	0	0	0	0	0	0	0	0	0	0	0	0	0	0	1	0.028783
Sgl000202	SGL_0	complement(4272968..4276670)		410	29.0354	79.7589	60.6209	439	30.4147	84.8823	61.4866	621	43.9013	128.512	95.2984	626	44.7089	129.58	101.632	339	24.0088	71.7379	54.7472	440	40.4232	120.909	92.7448	590	42.1971	121.228	97.1558	369	31.1653	88.2786	66.871	267	22.8061	67.7991	54.2105	506	42.3105	126.918	101.533	452	30.6165	89.8058	65.6405	638	51.4264
Sgl000203	SGL_0	4294246..4296473		81	6.6106	18.159	11.9763	90	7.18576	20.0543	12.6055	81	6.59908	19.3175	12.4302	110	9.05366	26.2403	17.8587	80	6.52939	19.5097	12.9197	65	6.88182	20.5841	13.7009	87	7.1707	20.6007	14.3264	71	6.91058	19.5749	12.8668	64	6.29987	18.7286	12.9943	67	6.4563	19.3669	13.4441	113	8.82078	25.8736	16.4101	56	5.20194
Sgl000204	SGL_0	complement(4297225..4306188)		83	3.25086	8.92998	12.272	86	3.29529	9.19661	12.0452	81	3.167	9.27075	12.4302	65	2.56749	7.44138	10.5529	106	4.15196	12.406	17.1186	48	2.43891	7.295	10.1176	73	2.88755	8.29565	12.021	57	2.66254	7.5419	10.3297	46	2.17307	6.46022	9.33964	70	3.23722	9.71062	14.0461	57	2.13535	6.2635	8.27767	52	2.31817
Sgl000205	SGL_0	complement(4365954..4366577)		0	0	0	0	0	0	0	0	0	0	0	0	0	0	0	0	0	0	0	0	0	0	0	0	0	0	0	0	0	0	0	0	0	0	0	0	0	0	0	0	0	0	0	0	1	0.168962
Sgl000206	SGL_0	complement(4370199..4415038)		765	11.5279	31.6666	113.11	786	11.5874	32.3385	110.088	590	8.87529	25.9807	90.5411	805	12.2338	35.4572	130.693	645	9.72019	29.0438	104.165	560	10.9474	32.7446	118.039	683	10.3943	29.8618	112.47	967	17.3786	49.2266	175.242	475	8.63333	25.6656	96.4419	754	13.4157	40.2428	151.296	620	8.9362	26.2121	90.0378	604	10.3597
Sgl000207	SGL_0	4428916..4433760		86	7.17674	19.7142	12.7156	107	8.73549	24.3793	14.9865	118	9.82999	28.7753	18.1082	112	9.42589	27.3191	18.1834	47	3.92241	11.7201	7.59033	74	8.01114	23.9621	15.598	216	18.2041	52.2985	35.5689	86	8.55909	24.2445	15.5851	81	8.15286	24.2372	16.4459	77	7.58705	22.7587	15.4507	118	9.41854	27.6269	17.1362	89	8.45357
Sgl000208	SGL_0	complement(4436100..4459466)		160	2.94473	8.08903	23.6569	223	4.01517	11.2057	31.2335	168	3.08657	9.03532	25.7812	146	2.7099	7.85411	23.7034	174	3.20258	9.56927	28.1004	139	3.31874	9.92666	29.2989	160	2.97393	8.54381	26.3473	202	4.4338	12.5592	36.6069	120	2.6638	7.91908	24.3643	107	2.32521	6.97488	21.4704	135	2.37646	6.97076	19.605	138	2.89085
Sgl000209	SGL_0	4452684..4456736		23	2.47444	6.79717	3.40068	10	1.0525	2.93736	1.40061	27	2.89971	8.48832	4.14341	17	1.84448	5.34585	2.75998	29	3.12013	9.32291	4.68339	10	1.39567	4.17458	2.10784	6	0.651908	1.87287	0.988025	16	2.05291	5.81506	2.89955	12	1.55713	4.62912	2.43643	3	0.381086	1.14314	0.601975	16	1.64642	4.82937	2.32356	8	0.979625
Sgl000210	SGL_0	complement(4462791..4468169)		20	1.10077	3.02377	2.95712	42	2.26147	6.3114	5.88254	30	1.64828	4.82501	4.60379	16	0.888103	2.57399	2.59763	30	1.65126	4.93394	4.84489	19	1.35661	4.05775	4.00489	7	0.389092	1.11782	1.1527	9	0.590759	1.67338	1.631	50	3.3192	9.86748	10.1518	8	0.519889	1.5595	1.60527	23	1.21079	3.55154	3.34011	20	1.25291
Sgl000211	SGL_0	4471840..4490103		769	18.1623	49.891	113.701	834	19.2701	53.7797	116.811	687	16.1973	47.4144	105.427	692	16.4826	47.7716	112.347	681	16.0849	48.0614	109.979	499	15.289	45.7308	105.181	781	18.6287	53.5183	128.608	768	21.6324	61.276	139.179	625	17.8041	52.9289	126.897	590	16.4532	49.3542	118.388	844	19.066	55.9253	122.568	563	15.1347
Sgl000212	SGL_0	4519902..4520831		131	13.0479	35.842	19.3691	116	11.3032	31.5453	16.247	112	11.136	32.5984	17.1875	70	7.03141	20.3792	11.3646	116	11.5546	34.5248	18.7336	97	12.5336	37.489	20.446	116	11.6684	33.5223	19.1018	144	17.1053	48.4525	26.096	103	12.3738	36.7853	20.9127	68	7.99707	23.9887	13.6448	99	9.43141	27.6647	14.377	92	10.4298
Sgl000213	SGL_0	complement(4532134..4557975)		1	0.0232505	0.0638681	0.147856	1	0.0227461	0.0634806	0.140061	7	0.16247	0.475598	1.07422	1	0.0234481	0.0679598	0.162352	0	0	0	0	0	0	0	0	1	0.0234811	0.0674589	0.164671	0	0	0	0	0	0	0	0	29	0.79613	2.38813	5.81909	2	0.044477	0.130462	0.290445	0	0
Sgl000214	SGL_0	complement(4558331..4579247)		3	0.0786333	0.216002	0.443568	27	0.692347	1.93222	3.78164	32	0.837293	2.45101	4.9107	10	0.264339	0.766134	1.62352	53	1.38927	4.15113	8.5593	3	0.102009	0.30512	0.632351	10	0.264711	0.760488	1.64671	7	0.218818	0.619824	1.26855	0	0	0	0	13	0.402329	1.20686	2.60856	2	0.0501404	0.147074	0.290445	6	0.179002
Sgl000215	SGL_0	complement(4582847..4587809)		0	0	0	0	0	0	0	0	1	0.0495279	0.144983	0.15346	0	0	0	0	0	0	0	0	0	0	0	0	0	0	0	0	0	0	0	0	0	0	0	0	0	0	0	0	0	0	0	0	0	0
Sgl000216	SGL_0	complement(4588372..4602127)		0	0	0	0	5	0.161649	0.451136	0.700303	0	0	0	0	1	0.0333276	0.0965935	0.162352	1	0.0330488	0.0987492	0.161496	0	0	0	0	0	0	0	0	0	0	0	0	1	0.0398588	0.118494	0.203036	1	0.0390195	0.117046	0.200658	0	0	0	0	0	0
Sgl000217	SGL_0	complement(4638027..4640315)		1	0.0462226	0.126971	0.147856	2	0.0904396	0.252402	0.280121	0	0	0	0	1	0.0466154	0.135106	0.162352	2	0.0924507	0.276241	0.322993	0	0	0	0	0	0	0	0	0	0	0	0	0	0	0	0	0	0	0	0	0	0	0	0	0	0
Sgl000218	SGL_0	4687563..4695853		161	2.39573	6.58097	23.8048	237	3.45013	9.62874	33.1944	228	3.3868	9.91418	34.9888	158	2.37107	6.87209	25.6516	429	6.38405	19.0754	69.2819	115	2.21995	6.64009	24.2401	120	1.80335	5.18085	19.7605	61	1.08254	3.06639	11.0546	86	1.5435	4.58859	17.4611	183	3.21527	9.64477	36.7205	234	3.33043	9.769	33.982	92	1.55819
Sgl000219	SGL_0	complement(4698246..4725566)		41	1.07102	2.94204	6.06209	66	1.68668	4.70723	9.244	45	1.17346	3.43507	6.90568	17	0.447855	1.29802	2.75998	22	0.574728	1.71728	3.55292	5	0.16944	0.506812	1.05392	18	0.474867	1.36425	2.96407	38	1.18385	3.35337	6.88644	13	0.409593	1.21766	2.63946	28	0.863623	2.59059	5.61844	39	0.974429	2.85825	5.66367	29	0.862248
Sgl000220	SGL_0	4729032..4736624		152	15.0425	41.321	22.4741	124	12.0053	33.5047	17.3675	124	12.2501	35.8597	19.029	120	11.9766	34.7118	19.4822	122	12.0743	36.0778	19.7025	93	11.9397	35.7127	19.6029	124	12.3932	35.6045	20.4192	136	16.0515	45.4674	24.6462	89	10.6234	31.5816	18.0702	113	13.2041	39.608	22.6744	123	11.6427	34.151	17.8623	79	8.89866
Sgl000221	SGL_0	complement(4736834..4742120)		158	5.88955	16.1783	23.3612	231	8.42387	23.5096	32.354	50	1.86053	5.44634	7.67298	95	3.57128	10.3507	15.4234	26	0.969226	2.89603	4.1989	43	2.07935	6.21953	9.06369	63	2.37166	6.81354	10.3743	88	3.91209	11.0814	15.9475	13	0.584473	1.73755	2.63946	57	2.50873	7.52538	11.4375	55	1.96092	5.75188	7.98723	36	1.52739
Sgl000222	SGL_0	complement(4758458..4759705)		12	0.890673	2.44664	1.77427	34	2.46883	6.89009	4.76206	10	0.740934	2.16894	1.5346	9	0.673682	1.95254	1.46117	12	0.890727	2.66148	1.93796	4	0.385151	1.15202	0.843134	5	0.374795	1.07675	0.823354	4	0.354077	1.00296	0.724889	0	0	0	0	9	0.788738	2.36596	1.80593	10	0.709921	2.08238	1.45222	1	0.0844809
Sgl000223	SGL_0	4785432..4785923		7	1.31791	3.62023	1.03499	9	1.65769	4.62634	1.26055	4	0.751777	2.20068	0.613838	8	1.51898	4.40247	1.29881	4	0.753135	2.25036	0.645985	0	0	0	0	2	0.380279	1.09251	0.329342	0	0	0	0	0	0	0	0	4	0.889201	2.66732	0.802634	3	0.540232	1.58464	0.435667	2	0.428586
Sgl000224	SGL_0	complement(4797417..4833478)		578	11.5289	31.6693	85.4607	584	11.3959	31.8039	81.7954	518	10.3141	30.1925	79.492	468	9.41415	27.2851	75.9806	489	9.75427	29.1456	78.9717	502	12.9896	38.8532	105.813	773	15.5713	44.7349	127.291	663	15.7715	44.6744	120.15	396	9.52688	28.322	80.4021	431	10.1506	30.4484	86.4838	496	9.46267	27.7564	72.0303	450	10.2163
Sgl000225	SGL_0	4812644..4817030		120	24.3763	66.9607	17.7427	77	15.3021	42.7057	10.7847	114	23.1171	67.6708	17.4944	136	27.8613	80.7505	22.0798	134	27.2219	81.3386	21.6405	79	20.8184	62.2698	16.6519	80	16.4121	47.1502	13.1737	109	26.4067	74.7995	19.7532	57	13.9655	41.5174	11.573	54	12.9519	38.8516	10.8356	105	20.4009	59.8409	15.2483	84	19.4217
Sgl000226	SGL_0	4832902..4836088		81	7.33434	20.1471	11.9763	84	7.44098	20.7665	11.7651	68	6.14649	17.9926	10.4352	64	5.84429	16.9385	10.3905	74	6.70092	20.0222	11.9507	47	5.52087	16.5134	9.90683	86	7.86431	22.5934	14.1617	108	11.6627	33.0358	19.572	44	4.80535	14.2856	8.93357	62	6.62859	19.8837	12.4408	88	7.62134	22.3553	12.7796	29	2.98879
Sgl000227	SGL_0	complement(4838771..4846329)		172	6.84968	18.8158	25.4312	172	6.70108	18.7016	24.0904	337	13.3972	39.2176	51.7159	163	6.54644	18.9736	26.4633	217	8.64228	25.823	35.0447	107	5.52789	16.5344	22.5538	119	4.78603	13.7498	19.5958	107	5.0819	14.395	19.3908	107	5.13951	15.279	21.7248	133	6.25384	18.7595	26.6876	107	4.07566	11.9549	15.5388	106	4.80473
Sgl000228	SGL_0	4848038..4848466		4	0.863683	2.3725	0.591423	20	4.22473	11.7905	2.80121	4	0.862177	2.52385	0.613838	9	1.9598	5.68011	1.46117	6	1.2956	3.87124	0.968978	7	1.96077	5.86484	1.47549	5	1.09031	3.13236	0.823354	6	1.54506	4.37654	1.08733	11	2.86473	8.5164	2.23339	5	1.27473	3.82378	1.00329	6	1.23913	3.63469	0.871334	6	1.47458
Sgl000229	SGL_0	4864722..4884586		1063	13.3785	36.7501	157.171	1497	18.4319	51.4404	209.671	1060	13.3175	38.9843	162.667	963	12.2229	35.4258	156.345	1609	20.2515	60.5111	259.848	976	15.9352	47.6637	205.725	1366	17.3624	49.8806	224.94	1129	16.946	48.0013	204.6	890	13.5101	40.1636	180.702	730	10.848	32.5406	146.481	1084	13.049	38.2759	157.421	990	14.1818
Sgl000230	SGL_0	complement(4901277..4925759)		133919	1944.04	5340.19	19800.7	91630	1301.29	3631.69	12833.7	98049	1420.85	4159.26	15046.6	90477	1324.58	3839.02	14689.1	107877	1566.1	4679.47	17421.7	64763	1219.62	3647.99	13651	98141	1438.8	4133.52	16161	62331	1079.11	3056.7	11295.8	101672	1780.17	5292.16	20643	115949	1987.39	5961.54	23266.1	111138	1543.11	4526.34	16139.7	117618	1943.38
Sgl000231	SGL_0	4940502..4960479		175	4.44848	12.2198	25.8748	126	3.13342	8.74485	17.6476	107	2.71518	7.94816	16.4202	137	3.51212	10.1792	22.2422	121	3.07599	9.19102	19.5411	144	4.74865	14.2036	30.3528	146	3.74811	10.768	24.0419	57	1.72802	4.89478	10.3297	53	1.62497	4.83079	10.7609	94	2.82133	8.4631	18.8619	130	3.16074	9.27126	18.8789	122	3.52984
Sgl000232	SGL_0	complement(4960476..4983839)		745	12.0899	33.2105	110.153	816	12.9549	36.1548	114.289	742	12.0203	35.1869	113.867	737	12.0618	34.9587	119.653	668	10.841	32.3928	107.88	665	13.9998	41.8748	140.171	742	12.1607	34.9364	122.186	684	13.2381	37.4981	123.956	609	11.9201	35.4367	123.649	586	11.2284	33.6817	117.586	814	12.6347	37.0607	118.211	488	9.01382
Sgl000233	SGL_0	4998634..5002459		90	4.88097	13.4078	13.307	174	9.23183	25.7645	24.3705	79	4.27694	12.5199	12.1233	234	12.7984	37.0936	37.9903	121	6.5626	19.6089	19.5411	128	9.0055	26.9363	26.9803	214	11.721	33.6732	35.2395	74	4.78626	13.5575	13.4104	70	4.57887	13.6123	14.2125	75	4.80262	14.4063	15.0494	143	7.41776	21.7581	20.7668	143	8.82717
Sgl000234	SGL_0	5031632..5033265		3	0.434883	1.1946	0.443568	0	0	0	0	1	0.144708	0.423604	0.15346	1	0.146193	0.423712	0.162352	0	0	0	0	0	0	0	0	1	0.146399	0.420589	0.164671	2	0.345765	0.979414	0.362444	0	0	0	0	4	0.684643	2.05371	0.802634	1	0.138651	0.406699	0.145222	0	0
Sgl000235	SGL_0	5130217..5147763		0	0	0	0	0	0	0	0	0	0	0	0	0	0	0	0	0	0	0	0	0	0	0	0	0	0	0	0	0	0	0	0	0	0	0	0	0	0	0	0	0	0	0	0	0	0
Sgl000236	SGL_0	complement(5223422..5224219)		0	0	0	0	0	0	0	0	0	0	0	0	0	0	0	0	0	0	0	0	0	0	0	0	0	0	0	0	0	0	0	0	0	0	0	0	0	0	0	0	0	0	0	0	0	0
Sgl000237	SGL_0	5226764..5271954		0	0	0	0	0	0	0	0	0	0	0	0	0	0	0	0	0	0	0	0	0	0	0	0	0	0	0	0	0	0	0	0	0	0	0	0	0	0	0	0	0	0	0	0	13	0.866931
Sgl000238	SGL_0	complement(5258522..5262293)		0	0	0	0	0	0	0	0	23	1.18549	3.4703	3.52957	4	0.208288	0.603683	0.649407	5	0.258182	0.771444	0.807482	1	0.0669828	0.200352	0.210784	86	4.4845	12.8835	14.1617	2	0.123157	0.348855	0.362444	10	0.622767	1.85139	2.03036	15	0.914479	2.74315	3.00988	11	0.543244	1.59347	1.59745	0	0
Sgl000239	SGL_0	complement(5281224..5284341)		0	0	0	0	0	0	0	0	3	0.368401	1.07842	0.460379	0	0	0	0	0	0	0	0	0	0	0	0	0	0	0	0	0	0	0	0	0	0	0	0	0	0	0	0	0	0	0	0	0	0
Sgl000240	SGL_0	complement(5371435..5371905)		0	0	0	0	0	0	0	0	0	0	0	0	0	0	0	0	0	0	0	0	0	0	0	0	0	0	0	0	0	0	0	0	0	0	0	0	0	0	0	0	0	0	0	0	0	0
Sgl000241	SGL_0	5415245..5423513		0	0	0	0	0	0	0	0	0	0	0	0	0	0	0	0	0	0	0	0	0	0	0	0	0	0	0	0	0	0	0	0	0	0	0	0	0	0	0	0	0	0	0	0	0	0
Sgl000242	SGL_0	complement(5436067..5437235)		0	0	0	0	0	0	0	0	0	0	0	0	0	0	0	0	0	0	0	0	0	0	0	0	0	0	0	0	0	0	0	0	0	0	0	0	0	0	0	0	0	0	0	0	0	0
Sgl000243	SGL_0	complement(5442076..5442771)		0	0	0	0	0	0	0	0	0	0	0	0	0	0	0	0	0	0	0	0	0	0	0	0	0	0	0	0	0	0	0	0	0	0	0	0	0	0	0	0	0	0	0	0	0	0
Sgl000244	SGL_0	complement(5454281..5477874)		3	0.0795107	0.218412	0.443568	4	0.103714	0.28945	0.560242	2	0.0529148	0.154897	0.306919	3	0.0801865	0.232405	0.487055	2	0.0530104	0.158394	0.322993	3	0.103148	0.308524	0.632351	2	0.0535329	0.153795	0.329342	1	0.0316086	0.0895344	0.181222	0	0	0	0	1	0.0312938	0.0938713	0.200658	1	0.02535	0.0743578	0.145222	1	0.0301666
Sgl000245	SGL_0	5485295..5506735		266	8.52876	23.4281	39.3297	251	7.87322	21.9729	35.1552	204	6.52945	19.1137	31.3057	260	8.40723	24.3667	42.2115	201	6.44506	19.2577	32.4608	186	7.73662	23.1409	39.2057	240	7.77144	22.3266	39.521	318	12.1599	34.4442	57.6286	181	6.99969	20.809	36.7494	177	6.70086	20.1005	35.5165	236	7.2375	21.2294	34.2725	157	5.72961
Sgl000246	SGL_0	complement(5502770..5521753)		58	1.64298	4.51319	8.57564	137	3.79664	10.5958	19.1883	40	1.13111	3.31111	6.13838	104	2.97107	8.61106	16.8846	28	0.79321	2.3701	4.5219	15	0.551225	1.64877	3.16175	121	3.46159	9.94481	19.9252	161	5.43914	15.4069	29.1768	35	1.19583	3.55501	7.10625	26	0.869622	2.60859	5.21712	105	2.84489	8.34478	15.2483	60	1.93454
Sgl000247	SGL_0	5566832..5603649		174	5.211	14.3144	25.7269	559	16.3779	45.708	78.2939	169	5.05244	14.79	25.9347	207	6.25198	18.1201	33.6068	250	7.48752	22.3726	40.3741	155	6.02195	18.0122	32.6715	213	6.44225	18.508	35.0749	239	8.53631	24.1799	43.3121	106	3.8289	11.3827	21.5218	112	3.96044	11.88	22.4737	191	5.47114	16.0482	27.7375	182	6.2039
Sgl000248	SGL_0	complement(5604875..5607322)		6	1.51852	4.17132	0.887135	24	5.94233	16.584	3.36145	11	2.77911	8.13529	1.68805	7	1.78667	5.17831	1.13646	12	3.03723	9.07521	1.93796	20	6.56651	19.641	4.21567	10	2.55598	7.34307	1.64671	14	4.2257	11.9697	2.53711	2	0.610515	1.81497	0.406071	6	1.79298	5.37836	1.20395	13	3.14693	9.23073	1.88789	12	3.45679
Sgl000249	SGL_0	5616529..5629412		159	4.85437	13.3347	23.5091	226	6.75024	18.8388	31.6537	116	3.53538	10.3491	17.8013	212	6.52751	18.9187	34.4186	163	4.9768	14.8706	26.3239	156	6.17866	18.481	32.8822	327	10.0825	28.9662	53.8473	149	5.42529	15.3677	27.0021	182	6.70199	19.924	36.9525	100	3.60487	10.8135	20.0658	290	8.46851	24.8403	42.1145	115	3.99628
Sgl000250	SGL_0	complement(5646283..5647393)		12	1.39293	3.82632	1.77427	0	0	0	0	18	2.08576	6.10564	2.76227	0	0	0	0	0	0	0	0	0	0	0	0	20	2.34458	6.73575	3.29342	0	0	0	0	0	0	0	0	12	1.64469	4.93354	2.4079	0	0	0	0	0	0
Sgl000251	SGL_0	complement(5699564..5700265)		0	0	0	0	3	0.387267	1.0808	0.420182	1	0.131722	0.385589	0.15346	3	0.399219	1.15706	0.487055	2	0.263919	0.788587	0.322993	0	0	0	0	2	0.266521	0.765688	0.329342	0	0	0	0	2	0.318303	0.946266	0.406071	0	0	0	0	2	0.252416	0.7404	0.290445	0	0
Sgl000252	SGL_0	5730193..5733183		3053	152.782	419.685	451.404	1375	67.3167	187.87	192.583	1908	95.316	279.019	292.801	1796	90.6415	262.707	291.584	2294	114.806	343.039	370.473	2221	144.188	431.278	468.15	2024	102.292	293.875	333.294	1200	71.6188	202.867	217.467	2075	125.245	372.333	421.299	1785	105.472	316.382	358.175	2614	125.119	367.006	379.611	2258	128.615
Sgl000253	SGL_0	5743308..5744192		0	0	0	0	0	0	0	0	1	0.139681	0.408887	0.15346	0	0	0	0	0	0	0	0	0	0	0	0	0	0	0	0	0	0	0	0	0	0	0	0	0	0	0	0	0	0	0	0	0	0
Sgl000254	SGL_0	complement(5747545..5764750)		0	0	0	0	0	0	0	0	0	0	0	0	0	0	0	0	0	0	0	0	0	0	0	0	0	0	0	0	0	0	0	0	0	0	0	0	0	0	0	0	2	0.140855	0.413164	0.290445	0	0
Sgl000255	SGL_0	5851568..5852122		0	0	0	0	0	0	0	0	0	0	0	0	1	0.168319	0.487841	0.162352	1	0.166911	0.498728	0.161496	0	0	0	0	2	0.337113	0.968491	0.329342	3	0.597146	1.69147	0.543666	0	0	0	0	2	0.394132	1.18227	0.401317	0	0	0	0	1	0.189968
Sgl000256	SGL_0	complement(5877876..5878145)		0	0	0	0	2	0.671263	1.87338	0.280121	0	0	0	0	0	0	0	0	0	0	0	0	0	0	0	0	0	0	0	0	0	0	0	0	0	0	0	0	0	0	0	0	0	0	0	0	0	0
Sgl000257	SGL_0	complement(5934560..5947825)		0	0	0	0	0	0	0	0	0	0	0	0	0	0	0	0	0	0	0	0	0	0	0	0	0	0	0	0	0	0	0	0	0	0	0	0	0	0	0	0	0	0	0	0	0	0
Sgl000258	SGL_0	6022829..6023814		0	0	0	0	0	0	0	0	0	0	0	0	0	0	0	0	0	0	0	0	2	0.503845	1.50705	0.421567	1	0.196119	0.563431	0.164671	0	0	0	0	0	0	0	0	0	0	0	0	0	0	0	0	0	0
Sgl000259	SGL_0	6023932..6028542		0	0	0	0	0	0	0	0	0	0	0	0	0	0	0	0	0	0	0	0	0	0	0	0	0	0	0	0	0	0	0	0	1	0.534566	1.58918	0.203036	1	0.52331	1.56976	0.200658	0	0	0	0	0	0
Sgl000260	SGL_0	complement(6029663..6032384)		0	0	0	0	0	0	0	0	0	0	0	0	7	0.459537	1.33188	1.13646	10	0.650988	1.94514	1.61496	1	0.0844463	0.252587	0.210784	1	0.0657405	0.188866	0.164671	2	0.155266	0.439807	0.362444	1	0.0785132	0.233408	0.203036	0	0	0	0	3	0.186784	0.547886	0.435667	5	0.370457
Sgl000261	SGL_0	complement(6042572..6059086)		35	0.997247	2.73939	5.17495	54	1.50523	4.20085	7.56327	65	1.8488	5.412	9.97487	25	0.718373	2.08206	4.05879	43	1.22526	3.66107	6.94434	13	0.480521	1.43728	2.74019	35	1.00714	2.89341	5.76348	12	0.407771	1.15505	2.17467	44	1.51211	4.49527	8.93357	4	0.13457	0.403667	0.802634	48	1.30812	3.83705	6.97067	21	0.681044
Sgl000262	SGL_0	6080406..6083427		2	0.120534	0.3311	0.295712	7	0.412715	1.15182	0.980424	0	0	0	0	1	0.060779	0.176156	0.162352	6	0.361623	1.08052	0.968978	4	0.312732	0.935409	0.843134	1	0.0608645	0.174858	0.164671	0	0	0	0	4	0.290759	0.864384	0.812142	3	0.213478	0.640365	0.601975	1	0.0576435	0.169083	0.145222	0	0
Sgl000263	SGL_0	6103089..6105293		2	0.136925	0.376128	0.295712	0	0	0	0	0	0	0	0	0	0	0	0	4	0.273867	0.818312	0.645985	1	0.0888153	0.265655	0.210784	2	0.138283	0.397275	0.329342	1	0.0816496	0.231281	0.181222	4	0.330301	0.981935	0.812142	0	0	0	0	1	0.0654827	0.192077	0.145222	1	0.0779247
Sgl000264	SGL_0	complement(6120827..6122577)		88	16.3684	44.9631	13.0113	75	13.6477	38.0884	10.5045	32	5.94175	17.3933	4.9107	92	17.2578	50.0184	14.9364	50	9.30077	27.7906	8.07482	67	16.1671	48.3572	14.1225	96	18.0335	51.8085	15.8084	90	19.9648	56.5523	16.31	59	13.2364	39.3499	11.9791	50	10.9811	32.9398	10.0329	68	12.0977	35.4857	9.87512	44	9.31529
Sgl000265	SGL_0	complement(6122990..6123397)		5	1.36622	3.75296	0.739279	9	2.40585	6.71434	1.26055	2	0.545537	1.59695	0.306919	7	1.92897	5.59074	1.13646	7	1.91283	5.71551	1.13047	5	1.77238	5.30134	1.05392	4	1.10382	3.17117	0.658683	11	3.58464	10.1538	1.99344	6	1.97742	5.87857	1.21821	4	1.29052	3.87115	0.802634	5	1.30676	3.83304	0.726112	1	0.311009
Sgl000266	SGL_0	6124519..6153308		1414	35.3901	97.2151	209.068	1834	44.9062	125.326	256.871	1785	44.5978	130.551	273.925	1799	45.4087	131.608	292.071	1470	36.7939	109.94	237.4	1106	35.9105	107.412	233.127	1301	32.8849	94.475	214.237	1352	40.3561	114.313	245.012	1037	31.3045	93.0637	210.548	1575	46.5443	139.618	316.037	1778	42.5635	124.849	258.205	1373	39.1133
Sgl000267	SGL_0	complement(6159421..6175066)		30	1.07128	2.94276	4.43568	36	1.25765	3.50988	5.04218	31	1.10506	3.23484	4.75725	20	0.720257	2.08752	3.24704	5	0.178558	0.533527	0.807482	20	0.9265	2.77125	4.21567	18	0.649143	1.86492	2.96407	14	0.596225	1.68887	2.53711	18	0.775265	2.30475	3.65464	23	0.969757	2.90896	4.61514	34	1.16127	3.4063	4.93756	20	0.812893
Sgl000268	SGL_0	complement(6180839..6195441)		554	13.8845	38.14	81.9121	603	14.7847	41.2616	84.4565	612	15.3113	44.8209	93.9172	442	11.1717	32.3789	71.7595	620	15.5395	46.4319	100.128	299	9.72131	29.0773	63.0243	510	12.9085	37.0849	83.9821	440	13.1514	37.2527	79.7377	507	15.3258	45.5613	102.939	443	13.1092	39.3235	88.8917	504	12.0816	35.4382	73.192	519	14.805
Sgl000269	SGL_0	6196131..6214797		88	1.48154	4.06973	13.0113	96	1.58116	4.41277	13.4458	111	1.8655	5.46089	17.034	62	1.05268	3.051	10.0658	116	1.95306	5.83571	18.7336	38	0.829944	2.48244	8.00978	49	0.833131	2.3935	8.06887	41	0.823219	2.33185	7.43011	47	0.954388	2.83725	9.54267	48	0.95417	2.86221	9.6316	81	1.30433	3.82594	11.763	54	1.03478
Sgl000270	SGL_0	complement(6216144..6219080)		0	0	0	0	0	0	0	0	0	0	0	0	0	0	0	0	0	0	0	0	0	0	0	0	0	0	0	0	0	0	0	0	0	0	0	0	0	0	0	0	0	0	0	0	0	0
Sgl000271	SGL_0	complement(6221828..6223228)		0	0	0	0	0	0	0	0	0	0	0	0	0	0	0	0	0	0	0	0	0	0	0	0	0	0	0	0	0	0	0	0	1	0.096731	0.287567	0.203036	0	0	0	0	0	0	0	0	0	0
Sgl000272	SGL_0	complement(6228994..6233471)		0	0	0	0	0	0	0	0	0	0	0	0	1	0.0220688	0.0639621	0.162352	0	0	0	0	0	0	0	0	0	0	0	0	0	0	0	0	0	0	0	0	0	0	0	0	0	0	0	0	0	0
Sgl000273	SGL_0	6236331..6238217		0	0	0	0	0	0	0	0	0	0	0	0	0	0	0	0	0	0	0	0	0	0	0	0	0	0	0	0	0	0	0	0	0	0	0	0	0	0	0	0	0	0	0	0	0	0
Sgl000274	SGL_0	6240190..6263490		45	0.490452	1.34725	6.65351	31	0.330537	0.922474	4.34188	64	0.696316	2.03832	9.82141	31	0.340738	0.987563	5.03291	34	0.370586	1.10731	5.49087	8	0.113112	0.338328	1.68627	27	0.29719	0.853797	4.44611	17	0.22097	0.625919	3.08078	15	0.197184	0.586197	3.04553	23	0.295982	0.887851	4.61514	34	0.354434	1.03964	4.93756	19	0.2357
Sgl000275	SGL_0	complement(6266537..6270040)		0	0	0	0	0	0	0	0	2	0.0859772	0.251681	0.306919	1	0.0434297	0.125872	0.162352	2	0.0861326	0.257363	0.322993	0	0	0	0	0	0	0	0	1	0.0513584	0.145478	0.181222	0	0	0	0	0	0	0	0	0	0	0	0	0	0
Sgl000276	SGL_0	complement(6276841..6290676)		65	7.29812	20.0476	9.61063	66	7.24964	20.2325	9.244	52	5.82832	17.0612	7.9799	43	4.86902	14.1119	6.98113	61	6.84942	20.466	9.85127	23	3.35011	10.0205	4.84802	28	3.17499	9.12143	4.61078	38	5.08841	14.4134	6.88644	41	5.55236	16.5063	8.32446	38	5.03773	15.1116	7.62502	62	6.65828	19.5304	9.00378	53	6.77322
Sgl000277	SGL_0	complement(6306619..6308271)		0	0	0	0	2	0.117765	0.328664	0.280121	1	0.0600835	0.175882	0.15346	2	0.1214	0.351854	0.324704	7	0.421345	1.25897	1.13047	0	0	0	0	0	0	0	0	0	0	0	0	0	0	0	0	0	0	0	0	3	0.172706	0.50659	0.435667	1	0.0685069
Sgl000278	SGL_0	6308339..6320874		1267	24.6249	67.6435	187.333	1305	24.8132	69.2495	182.779	1172	22.7388	66.5633	179.855	1528	29.95	86.8041	248.074	1261	24.5098	73.2348	203.647	1152	29.0458	86.8788	242.823	1427	28.0097	80.469	234.985	1339	31.0369	87.9151	242.656	1208	28.3179	84.1847	245.267	1021	23.4302	70.2832	204.872	1557	28.944	84.9001	226.111	984	21.7678
Sgl000279	SGL_0	complement(6326019..6331730)		88	2.54415	6.98865	13.0113	70	1.97985	5.52543	9.80424	82	2.36655	6.9276	12.5837	109	3.17805	9.21097	17.6963	61	1.76366	5.2698	9.85127	55	2.06279	6.17001	11.5931	90	2.62777	7.54934	14.8204	84	2.89627	8.20396	15.2227	67	2.33631	6.94549	13.6034	71	2.42366	7.27019	14.2467	83	2.29514	6.73223	12.0535	44	1.44788
Sgl000280	SGL_0	6334935..6335327		0	0	0	0	0	0	0	0	0	0	0	0	0	0	0	0	0	0	0	0	0	0	0	0	0	0	0	0	0	0	0	0	0	0	0	0	0	0	0	0	0	0	0	0	0	0
Sgl000281	SGL_0	complement(6336336..6345708)		249	22.9045	62.9178	36.8161	190	17.0982	47.7182	26.6115	222	20.3853	59.6739	34.068	304	28.2014	81.7364	49.3549	179	16.4665	49.2017	28.9078	226	26.969	80.6667	47.6371	221	20.5306	58.9823	36.3922	290	31.8142	90.1168	52.5544	129	14.3123	42.5481	26.1916	175	19.007	57.0149	35.1152	238	20.9398	61.4216	34.5629	157	16.4378
Sgl000282	SGL_0	complement(6362041..6363000)		28	2.70171	7.42147	4.13996	11	1.03836	2.89789	1.54067	6	0.577928	1.69177	0.920757	14	1.36234	3.94846	2.27293	30	2.89486	8.64981	4.84489	9	1.12657	3.36966	1.89705	9	0.87702	2.51959	1.48204	2	0.23015	0.651922	0.362444	3	0.349139	1.03794	0.609107	5	0.569644	1.70875	1.00329	10	0.922897	2.70709	1.45222	19	2.08668
Sgl000283	SGL_0	6422911..6424926		7	0.321632	0.883509	1.03499	9	0.404556	1.12905	1.26055	12	0.550408	1.61121	1.84151	4	0.185352	0.537206	0.649407	1	0.0459502	0.137299	0.161496	1	0.0596067	0.178289	0.210784	4	0.185613	0.533247	0.658683	0	0	0	0	0	0	0	0	0	0	0	0	3	0.131842	0.386727	0.435667	5	0.261489
Sgl000284	SGL_0	6427306..6429024		13	0.700518	1.92429	1.92213	5	0.263585	0.735621	0.700303	0	0	0	0	2	0.108688	0.315011	0.324704	6	0.323336	0.966122	0.968978	1	0.0699052	0.209093	0.210784	9	0.489784	1.4071	1.48204	2	0.12853	0.364075	0.362444	2	0.129988	0.386433	0.406071	1	0.0636252	0.190855	0.200658	3	0.154621	0.453544	0.435667	5	0.306667
Sgl000285	SGL_0	complement(6449054..6454879)		302	64.7552	177.88	44.6525	310	65.0286	181.484	43.4188	248	53.0838	155.392	38.058	372	80.4427	233.147	60.3949	380	81.4851	243.476	61.3686	290	80.6677	241.285	61.1272	282	61.0665	175.438	46.4372	209	53.4459	151.391	37.8754	276	71.3794	212.2	56.0378	186	47.0906	141.257	37.3225	267	54.7585	160.621	38.7744	332	81.0266
Sgl000286	SGL_0	6466686..6499081		130	9.37843	25.7621	19.2213	170	11.998	33.4845	23.8103	103	7.41765	21.7137	15.8063	42	3.05571	8.85636	6.81878	219	15.8	47.2102	35.3677	100	9.35881	27.9931	21.0784	187	13.6243	39.1413	30.7934	115	9.8943	28.0266	20.8405	164	14.2701	42.4228	33.2978	20	1.70361	5.11028	4.01317	141	9.72923	28.5383	20.4763	88	7.22588
Sgl000287	SGL_0	complement(6474792..6476944)		1	0.0663539	0.182271	0.147856	0	0	0	0	0	0	0	0	0	0	0	0	0	0	0	0	0	0	0	0	0	0	0	0	0	0	0	0	0	0	0	0	2	0.156693	0.470029	0.401317	0	0	0	0	0	0
Sgl000288	SGL_0	complement(6532527..6537567)		2	0.57179	1.57068	0.295712	9	2.51724	7.02518	1.26055	29	8.2765	24.2278	4.45033	12	3.4599	10.0278	1.94822	8	2.2873	6.83442	1.29197	8	2.96709	8.87484	1.68627	11	3.17604	9.12444	1.81138	4	1.36385	3.86324	0.724889	0	0	0	0	17	5.73864	17.2141	3.41119	7	1.91416	5.6147	1.01656	11	3.57949
Sgl000289	SGL_0	complement(6547506..6550836)		5829	421.499	1157.84	861.852	5892	416.812	1163.25	825.237	4961	358.108	1048.29	761.313	6536	476.64	1381.45	1061.13	5493	397.227	1186.91	887.099	4196	393.615	1177.34	884.448	5377	392.671	1128.11	885.435	4687	404.201	1144.94	849.388	4291	374.246	1112.58	871.226	4412	376.696	1129.97	885.305	5604	387.591	1136.9	813.826	5029	413.91
Sgl000290	SGL_0	6553692..6554136		329	106.186	291.687	48.6446	331	104.513	291.68	46.36	253	81.5141	238.616	38.8253	347	112.947	327.355	56.3361	241	77.7881	232.43	38.9206	262	109.7	328.122	55.2253	328	106.913	307.15	54.012	312	120.095	340.181	56.5413	219	85.2531	253.444	44.4648	206	78.5037	235.486	41.3356	255	78.7196	230.904	37.0317	222	81.5538
Sgl000291	SGL_0	6580949..6582711		0	0	0	0	4	0.392296	1.09483	0.560242	1	0.100074	0.292947	0.15346	0	0	0	0	0	0	0	0	3	0.390153	1.16698	0.632351	0	0	0	0	3	0.358675	1.01598	0.543666	0	0	0	0	1	0.118368	0.355065	0.200658	0	0	0	0	0	0
Sgl000292	SGL_0	6601853..6607372		119	1.99692	5.48544	17.5948	185	3.0371	8.47604	25.9112	201	3.36706	9.8564	30.8454	279	4.72163	13.6847	45.2962	742	12.4521	37.2067	119.83	172	3.74434	11.1997	36.2548	489	8.2872	23.8083	80.524	364	7.28475	20.6348	65.9649	134	2.71215	8.0628	27.2068	53	1.05013	3.15005	10.6349	179	2.87302	8.42728	25.9948	85	1.6235
Sgl000293	SGL_0	6619949..6628134		0	0	0	0	0	0	0	0	0	0	0	0	0	0	0	0	0	0	0	0	0	0	0	0	12	1.08989	3.13114	1.97605	0	0	0	0	0	0	0	0	0	0	0	0	1	0.0860176	0.252311	0.145222	0	0
Sgl000294	SGL_0	6634507..6637215		0	0	0	0	1	0.0452876	0.12639	0.140061	0	0	0	0	1	0.0466853	0.135308	0.162352	0	0	0	0	0	0	0	0	3	0.140253	0.402933	0.494012	0	0	0	0	0	0	0	0	0	0	0	0	0	0	0	0	0	0
Sgl000295	SGL_0	complement(6678557..6688639)		0	0	0	0	0	0	0	0	0	0	0	0	0	0	0	0	0	0	0	0	0	0	0	0	0	0	0	0	1	0.0490986	0.139077	0.181222	0	0	0	0	0	0	0	0	0	0	0	0	0	0
Sgl000296	SGL_0	6683007..6688709		0	0	0	0	0	0	0	0	0	0	0	0	0	0	0	0	0	0	0	0	0	0	0	0	0	0	0	0	0	0	0	0	0	0	0	0	0	0	0	0	2	0.0955751	0.280346	0.290445	0	0
Sgl000297	SGL_0	6805181..6818740		0	0	0	0	1	0.0249163	0.0695372	0.140061	0	0	0	0	2	0.0513705	0.148887	0.324704	1	0.0254703	0.076105	0.161496	0	0	0	0	23	0.591592	1.69959	3.78743	6	0.182247	0.516232	1.08733	3	0.0921564	0.273967	0.609107	1	0.030072	0.0902063	0.200658	0	0	0	0	1	0.0289888
Sgl000298	SGL_0	complement(6826480..6843583)		607	34.5371	94.8719	89.7485	651	36.2371	101.132	91.1794	716	40.668	119.047	109.877	625	35.8635	103.943	101.47	700	39.8311	119.015	113.047	452	33.3633	99.7929	95.2742	399	22.9275	65.8684	65.7036	417	28.2966	80.1528	75.5696	438	30.0585	89.3594	88.9296	520	34.9345	104.792	104.342	872	47.4555	139.199	126.634	535	34.6476
Sgl000299	SGL_0	6912765..6913948		0	0	0	0	2	0.216278	0.603596	0.280121	2	0.220689	0.646022	0.306919	5	0.557382	1.61546	0.811759	1	0.110544	0.330303	0.161496	3	0.430192	1.28675	0.632351	1	0.111633	0.320712	0.164671	2	0.263656	0.746832	0.362444	1	0.133323	0.396348	0.203036	2	0.26103	0.783008	0.401317	0	0	0	0	1	0.125814
Sgl000300	SGL_0	6929456..6935827		4	0.136471	0.374881	0.591423	1	0.0333777	0.0931516	0.140061	12	0.408701	1.19639	1.84151	3	0.103224	0.299173	0.487055	4	0.13648	0.4078	0.645985	3	0.132781	0.397161	0.632351	1	0.0344563	0.0989895	0.164671	0	0	0	0	2	0.0823015	0.24467	0.406071	9	0.362558	1.08756	1.80593	16	0.522125	1.53152	2.32356	3	0.1165
Sgl000301	SGL_0	6948357..6949709		0	0	0	0	0	0	0	0	0	0	0	0	1	0.151898	0.440247	0.162352	2	0.301254	0.900143	0.322993	0	0	0	0	0	0	0	0	0	0	0	0	1	0.181666	0.540064	0.203036	0	0	0	0	5	0.72031	2.11285	0.726112	1	0.171434
Sgl000302	SGL_0	complement(6955331..6958039)		0	0	0	0	4	0.133807	0.373432	0.560242	0	0	0	0	4	0.137936	0.399781	0.649407	22	0.752301	2.24787	3.55292	2	0.0887169	0.265361	0.421567	2	0.0690652	0.198417	0.329342	2	0.0815592	0.231024	0.362444	1	0.0412419	0.122606	0.203036	1	0.0403735	0.121108	0.200658	10	0.327051	0.959322	1.45222	10	0.389192
Sgl000303	SGL_0	complement(7005215..7006528)		0	0	0	0	0	0	0	0	0	0	0	0	0	0	0	0	0	0	0	0	1	0.111472	0.333424	0.210784	0	0	0	0	0	0	0	0	0	0	0	0	0	0	0	0	0	0	0	0	0	0
Sgl000304	SGL_0	7031987..7038443		0	0	0	0	44	2.69412	7.51885	6.16266	0	0	0	0	2	0.12624	0.365881	0.324704	0	0	0	0	6	0.487164	1.45715	1.2647	1	0.0632086	0.181592	0.164671	5	0.373216	1.05717	0.906111	0	0	0	0	10	0.738998	2.21676	2.00658	1	0.0598636	0.175595	0.145222	1	0.071238
Sgl000305	SGL_0	7052173..7053503		0	0	0	0	1	0.0859777	0.239949	0.140061	2	0.175462	0.51363	0.306919	0	0	0	0	1	0.0878896	0.262613	0.161496	0	0	0	0	1	0.0887559	0.254987	0.164671	1	0.104812	0.296891	0.181222	0	0	0	0	0	0	0	0	0	0	0	0	0	0
Sgl000306	SGL_0	complement(7063934..7088028)		454	7.87234	21.625	67.1266	435	7.37924	20.5942	60.9263	421	7.28739	21.3324	64.6065	308	5.3861	15.6105	50.0044	375	6.50288	19.4305	60.5611	341	7.67072	22.9438	71.8772	333	5.83147	16.7533	54.8354	346	7.15524	20.2679	62.7029	291	6.08607	18.093	59.0834	247	5.05706	15.1696	49.5626	410	6.79993	19.9459	59.5412	289	5.70384
Sgl000307	SGL_1	complement(16417..54660)		260	7.45167	20.4694	38.4425	162	4.54224	12.6766	22.6898	246	7.03814	20.6027	37.751	103	2.9771	8.62853	16.7222	95	2.72289	8.13596	15.3421	45	1.67312	5.00445	9.48526	332	9.60959	27.6074	54.6707	49	1.67485	4.74419	8.87988	194	6.70623	19.9366	39.3889	31	1.04905	3.14681	6.22041	82	2.24785	6.5935	11.9082	143	4.66485
Sgl000308	SGL_1	complement(80278..134920)		113	3.83835	10.5438	16.7077	112	3.72185	10.3871	15.6868	78	2.64486	7.74231	11.9698	72	2.46646	7.14856	11.6893	24	0.815275	2.43603	3.87591	18	0.793182	2.37248	3.7941	117	4.01364	11.5308	19.2665	30	1.21531	3.44249	5.43666	146	5.98157	17.7823	29.6432	1	0.040107	0.120308	0.200658	54	1.75442	5.14615	7.84201	37	1.43051
Sgl000309	SGL_1	148245..160017		763	45.7751	125.742	112.814	514	30.1677	84.193	71.9911	486	29.106	85.2021	74.5813	716	43.3205	125.556	116.244	508	30.4786	91.0695	82.0401	509	39.6147	118.491	107.289	574	34.7778	99.9133	94.521	943	67.4709	191.118	170.892	315	22.7935	67.7616	63.9562	327	23.1636	69.4833	65.6153	636	36.4951	107.049	92.3614	434	29.6357
Sgl000310	SGL_1	complement(163893..170789)		85	4.31427	11.8511	12.5677	50	2.48275	6.92895	7.00303	36	1.82404	5.3395	5.52454	105	5.37469	15.5775	17.0469	158	8.01996	23.9635	25.5164	36	2.37042	7.09014	7.58821	14	0.717634	2.06169	2.30539	48	2.90556	8.23029	8.69866	23	1.40803	4.18587	4.66982	24	1.43831	4.31448	4.8158	137	6.65093	19.5088	19.8955	89	5.14162
Sgl000311	SGL_1	complement(174276..180555)		160	11.5247	31.6579	23.6569	148	10.4291	29.1059	20.729	166	11.9361	34.9404	25.4743	141	10.2425	29.6858	22.8916	147	10.589	31.6397	23.74	90	8.40983	25.1546	18.9705	113	8.22007	23.6155	18.6078	130	11.1675	31.6329	23.5589	88	7.64521	22.728	17.8671	117	9.95062	29.8487	23.477	125	8.61179	25.2605	18.1528	134	10.9859
Sgl000312	SGL_1	180623..206574		953	34.7956	95.5819	140.907	845	30.183	84.2358	118.351	794	28.9397	84.7152	121.847	908	33.4343	96.9028	147.415	930	33.9579	101.466	150.192	775	36.7085	109.799	163.357	862	31.7852	91.3157	141.946	705	30.6988	86.9572	127.762	719	31.6633	94.1302	145.983	807	34.7903	104.36	161.931	923	32.2334	94.5485	134.04	824	34.2436
Sgl000313	SGL_1	complement(184254..186497)		79	12.2781	33.7275	11.6806	60	9.12287	25.4604	8.40363	71	11.0155	32.2458	10.8956	36	5.64265	16.3541	5.84466	100	15.5429	46.4419	16.1496	47	9.47626	28.3444	9.90683	80	12.5569	36.0747	13.1737	27	5.0046	14.176	4.893	52	9.74776	28.9786	10.5579	62	11.3776	34.1292	12.4408	76	11.2977	33.1391	11.0369	51	9.02188
Sgl000314	SGL_1	complement(203692..215097)		623	22.5072	61.8263	92.1142	511	18.0605	50.4038	71.5709	705	25.4252	74.4273	108.189	334	12.169	35.2695	54.2255	477	17.2337	51.494	77.0337	332	15.5599	46.541	69.9801	407	14.8496	42.6614	67.021	446	19.2163	54.4319	80.8251	442	19.2598	57.2565	89.7417	481	20.5179	61.547	96.5167	621	21.4584	62.943	90.1831	548	22.5339
Sgl000315	SGL_1	235040..237404		81	5.4647	15.0113	11.9763	141	9.30625	25.9722	19.7485	175	11.7859	34.5008	26.8554	129	8.77701	25.4384	20.9434	133	8.97345	26.8125	21.479	98	8.57711	25.6549	20.6568	144	9.81138	28.1871	23.7126	131	10.5403	29.8564	23.7401	76	6.1843	18.385	15.4307	122	9.71839	29.1521	24.4803	129	8.32422	24.417	18.7337	125	9.5987
Sgl000316	SGL_1	complement(238647..247558)		33	1.36892	3.76035	4.87924	30	1.21747	3.39776	4.20182	34	1.40794	4.12146	5.21762	33	1.38055	4.00126	5.35761	33	1.369	4.09055	5.32938	19	1.02247	3.0583	4.00489	13	0.544619	1.56464	2.14072	21	1.03892	2.94285	3.80566	13	0.650433	1.93364	2.63946	19	0.930615	2.79155	3.81251	22	0.872888	2.5604	3.19489	31	1.46368
Sgl000317	SGL_1	247781..254134		791	41.9167	115.143	116.954	538	27.8912	77.8397	75.3526	581	30.7347	89.9696	89.16	687	36.7149	106.411	111.536	500	26.4976	79.1745	80.7482	473	32.5166	97.2602	99.7006	549	29.3812	84.4092	90.4043	680	42.9754	121.732	123.231	449	28.6981	85.315	91.163	385	24.0893	72.2602	77.2535	631	31.9825	93.8127	91.6353	384	23.1613
Sgl000318	SGL_1	262516..273894		0	0	0	0	24	1.18201	3.29878	3.36145	0	0	0	0	0	0	0	0	6	0.302073	0.902589	0.968978	0	0	0	0	3	0.152525	0.43819	0.494012	0	0	0	0	7	0.425038	1.26357	1.42125	2	0.118882	0.356609	0.401317	3	0.144453	0.423718	0.435667	0	0
Sgl000319	SGL_1	313378..324181		80	13.2803	36.4804	11.8285	40	6.49609	18.1295	5.60242	110	18.2286	53.3605	16.8805	84	14.0628	40.7583	13.6376	76	12.617	37.6995	12.2737	62	13.3519	39.9368	13.0686	59	9.89136	28.4169	9.71558	115	22.7675	64.4912	20.8405	86	17.2192	51.1899	17.4611	70	13.7205	41.157	14.0461	83	13.1786	38.6561	12.0535	65	12.2815
Sgl000320	SGL_1	362533..371926		0	0	0	0	0	0	0	0	0	0	0	0	0	0	0	0	0	0	0	0	0	0	0	0	1	0.120864	0.34723	0.164671	0	0	0	0	0	0	0	0	0	0	0	0	0	0	0	0	1	0.136217
Sgl000321	SGL_1	372331..375286		3	0.65695	1.80461	0.443568	17	3.64196	10.1641	2.38103	6	1.31161	3.83948	0.920757	17	3.75436	10.8813	2.75998	0	0	0	0	0	0	0	0	11	2.43271	6.98894	1.81138	9	2.35047	6.65793	1.631	0	0	0	0	0	0	0	0	17	3.56068	10.4444	2.46878	0	0
Sgl000322	SGL_1	416557..430024		0	0	0	0	2	0.169701	0.473608	0.280121	2	0.173162	0.506897	0.306919	2	0.174939	0.507026	0.324704	0	0	0	0	2	0.225032	0.673092	0.421567	2	0.175185	0.503289	0.329342	1	0.103438	0.292999	0.181222	2	0.209222	0.621984	0.406071	0	0	0	0	0	0	0	0	0	0
Sgl000323	SGL_1	complement(464179..469724)		0	0	0	0	3	0.361038	1.0076	0.420182	0	0	0	0	1	0.12406	0.359564	0.162352	0	0	0	0	0	0	0	0	0	0	0	0	0	0	0	0	1	0.148372	0.441088	0.203036	0	0	0	0	0	0	0	0	0	0
Sgl000324	SGL_1	478502..510896		67	2.93022	8.04919	9.90634	59	2.52437	7.04509	8.26357	63	2.75048	8.05148	9.66795	64	2.82281	8.18135	10.3905	46	2.01192	6.01158	7.42883	26	1.47514	4.41228	5.48037	44	1.94341	5.58323	7.24551	49	2.55577	7.23948	8.87988	53	2.79575	8.31133	10.7609	57	2.94343	8.82936	11.4375	107	4.47592	13.129	15.5388	45	2.24006
Sgl000325	SGL_1	complement(486419..487774)		325	22.2011	60.9856	48.0532	288	19.2468	53.7147	40.3374	352	24.0036	70.2658	54.0178	254	17.4985	50.716	41.2374	318	21.7243	64.9119	51.3558	274	24.2816	72.6284	57.7547	451	31.1139	89.3873	74.2665	209	17.027	48.2307	37.8754	416	34.2753	101.895	84.4628	248	20.0031	60.0029	49.7633	368	24.0443	70.528	53.4418	201	15.6282
Sgl000326	SGL_1	513262..517106		333	18.9354	52.0147	49.236	349	19.4147	54.1832	48.8811	269	15.2695	44.6984	41.2806	261	14.9674	43.3801	42.3738	302	17.1737	51.3148	48.7719	270	19.9172	59.5742	56.9116	384	22.052	63.3533	63.2336	247	16.7505	47.4474	44.7619	259	17.7634	52.8079	52.5862	236	15.8451	47.5304	47.3554	384	20.885	61.261	55.7654	247	15.9863
Sgl000327	SGL_1	521768..525146		130	7.21937	19.8313	19.2213	166	9.01858	25.1694	23.2501	67	3.71426	10.8728	10.2818	99	5.54455	16.0698	16.0728	85	4.72064	14.1052	13.7272	70	5.04298	15.084	14.7549	116	6.50579	18.6905	19.1018	69	4.56988	12.9446	12.5043	82	5.49244	16.3282	16.6489	77	5.04893	15.1452	15.4507	91	4.83359	14.1781	13.2152	54	3.41327
Sgl000328	SGL_1	528747..544893		0	0	0	0	0	0	0	0	2	0.120245	0.351994	0.306919	0	0	0	0	0	0	0	0	2	0.156264	0.4674	0.421567	4	0.2433	0.698976	0.658683	1	0.0718283	0.203461	0.181222	0	0	0	0	1	0.071113	0.213316	0.200658	1	0.057606	0.168973	0.145222	0	0
Sgl000329	SGL_1	557015..584298		14	0.286527	0.787076	2.06998	10	0.200222	0.558786	1.40061	11	0.224736	0.657869	1.68805	2	0.0412803	0.119643	0.324704	17	0.347947	1.03966	2.74544	6	0.159302	0.476488	1.2647	5	0.103346	0.296903	0.823354	10	0.244083	0.691389	1.81222	0	0	0	0	5	0.120826	0.36244	1.00329	4	0.0783014	0.229678	0.580889	0	0
Sgl000330	SGL_1	complement(584680..589198)		1219	55.1079	151.379	180.236	1005	44.4478	124.046	140.761	963	43.4589	127.217	147.782	1107	50.47	146.277	179.723	1062	48.0132	143.463	171.509	742	43.5159	130.16	156.401	753	34.3788	98.767	123.997	543	29.2759	82.9268	98.4036	1003	54.6898	162.585	203.645	1040	55.5132	166.522	208.685	1068	46.18	135.457	155.097	1095	56.3437
Sgl000331	SGL_1	589287..594869		314	34.1383	93.7764	46.4267	345	36.6949	102.409	48.3209	246	26.6987	78.155	37.751	250	27.4112	79.4459	40.5879	202	21.9629	65.6249	32.6223	135	19.0406	56.9521	28.4558	155	17.0188	48.8935	25.524	194	25.1544	71.2523	35.1571	130	17.0471	50.6785	26.3946	295	37.8693	113.596	59.1942	301	31.3005	91.8122	43.7119	339	41.9501
Sgl000332	SGL_1	597457..599439		52	4.49744	12.3543	7.6885	30	2.53839	7.08422	4.20182	33	2.84917	8.34038	5.06416	56	4.88456	14.157	9.0917	27	2.33535	6.978	4.3604	56	6.28325	18.7938	11.8039	48	4.19266	12.0451	7.9042	56	5.77631	16.362	10.1484	28	2.9209	8.68338	5.685	35	3.57424	10.7216	7.02304	53	4.38441	12.8606	7.69678	21	2.0673
Sgl000333	SGL_1	complement(600372..606431)		1	0.0557341	0.153099	0.147856	1	0.0545249	0.15217	0.140061	0	0	0	0	0	0	0	0	0	0	0	0	0	0	0	0	3	0.168861	0.48512	0.494012	0	0	0	0	2	0.134446	0.399686	0.406071	2	0.131615	0.394802	0.401317	2	0.106616	0.312732	0.290445	4	0.253748
Sgl000334	SGL_1	610094..612753		98	15.36	42.1931	14.4899	196	30.0535	83.8743	27.4519	109	17.0543	49.923	16.7271	113	17.8615	51.7681	18.3458	99	15.5176	46.3665	15.9881	69	14.0297	41.964	14.5441	76	12.03	34.5609	12.515	97	18.1316	51.3596	17.5785	70	13.233	39.3397	14.2125	63	11.6589	34.973	12.6415	90	13.4921	39.5757	13.07	78	13.9149
Sgl000335	SGL_1	618970..621494		65	5.05537	13.8869	9.61063	48	3.65221	10.1927	6.72291	30	2.32918	6.81822	4.60379	21	1.64716	4.77396	3.40939	58	4.51122	13.4795	9.36679	13	1.31165	3.92326	2.74019	9	0.706918	2.0309	1.48204	34	3.15369	8.93314	6.16155	18	1.68853	5.01974	3.65464	31	2.84679	8.53945	6.22041	47	3.49631	10.2556	6.82545	35	3.09834
Sgl000336	SGL_1	636585..640077		16	1.49705	4.11233	2.36569	16	1.46457	4.08738	2.24097	14	1.30764	3.82784	2.14843	17	1.60414	4.64927	2.75998	13	1.21643	3.63467	2.09945	11	1.33519	3.99368	2.31862	9	0.850443	2.44324	1.48204	6	0.669527	1.8965	1.08733	17	1.9185	5.7034	3.45161	10	1.10476	3.31394	2.00658	14	1.2529	3.67508	2.03311	7	0.74548
Sgl000337	SGL_1	642856..652932		77	3.92976	10.7949	11.3849	77	3.8445	10.7294	10.7847	68	3.46439	10.1413	10.4352	72	3.70581	10.7406	11.6893	76	3.87896	11.5903	12.2737	39	2.5821	7.72331	8.22056	64	3.29869	9.47681	10.5389	62	3.7737	10.6894	11.2358	52	3.20092	9.51584	10.5579	50	3.013	9.03802	10.0329	65	3.17293	9.30701	9.43945	46	2.67211
Sgl000338	SGL_1	complement(657431..668046)		10657	352.808	969.149	1575.7	11016	356.782	995.718	1542.91	10333	341.486	999.632	1585.7	11622	388.026	1124.62	1886.85	9706	321.344	960.172	1567.48	8766	376.478	1126.08	1847.73	10126	338.554	972.633	1667.46	9306	367.424	1040.76	1686.45	8017	320.119	951.666	1627.74	9283	362.866	1088.48	1862.71	11399	360.947	1058.75	1655.39	8939	336.833
Sgl000339	SGL_1	680498..701570		254	6.31964	17.3598	37.5554	229	5.57402	15.5562	32.0739	238	5.91123	17.3039	36.5234	230	5.77115	16.7265	37.3409	211	5.2501	15.6872	34.0757	177	5.71302	17.0882	37.3087	322	8.09097	23.2446	53.024	249	7.38854	20.9288	45.1243	167	5.01154	14.8985	33.9069	139	4.08345	12.249	27.8915	268	6.37773	18.7075	38.9196	178	5.04081
Sgl000340	SGL_1	complement(708356..710786)		82	6.0475	16.6122	12.1242	67	4.83405	13.491	9.38406	65	4.78539	14.0083	9.97487	69	5.132	14.8741	11.2023	90	6.6379	19.834	14.5347	36	3.44428	10.3022	7.58821	65	4.8413	13.9086	10.7036	81	7.12439	20.1805	14.679	38	3.38019	10.0488	7.71535	59	5.13768	15.4114	11.8388	57	4.02077	11.7939	8.27767	50	4.19714
Sgl000341	SGL_1	711657..722029		981	62.1972	170.853	145.047	518	32.1296	89.6685	72.5514	743	47.0254	137.657	114.02	680	43.4796	126.017	110.399	435	27.5815	82.413	70.2509	602	49.5144	148.102	126.892	573	36.6896	105.405	94.3564	753	56.9373	161.28	136.46	571	43.665	129.809	115.933	699	52.3277	156.967	140.26	787	47.7253	139.99	114.29	916	66.1026
Sgl000342	SGL_1	complement(747719..749065)		4	0.275071	0.755607	0.591423	7	0.47093	1.31429	0.980424	2	0.137296	0.401905	0.306919	1	0.0693521	0.201003	0.162352	7	0.481403	1.43842	1.13047	8	0.713687	2.1347	1.68627	5	0.347249	0.997611	0.823354	2	0.164027	0.464622	0.362444	1	0.0829431	0.246577	0.203036	5	0.405983	1.21782	1.00329	1	0.0657744	0.192933	0.145222	5	0.391359
Sgl000343	SGL_1	complement(760364..761659)		0	0	0	0	2	0.202278	0.564524	0.280121	0	0	0	0	2	0.208521	0.604356	0.324704	1	0.103388	0.308922	0.161496	0	0	0	0	0	0	0	0	0	0	0	0	0	0	0	0	0	0	0	0	0	0	0	0	0	0
Sgl000344	SGL_1	769870..770979		729	79.4439	218.229	107.787	556	59.2764	165.431	77.8737	428	46.5606	136.297	65.6807	533	58.5781	169.777	86.5335	493	53.7287	160.54	79.6177	393	55.5596	166.184	82.8379	618	68.0154	195.402	101.767	631	82.0092	232.299	114.351	381	50.0788	148.877	77.3566	363	46.7082	140.11	72.839	505	52.6377	154.4	73.3373	357	44.2815
Sgl000345	SGL_1	complement(773647..788638)		909	12.3825	34.014	134.401	1097	14.6192	40.7998	153.646	903	12.2793	35.9451	138.574	774	10.6331	30.8179	125.66	917	12.4922	37.3265	148.092	599	10.5853	31.6616	126.259	970	13.3445	38.3373	159.731	685	11.1284	31.5224	124.137	735	12.0761	35.9004	149.231	877	14.1057	42.3127	175.977	1036	13.4982	39.5936	150.45	688	10.6673
Sgl000346	SGL_1	790769..792056		18	1.95011	5.35685	2.66141	26	2.75571	7.69073	3.64157	45	4.86676	14.2465	6.90568	53	5.79078	16.7834	8.60465	65	7.04248	21.0428	10.4973	49	6.88677	20.599	10.3284	56	6.12717	17.6028	9.22156	29	3.747	10.6138	5.25544	42	5.48821	16.3156	8.5275	26	3.32592	9.97671	5.21712	63	6.52828	19.1491	9.14901	81	9.98831
Sgl000347	SGL_1	complement(794666..798360)		128	12.8319	35.2486	18.9255	115	11.2785	31.4765	16.107	124	12.4092	36.3254	19.029	81	8.18918	23.7347	13.1505	88	8.82244	26.3613	14.2117	60	7.80306	23.3397	12.647	97	9.82059	28.2136	15.9731	96	11.4776	32.5114	17.3973	90	10.8822	32.3512	18.2732	97	11.4817	34.4413	19.4639	140	13.424	39.3758	20.3311	95	10.8399
Sgl000348	SGL_1	798548..839049		375	5.33501	14.655	55.4459	485	6.75026	18.8388	67.9294	372	5.2831	15.4652	57.0869	376	5.3947	15.6355	61.0443	423	6.01826	17.9825	68.3129	216	3.9865	11.924	45.5293	341	4.89942	14.0756	56.1527	319	5.41246	15.3313	57.8099	297	5.09632	15.1506	60.3016	303	5.08979	15.2677	60.7995	429	5.83759	17.1231	62.3004	280	4.53402
Sgl000349	SGL_1	complement(841364..857044)		190	5.65361	15.5302	28.0926	190	5.53096	15.436	26.6115	246	7.30718	21.3903	37.751	191	5.73167	16.6121	31.0092	162	4.82074	14.4043	26.1624	142	5.48144	16.3955	29.9313	179	5.37913	15.4537	29.4761	172	6.10382	17.2897	31.1702	160	5.74234	17.0711	32.4857	159	5.58628	16.7571	31.9047	259	7.37132	21.6219	37.6126	187	6.33338
Sgl000350	SGL_1	861740..866123		1546	80.498	221.124	228.585	1421	72.3843	202.013	199.026	1398	72.665	212.712	214.536	1023	53.7189	155.694	166.086	1117	58.1641	173.794	180.391	1109	74.9102	224.063	233.759	1643	86.3972	248.211	270.554	1207	74.952	212.309	218.735	1150	72.222	214.705	233.491	1218	74.8818	224.622	244.402	1403	69.8725	204.953	203.747	1352	80.1261
Sgl000351	SGL_1	869151..873382		24	1.49604	4.10956	3.54854	13	0.792777	2.21251	1.82079	59	3.67136	10.7472	9.05411	27	1.69735	4.91945	4.3835	40	2.49356	7.45071	6.45985	10	0.808662	2.41878	2.10784	17	1.07021	3.0746	2.7994	13	0.966444	2.73755	2.35589	7	0.526292	1.56459	1.42125	14	1.03042	3.09093	2.80922	39	2.32525	6.82055	5.66367	79	5.60508
Sgl000352	SGL_1	880338..887480		111	3.02766	8.31685	16.412	188	5.01668	14.0007	26.3314	127	3.45804	10.1227	19.4894	65	1.78802	5.18223	10.5529	101	2.75507	8.23209	16.3111	57	2.01694	6.03285	12.0147	57	1.57016	4.51093	9.38624	64	2.08192	5.89725	11.5982	75	2.46741	7.33523	15.2277	76	2.44766	7.3422	15.25	99	2.58281	7.57602	14.377	82	2.54577
Sgl000353	SGL_1	899189..912784		554	9.05382	24.8704	81.9121	934	14.9329	41.6752	130.817	472	7.70027	22.541	72.4329	802	13.2182	38.3103	130.206	702	11.4732	34.2818	113.37	381	8.07757	24.1608	80.3085	492	8.12032	23.3289	81.018	335	6.52931	18.4949	60.7094	216	4.25767	12.6574	43.8557	280	5.40298	16.2072	56.1844	524	8.19079	24.0256	76.0965	304	5.6548
Sgl000354	SGL_1	complement(914144..925312)		56	12.4395	34.1708	8.27993	18	3.91167	10.9168	2.52109	26	5.76542	16.8771	3.98995	15	3.36033	9.73927	2.43528	34	7.55303	22.5683	5.49087	24	6.91609	20.6867	5.05881	38	8.52483	24.491	6.25749	16	4.23873	12.0066	2.89955	12	3.21509	9.55797	2.43643	31	8.13075	24.3897	6.22041	18	3.82438	11.2179	2.614	43	10.8719
Sgl000355	SGL_1	925522..927059		378	66.8209	183.554	55.8895	523	90.4475	252.424	73.2517	370	65.2927	191.131	56.78	283	50.4525	146.227	45.9456	347	61.3446	183.297	56.0392	302	69.2566	207.153	63.6566	340	60.6996	174.384	55.9881	145	30.5695	86.5912	26.2772	343	73.1325	217.412	69.6412	156	32.561	97.6727	31.3027	375	63.4051	185.983	54.4584	334	67.2029
Sgl000356	SGL_1	complement(937221..938174)		76	11.2279	30.8425	11.237	95	13.7304	38.3192	13.3058	60	8.84866	25.9027	9.20757	16	2.38385	6.90913	2.59763	111	16.3996	49.0018	17.9261	120	22.9985	68.7906	25.294	39	5.81882	16.7169	6.42216	105	18.5001	52.4033	19.0283	49	8.73125	25.9567	9.94875	125	21.8046	65.4067	25.0823	49	6.92393	20.3096	7.11589	137	23.037
Sgl000357	SGL_1	955504..963374		1951	88.6322	243.469	288.467	1638	72.7986	203.169	229.419	1819	82.4915	241.478	279.143	2286	104.734	303.55	371.136	1884	85.5937	255.753	304.259	1443	85.0422	254.369	304.161	1926	88.3643	253.862	317.156	1425	77.2058	218.693	258.242	1408	77.1495	229.354	285.874	1559	83.6246	250.847	312.826	1718	74.6501	218.967	249.492	1773	91.6779
Sgl000358	SGL_1	982553..984826		175	7.12852	19.5817	25.8748	424	16.8967	47.1559	59.3857	386	15.6961	45.9471	59.2354	197	8.09288	23.4556	31.9833	211	8.59548	25.6832	34.0757	126	6.65834	19.9157	26.5587	150	6.17076	17.728	24.7006	137	6.65552	18.8524	24.8274	203	9.97363	29.6501	41.2162	238	11.447	34.3373	47.7567	387	15.078	44.2277	56.201	177	8.20646
Sgl000359	SGL_1	992340..1022680		176	3.52876	9.69335	26.0226	329	6.45328	18.01	46.0799	297	5.94441	17.4011	45.5775	244	4.93373	14.2994	39.6138	227	4.55158	13.6	36.6597	267	6.94472	20.7723	56.2792	165	3.34103	9.59844	27.1707	134	3.20416	9.07611	24.2838	131	3.16794	9.41781	26.5977	217	5.13716	15.4098	43.5429	217	4.16143	12.2065	31.5132	236	5.38571
Sgl000360	SGL_1	1022760..1031559		10	0.504521	1.3859	1.47856	3	0.148073	0.413246	0.420182	10	0.503641	1.47431	1.5346	9	0.457928	1.32721	1.46117	5	0.252276	0.753796	0.807482	12	0.785406	2.34922	2.5294	2	0.101905	0.292763	0.329342	3	0.18051	0.511312	0.543666	1	0.060852	0.180904	0.203036	1	0.0595707	0.178693	0.200658	16	0.772097	2.26475	2.32356	3	0.172275
Sgl000361	SGL_1	1031996..1038606		8	0.465477	1.27865	1.18285	5	0.284612	0.794305	0.700303	4	0.232333	0.680108	0.613838	7	0.410754	1.19049	1.13646	6	0.349129	1.04319	0.968978	0	0	0	0	2	0.117524	0.337634	0.329342	1	0.0693919	0.196559	0.181222	0	0	0	0	1	0.0687008	0.206081	0.200658	0	0	0	0	7	0.463584
Sgl000362	SGL_1	complement(1039083..1049214)		2246	65.9629	181.197	332.084	3213	92.3156	257.638	450.015	2214	64.9097	190.01	339.759	2653	78.5783	227.744	430.719	2942	86.409	258.189	475.122	1884	71.7802	214.701	397.116	2767	82.0702	235.78	455.644	2109	73.8698	209.243	382.197	2243	79.4539	236.204	455.409	2141	74.2438	222.708	429.61	2690	75.564	221.648	390.648	2830	94.6015
Sgl000363	SGL_1	complement(1087389..1088802)		0	0	0	0	1	0.08533	0.238142	0.140061	1	0.0870702	0.254881	0.15346	2	0.175927	0.50989	0.324704	0	0	0	0	2	0.226303	0.676894	0.421567	0	0	0	0	0	0	0	0	0	0	0	0	0	0	0	0	0	0	0	0	4	0.397108
Sgl000364	SGL_1	1095834..1097769		8	0.481195	1.32182	1.18285	0	0	0	0	0	0	0	0	0	0	0	0	0	0	0	0	0	0	0	0	0	0	0	0	0	0	0	0	0	0	0	0	0	0	0	0	0	0	0	0	0	0
Sgl000365	SGL_1	complement(1115031..1126269)		126	7.70388	21.1622	18.6298	162	9.69011	27.0435	22.6898	144	8.78909	25.7283	22.0982	108	6.65945	19.3011	17.534	115	7.03175	21.0108	18.5721	45	3.56932	10.6762	9.48526	124	7.6568	21.9972	20.4192	90	6.56269	18.5895	16.31	77	5.6784	16.881	15.6337	139	10.0348	30.1011	27.8915	104	6.08198	17.84	15.1031	105	7.30718
Sgl000366	SGL_1	1127049..1133557		160	10.8102	29.6952	23.6569	143	9.45203	26.379	20.0287	159	10.7239	31.3921	24.4001	114	7.76774	22.5133	18.5081	148	10.0001	29.88	23.9015	117	10.255	30.6735	24.6617	106	7.2328	20.7791	17.4551	165	13.2953	37.6603	29.9017	106	8.63806	25.6796	21.5218	94	7.49886	22.4942	18.8619	165	10.6628	31.2766	23.9617	103	7.92087
Sgl000367	SGL_1	complement(1148937..1158551)		82	5.83384	16.0253	12.1242	114	7.93451	22.1439	15.9669	83	5.89469	17.2555	12.7371	52	3.73095	10.8134	8.44229	97	6.90143	20.6214	15.6651	35	3.2303	9.66212	7.37743	51	3.66435	10.5273	8.39821	33	2.79998	7.93122	5.98033	47	4.03306	11.9897	9.54267	76	6.38422	19.1506	15.25	73	4.96748	14.5709	10.6012	60	4.85863
Sgl000368	SGL_1	complement(1168886..1171907)		132	20.5844	56.5446	19.517	171	26.0877	72.8065	23.9504	133	20.7042	60.6075	20.4101	146	22.9612	66.5484	23.7034	136	21.2095	63.3737	21.9635	125	25.2877	75.6378	26.3479	189	29.7655	85.5134	31.1228	155	28.8269	81.6549	28.0894	106	19.9373	59.2707	21.5218	126	23.2001	69.5928	25.283	113	16.8545	49.4385	16.4101	105	18.637
Sgl000369	SGL_1	1173632..1183543		280	19.2692	52.9318	41.3996	227	15.2829	42.6522	31.7937	183	12.5719	36.8016	28.0831	173	12.0068	34.7994	28.0869	251	17.2746	51.6161	40.5356	163	14.5522	43.5269	34.3577	129	8.96567	25.7575	21.2425	145	11.9008	33.7101	26.2772	147	12.2017	36.2738	29.8462	138	11.2134	33.6368	27.6909	184	12.1115	35.526	26.7209	174	13.6294
Sgl000370	SGL_1	complement(1253227..1259888)		60	1.93787	5.32323	8.87135	67	2.11701	5.90821	9.38406	65	2.0957	6.13473	9.97487	57	1.85662	5.38105	9.25405	69	2.22868	6.65927	11.1432	45	1.88547	5.63961	9.48526	77	2.51159	7.21556	12.6797	59	2.27261	6.43739	10.6921	58	2.25942	6.71691	11.7761	59	2.24998	6.74921	11.8388	69	2.13154	6.25235	10.0203	46	1.69103
Sgl000371	SGL_1	1260064..1265880		115	6.62054	18.1863	17.0034	78	4.39304	12.2602	10.9247	100	5.74696	16.8231	15.346	98	5.6898	16.4908	15.9105	88	5.06646	15.1385	14.2117	62	4.63043	13.85	13.0686	108	6.27922	18.0396	17.7844	47	3.22696	9.14069	8.51744	121	8.40189	24.9775	24.5673	83	5.64192	16.924	16.6546	90	4.95577	14.5365	13.07	113	7.4045
Sgl000372	SGL_1	complement(1287682..1289163)		7	0.437524	1.20186	1.03499	1	0.0611474	0.170652	0.140061	4	0.249578	0.730589	0.613838	2	0.126069	0.365387	0.324704	5	0.312536	0.933853	0.807482	0	0	0	0	1	0.0631233	0.181347	0.164671	2	0.149085	0.422298	0.362444	3	0.226163	0.672347	0.609107	1	0.0738001	0.221377	0.200658	4	0.239131	0.701432	0.580889	1	0.0711418
Sgl000373	SGL_1	complement(1296386..1298479)		24	1.06166	2.91634	3.54854	22	0.952077	2.65709	3.08133	18	0.794858	2.32679	2.76227	20	0.892238	2.58598	3.24704	18	0.796295	2.37932	2.90693	14	0.803409	2.40307	2.95097	14	0.625445	1.79684	2.30539	27	1.42442	4.03482	4.893	18	0.960381	2.85507	3.65464	12	0.626772	1.88012	2.4079	38	1.6078	4.71607	5.51845	19	0.956643
Sgl000374	SGL_1	complement(1304445..1305921)		4	0.393751	1.08162	0.591423	5	0.481512	1.34382	0.700303	9	0.884396	2.58889	1.38114	6	0.595647	1.72637	0.974111	7	0.689107	2.05904	1.13047	0	0	0	0	0	0	0	0	11	1.29138	3.65797	1.99344	4	0.474917	1.41186	0.812142	4	0.464917	1.3946	0.802634	4	0.376612	1.1047	0.580889	4	0.448171
Sgl000375	SGL_1	1304873..1307665		1	0.186004	0.510945	0.147856	3	0.545906	1.52353	0.420182	8	1.48544	4.34832	1.22768	4	0.75034	2.17471	0.649407	10	1.86015	5.55811	1.61496	3	0.723898	2.16525	0.632351	5	0.939245	2.69836	0.823354	3	0.665494	1.88508	0.543666	5	1.12173	3.33473	1.01518	13	2.85509	8.56434	2.60856	8	1.42326	4.17479	1.16178	8	1.69369
Sgl000376	SGL_1	complement(1308259..1311408)		2	0.330821	0.908752	0.295712	0	0	0	0	5	0.825612	2.41681	0.767298	1	0.166817	0.483485	0.162352	4	0.661683	1.9771	0.645985	1	0.214584	0.641841	0.210784	3	0.501154	1.43977	0.494012	5	0.986357	2.79395	0.906111	3	0.598523	1.77932	0.609107	0	0	0	0	2	0.316422	0.928144	0.290445	2	0.376543
Sgl000377	SGL_1	1311850..1315570		0	0	0	0	0	0	0	0	0	0	0	0	0	0	0	0	0	0	0	0	0	0	0	0	0	0	0	0	0	0	0	0	0	0	0	0	0	0	0	0	0	0	0	0	0	0
Sgl000378	SGL_1	1317295..1321203		187	4.43126	12.1725	27.649	235	5.44789	15.2042	32.9142	239	5.65361	16.5498	36.6768	163	3.89537	11.29	26.4633	205	4.8581	14.5159	33.1067	104	3.19708	9.56276	21.9215	186	4.45128	12.7881	30.6288	171	4.83262	13.6889	30.989	177	5.05889	15.0393	35.9373	136	3.80521	11.4144	27.2895	220	4.98633	14.6262	31.9489	142	3.82997
Sgl000379	SGL_1	1323349..1327604		38	6.94268	19.0712	5.61852	36	6.43459	17.9579	5.04218	50	9.11918	26.6946	7.67298	52	9.58126	27.7694	8.44229	29	5.29869	15.8324	4.68339	30	7.11048	21.2681	6.32351	23	4.24383	12.1921	3.78743	24	5.22944	14.8129	4.34933	15	3.30545	9.82661	3.04553	23	4.96164	14.8833	4.61514	32	5.59199	16.4027	4.64711	40	8.31812
Sgl000380	SGL_1	complement(1324624..1326629)		1	0.460846	1.26592	0.147856	3	1.35254	3.77473	0.420182	0	0	0	0	4	1.85905	5.38809	0.649407	3	1.38262	4.13125	0.484489	1	0.597846	1.78821	0.210784	0	0	0	0	2	1.09922	3.11366	0.362444	0	0	0	0	1	0.544138	1.63224	0.200658	0	0	0	0	3	1.57361
Sgl000381	SGL_1	complement(1334478..1359683)		86	3.15367	8.663	12.7156	93	3.33638	9.31129	13.0256	13	0.475887	1.39306	1.99497	45	1.6642	4.82337	7.30583	47	1.72362	5.15016	7.59033	8	0.380577	1.13834	1.68627	26	0.962893	2.7663	4.28144	10	0.437339	1.23881	1.81222	32	1.41535	4.20763	6.49714	7	0.303089	0.909169	1.40461	34	1.19253	3.49799	4.93756	24	1.00173
Sgl000382	SGL_1	complement(1371323..1372735)		23	2.01179	5.52631	3.40068	52	4.44973	12.4185	7.28315	21	1.83365	5.36765	3.22265	9	0.793915	2.30101	1.46117	18	1.57454	4.70471	2.90693	2	0.226944	0.678812	0.421567	15	1.32505	3.80675	2.47006	7	0.730221	2.06842	1.26855	2	0.211	0.62727	0.406071	20	2.06557	6.19604	4.01317	23	1.92423	5.64424	3.34011	25	2.48896
Sgl000383	SGL_1	1373513..1383632		1	0.0224612	0.0616999	0.147856	1	0.0219739	0.0613256	0.140061	5	0.11211	0.32818	0.767298	0	0	0	0	0	0	0	0	0	0	0	0	3	0.068052	0.195507	0.494012	0	0	0	0	3	0.0812738	0.241615	0.609107	5	0.132604	0.397769	1.00329	13	0.279286	0.819216	1.88789	1	0.0255655
Sgl000384	SGL_1	complement(1383637..1385815)		54	6.89934	18.9522	7.98422	60	7.49962	20.9302	8.40363	66	8.41782	24.6415	10.1283	60	7.73109	22.407	9.74111	48	6.13312	18.3257	7.75182	61	10.1106	30.2418	12.8578	69	8.90326	25.5782	11.3623	54	8.22826	23.3073	9.786	38	5.8559	17.4087	7.71535	44	6.63773	19.9111	8.82897	60	7.33226	21.5073	8.71334	73	10.6159
Sgl000385	SGL_1	1389384..1396589		30	1.99347	5.47598	4.43568	9	0.585068	1.63283	1.26055	12	0.795999	2.33013	1.84151	13	0.87118	2.52494	2.11057	15	0.996797	2.97841	2.42244	10	0.862031	2.57841	2.10784	72	4.83179	13.8812	11.8563	21	1.66421	4.71404	3.80566	9	0.721319	2.14437	1.82732	28	2.19685	6.58985	5.61844	70	4.44897	13.05	10.1656	14	1.05886
Sgl000386	SGL_1	complement(1396978..1398762)		0	0	0	0	0	0	0	0	0	0	0	0	0	0	0	0	3	0.15569	0.4652	0.484489	0	0	0	0	0	0	0	0	0	0	0	0	0	0	0	0	0	0	0	0	0	0	0	0	0	0
Sgl000387	SGL_1	1408284..1419129		981	51.339	141.026	145.047	1071	54.8331	153.03	150.005	922	48.1672	141	141.49	1105	58.3198	169.029	179.399	976	51.0804	152.628	157.62	766	52.0045	155.55	161.46	890	47.0386	135.137	146.557	1147	71.5883	202.781	207.862	798	50.3706	149.744	162.022	850	52.5231	157.553	170.56	1092	54.6605	160.333	158.583	719	42.8281
Sgl000388	SGL_1	complement(1419182..1423049)		16	0.817023	2.24433	2.36569	14	0.699386	1.95187	1.96085	20	1.0195	2.98438	3.06919	13	0.669473	1.94034	2.11057	19	0.970274	2.89916	3.06843	17	1.12615	3.36843	3.58332	10	0.515704	1.48157	1.64671	3	0.182699	0.517513	0.543666	12	0.73908	2.19717	2.43643	8	0.482345	1.44688	1.60527	10	0.488413	1.43264	1.45222	15	0.871821
Sgl000389	SGL_1	1422186..1433463		33	2.35138	6.45913	4.87924	69	4.80986	13.4235	9.66418	29	2.06276	6.03832	4.45033	24	1.72463	4.99849	3.89644	27	1.92397	5.7488	4.3604	16	1.47898	4.42377	3.37254	18	1.29529	3.72124	2.96407	30	2.54935	7.22129	5.43666	26	2.23449	6.64279	5.27893	15	1.26198	3.78554	3.00988	55	3.74838	10.9949	7.98723	27	2.18975
Sgl000390	SGL_1	1434525..1434752		3	1.21882	3.34803	0.443568	2	0.794916	2.21848	0.280121	3	1.21669	3.56162	0.460379	0	0	0	0	3	1.21889	3.64203	0.484489	3	1.58115	4.72935	0.632351	0	0	0	0	3	1.45358	4.1174	0.543666	0	0	0	0	0	0	0	0	0	0	0	0	0	0
Sgl000391	SGL_1	complement(1436962..1462536)		771	17.402	47.8025	113.997	673	14.8605	41.4732	94.2608	714	16.0874	47.0925	109.57	710	16.1614	46.8406	115.27	531	11.9858	35.8133	85.7545	489	14.3182	42.8269	103.073	640	14.5885	41.9113	105.389	473	12.7323	36.0654	85.7181	487	13.2577	39.4132	98.8783	602	16.0433	48.1248	120.796	828	17.8751	52.432	120.244	762	19.5759
Sgl000392	SGL_1	1462836..1466315		0	0	0	0	0	0	0	0	0	0	0	0	1	0.170159	0.493172	0.162352	2	0.33747	1.00836	0.322993	0	0	0	0	2	0.340797	0.979076	0.329342	0	0	0	0	2	0.40701	1.20998	0.406071	0	0	0	0	1	0.161381	0.473371	0.145222	0	0
Sgl000393	SGL_1	1470977..1537538		1719	11.8141	32.4529	254.164	1807	12.1495	33.9073	253.089	1326	9.09729	26.6305	203.487	1269	8.79556	25.4922	206.024	1022	7.02431	20.9885	165.049	999	8.90688	26.6413	210.573	1209	8.39149	24.1079	199.087	1336	10.9505	31.0183	242.113	1259	10.4363	31.0256	255.622	953	7.73344	23.1978	191.227	1263	8.30237	24.3529	183.416	1803	14.104
Sgl000394	SGL_1	1539762..1540492		0	0	0	0	5	1.49539	4.17338	0.700303	0	0	0	0	0	0	0	0	1	0.305728	0.913511	0.161496	3	1.18977	3.55872	0.632351	4	1.23497	3.54794	0.658683	0	0	0	0	0	0	0	0	0	0	0	0	2	0.584806	1.71538	0.290445	1	0.347961
Sgl000395	SGL_1	complement(1539842..1569493)		106	3.0119	8.27354	15.6727	107	2.97435	8.30092	14.9865	128	3.63067	10.6281	19.6428	112	3.20943	9.3019	18.1834	120	3.4099	10.1887	19.3796	78	2.87516	8.59988	16.4411	134	3.84526	11.047	22.0659	98	3.32094	9.40688	17.7598	92	3.15296	9.37326	18.6793	91	3.05301	9.15807	18.2599	119	3.2341	9.48643	17.2815	88	2.84602
Sgl000396	SGL_1	complement(1577192..1585683)		133	25.0402	68.7844	19.6648	82	15.1034	42.1511	11.485	83	15.5994	45.664	12.7371	92	17.4683	50.6284	14.9364	47	8.84934	26.4417	7.59033	71	17.3412	51.8691	14.9656	108	20.5351	58.9953	17.7844	73	16.3912	46.4296	13.2292	55	12.4895	37.1294	11.167	85	18.8955	56.6805	17.056	98	17.6476	51.7648	14.2318	64	13.7148
Sgl000397	SGL_1	complement(1607856..1617995)		20	0.805478	2.21261	2.95712	17	0.669803	1.86931	2.38103	23	0.924685	2.70683	3.52957	18	0.731092	2.11893	2.92233	12	0.483316	1.44414	1.93796	10	0.522466	1.56274	2.10784	6	0.24404	0.701104	0.988025	20	0.960626	2.72107	3.62444	11	0.534334	1.58849	2.23339	15	0.713294	2.13965	3.00988	19	0.731897	2.14684	2.75922	68	3.11713
Sgl000398	SGL_1	1618078..1626859		138	3.88894	10.6827	20.4041	221	6.09283	17.0041	30.9534	185	5.20434	15.2347	28.39	176	5.00196	14.4972	28.5739	146	4.11463	12.2945	23.5785	87	3.18057	9.51338	18.3382	106	3.01678	8.66692	17.4551	148	4.97409	14.0896	26.8209	86	2.92312	8.68999	17.4611	157	5.22402	15.6704	31.5034	189	5.09432	14.9429	27.447	150	4.81133
Sgl000399	SGL_1	complement(1628125..1659454)		1269	24.3319	66.8387	187.629	2131	39.9735	111.56	298.469	1416	27.1032	79.3391	217.299	1116	21.5801	62.5458	181.185	1608	30.8338	92.131	259.686	1269	31.5653	94.4148	267.484	1999	38.7092	111.208	329.177	2297	52.5262	148.786	416.267	1807	41.7897	124.234	366.885	1166	26.3977	79.1848	233.968	1851	33.9464	99.5733	268.807	1204	26.2762
Sgl000400	SGL_1	1651028..1653871		220	12.1085	33.2615	32.5283	229	12.3304	34.4121	32.0739	191	10.4941	30.7192	29.3108	163	9.04754	26.2225	26.4633	193	10.6231	31.7417	31.1688	146	10.4245	31.1806	30.7744	190	10.5611	30.3409	31.2875	173	11.3557	32.1661	31.3514	215	14.2726	42.4302	43.6527	107	6.95352	20.8583	21.4704	243	12.7922	37.5228	35.289	171	10.7124
Sgl000401	SGL_1	1697379..1698353		0	0	0	0	0	0	0	0	0	0	0	0	0	0	0	0	2	0.190022	0.567782	0.322993	0	0	0	0	0	0	0	0	2	0.226609	0.641893	0.362444	0	0	0	0	1	0.112176	0.336493	0.200658	3	0.27261	0.799632	0.435667	0	0
Sgl000402	SGL_1	complement(1705591..1724313)		11	0.555881	1.52698	1.62641	7	0.346068	0.965819	0.980424	19	0.958484	2.80577	2.91573	6	0.305785	0.886258	0.974111	12	0.606453	1.81207	1.93796	11	0.721134	2.15698	2.31862	5	0.255179	0.733105	0.823354	16	0.964294	2.73146	2.89955	9	0.548565	1.6308	1.82732	8	0.477345	1.43188	1.60527	4	0.19334	0.567115	0.580889	4	0.230076
Sgl000403	SGL_1	1711754..1714539		5	0.692302	1.90172	0.739279	2	0.270913	0.756074	0.280121	0	0	0	0	1	0.139637	0.404711	0.162352	0	0	0	0	4	0.718488	2.14906	0.843134	0	0	0	0	3	0.49539	1.40324	0.543666	0	0	0	0	2	0.326971	0.980808	0.401317	0	0	0	0	1	0.157597
Sgl000404	SGL_1	1716928..1719046		0	0	0	0	0	0	0	0	0	0	0	0	0	0	0	0	0	0	0	0	2	0.122307	0.365833	0.421567	0	0	0	0	1	0.0562198	0.159248	0.181222	1	0.0568572	0.169028	0.203036	0	0	0	0	2	0.0901762	0.264509	0.290445	1	0.053655
Sgl000405	SGL_1	1724835..1733945		4	0.433357	1.19041	0.591423	4	0.423955	1.18319	0.560242	9	0.973353	2.8493	1.38114	4	0.43704	1.26667	0.649407	8	0.866766	2.58988	1.29197	0	0	0	0	5	0.547069	1.57167	0.823354	3	0.387621	1.09797	0.543666	7	0.914702	2.71927	1.42125	0	0	0	0	4	0.414494	1.21581	0.580889	0	0
Sgl000406	SGL_1	1771982..1772937		33	3.19748	8.78333	4.87924	48	4.54998	12.6982	6.72291	34	3.28863	9.62681	5.21762	26	2.54064	7.36354	4.22115	31	3.00388	8.97554	5.00639	16	2.01116	6.01558	3.37254	23	2.25065	6.4659	3.78743	2	0.231113	0.65465	0.362444	9	1.0518	3.12684	1.82732	14	1.60168	4.80452	2.80922	37	3.42901	10.0581	5.37323	19	2.09541
Sgl000407	SGL_1	1785599..1786900		0	0	0	0	0	0	0	0	0	0	0	0	6	0.722299	2.09344	0.974111	0	0	0	0	0	0	0	0	0	0	0	0	0	0	0	0	0	0	0	0	0	0	0	0	0	0	0	0	0	0
Sgl000408	SGL_1	1789354..1789972		0	0	0	0	0	0	0	0	0	0	0	0	4	0.741407	2.14882	0.649407	0	0	0	0	0	0	0	0	0	0	0	0	0	0	0	0	0	0	0	0	0	0	0	0	1	0.17579	0.515636	0.145222	0	0
Sgl000409	SGL_1	complement(1789958..1793703)		23	1.75205	4.8128	3.40068	33	2.45927	6.86342	4.622	31	2.35734	6.90064	4.75725	29	2.22788	6.45707	4.7082	22	1.67597	5.00779	3.55292	28	2.76701	8.27637	5.90194	21	1.61556	4.64135	3.45809	16	1.45358	4.1174	2.89955	27	2.48072	7.37481	5.48196	19	1.70893	5.12625	3.81251	27	1.96723	5.77037	3.921	30	2.60112
Sgl000410	SGL_1	1824652..1827116		30	1.17551	3.22907	4.43568	17	0.65167	1.8187	2.38103	16	0.625845	1.83203	2.45535	10	0.395166	1.14531	1.62352	7	0.274302	0.81961	1.13047	13	0.660817	1.97657	2.74019	5	0.197861	0.568436	0.823354	10	0.467309	1.3237	1.81222	8	0.378086	1.12399	1.62428	7	0.323859	0.971473	1.40461	8	0.299824	0.87946	1.16178	10	0.445991
Sgl000411	SGL_1	1827260..1827823		3	0.492713	1.35346	0.443568	4	0.642698	1.79366	0.560242	3	0.491854	1.4398	0.460379	3	0.4969	1.44017	0.487055	5	0.821238	2.45385	0.807482	2	0.426124	1.27458	0.421567	1	0.165867	0.476518	0.164671	6	1.17523	3.32896	1.08733	4	0.792371	2.3556	0.812142	1	0.193921	0.581703	0.200658	2	0.314178	0.921562	0.290445	0	0
Sgl000412	SGL_1	1848536..1855059		14	0.82811	2.27478	2.06998	8	0.46294	1.29199	1.12048	8	0.472381	1.3828	1.22768	3	0.17896	0.518681	0.487055	9	0.532389	1.59077	1.45347	5	0.383675	1.14761	1.05392	11	0.657111	1.88782	1.81138	2	0.141088	0.399646	0.362444	6	0.428063	1.27256	1.21821	2	0.139683	0.419004	0.401317	3	0.169728	0.497855	0.435667	7	0.47128
Sgl000413	SGL_1	complement(1930253..1930918)		0	0	0	0	0	0	0	0	1	0.395165	1.15677	0.15346	0	0	0	0	0	0	0	0	0	0	0	0	0	0	0	0	0	0	0	0	0	0	0	0	0	0	0	0	0	0	0	0	1	0.450565
Sgl000414	SGL_1	complement(1954801..1966342)		28	0.98244	2.69872	4.13996	39	1.33871	3.73612	5.46236	55	1.92643	5.63923	8.44027	32	1.13233	3.28184	5.19526	41	1.43866	4.29869	6.62135	35	1.59312	4.76518	7.37743	25	0.885878	2.54504	4.11677	53	2.21781	6.28216	9.60477	29	1.22727	3.6485	5.88803	48	1.98858	5.9651	9.6316	23	0.771877	2.26411	3.34011	28	1.11822
Sgl000415	SGL_1	1966626..1981642		316	8.02167	22.0352	46.7224	135	3.35263	9.35665	18.9082	208	5.27088	15.4295	31.9196	316	8.08985	23.4468	51.3032	207	5.25502	15.7019	33.4297	234	7.70597	23.0493	49.3234	236	6.05029	17.3819	38.8623	390	11.8071	33.4447	70.6766	144	4.40896	13.1072	29.2371	167	5.0055	15.0149	33.51	222	5.39018	15.8108	32.2394	127	3.66947
Sgl000416	SGL_1	complement(2028460..2035668)		1	0.0864086	0.237361	0.147856	1	0.084534	0.23592	0.140061	0	0	0	0	2	0.174286	0.505134	0.324704	0	0	0	0	0	0	0	0	0	0	0	0	0	0	0	0	0	0	0	0	1	0.102026	0.306045	0.200658	0	0	0	0	0	0
Sgl000417	SGL_1	2039754..2066599		8	0.442676	1.21601	1.18285	6	0.324805	0.906475	0.840363	9	0.497143	1.45529	1.38114	4	0.223219	0.646957	0.649407	18	0.996082	2.97628	2.90693	3	0.215353	0.644141	0.632351	4	0.223533	0.64219	0.658683	10	0.659928	1.86931	1.81222	8	0.533927	1.58729	1.62428	19	1.24138	3.72373	3.81251	4	0.211704	0.620981	0.580889	7	0.440875
Sgl000418	SGL_1	2073294..2089244		43	1.06018	2.91226	6.3578	21	0.506529	1.41364	2.94127	27	0.664533	1.94529	4.14341	12	0.298378	0.864791	1.94822	28	0.690391	2.06288	4.5219	15	0.479773	1.43504	3.16175	13	0.323698	0.929953	2.14072	9	0.264639	0.749615	1.631	29	0.862392	2.56376	5.88803	8	0.232892	0.6986	1.60527	5	0.117911	0.345862	0.726112	12	0.336754
Sgl000419	SGL_1	complement(2088665..2104224)		90	4.69409	12.8945	13.307	31	1.58178	4.41447	4.34188	67	3.4884	10.2116	10.2818	95	4.99698	14.4828	15.4234	63	3.28606	9.8187	10.1743	97	6.56318	19.6311	20.446	111	5.8468	16.7973	18.2785	124	7.71313	21.8482	22.4715	39	2.45341	7.2936	7.91839	43	2.64808	7.94338	8.62831	58	2.89341	8.48709	8.42289	52	3.08698
Sgl000420	SGL_1	2116355..2129718		387	9.99103	27.4449	57.2202	482	12.1737	33.9746	67.5092	384	9.8963	28.9694	58.9285	282	7.34216	21.2798	45.7832	258	6.66109	19.9032	41.666	197	6.5978	19.7346	41.5244	367	9.56867	27.4899	60.4342	338	10.4068	29.4782	61.2531	255	7.94027	23.6052	51.7741	348	10.608	31.8205	69.8291	474	11.7044	34.332	68.8354	275	8.08078
Sgl000421	SGL_1	complement(2141070..2166818)		814	26.0903	71.6688	120.355	1031	32.3286	90.2238	144.402	776	24.8289	72.6817	119.085	649	20.9785	60.802	105.366	748	23.9763	71.6408	120.799	600	24.9482	74.6223	126.47	851	27.5467	79.139	140.135	528	20.1831	57.1706	95.6853	704	27.2159	80.9087	142.937	546	20.6633	61.9833	109.559	689	21.1225	61.9577	100.058	687	25.0629
Sgl000422	SGL_1	2167202..2173143		136	9.39424	25.8056	20.1084	84	5.67645	15.842	11.7651	106	7.30922	21.3963	16.2667	146	10.1707	29.4778	23.7034	112	7.73691	23.1178	18.0876	67	6.00387	17.9581	14.1225	106	7.39461	21.244	17.4551	131	10.7918	30.5689	23.7401	86	7.16502	21.3005	17.4611	71	5.79075	17.3704	14.2467	104	6.87114	20.1548	15.1031	88	6.91874
Sgl000423	SGL_1	2179479..2183723		5	0.166601	0.457645	0.739279	45	1.46688	4.09381	6.30273	24	0.798289	2.33683	3.68303	13	0.436843	1.2661	2.11057	19	0.633121	1.89176	3.06843	10	0.432256	1.29292	2.10784	10	0.336506	0.96675	1.64671	6	0.238429	0.675373	1.08733	0	0	0	0	14	0.550793	1.6522	2.80922	10	0.318698	0.934822	1.45222	24	0.910206
Sgl000424	SGL_1	2199262..2222836		15	0.518452	1.42416	2.21784	9	0.304322	0.849313	1.26055	1	0.0345032	0.101001	0.15346	8	0.278858	0.808214	1.29881	10	0.345655	1.03281	1.61496	5	0.224192	0.67058	1.05392	2	0.0698125	0.200564	0.329342	0	0	0	0	2	0.0833764	0.247865	0.406071	0	0	0	0	1	0.033059	0.0969703	0.145222	0	0
Sgl000425	SGL_1	complement(2225637..2229092)		1	0.071529	0.196487	0.147856	12	0.839726	2.34354	1.68073	1	0.0714043	0.209022	0.15346	1	0.0721369	0.209075	0.162352	2	0.143067	0.427481	0.322993	1	0.0927931	0.277553	0.210784	2	0.144477	0.415068	0.329342	3	0.25592	0.724917	0.543666	0	0	0	0	0	0	0	0	0	0	0	0	2	0.16283
Sgl000426	SGL_1	2242667..2280425		14	0.123801	0.340077	2.06998	14	0.121116	0.338014	1.96085	14	0.123586	0.361772	2.14843	362	3.22836	9.35676	58.7714	5	0.0442175	0.132121	0.807482	6	0.0688308	0.205879	1.2647	7	0.0625147	0.179599	1.1527	4	0.042185	0.119493	0.724889	13	0.138655	0.412202	2.63946	1	0.0104412	0.0313203	0.200658	10	0.0845805	0.248096	1.45222	10	0.100651
Sgl000427	SGL_1	2282767..2283852		0	0	0	0	1	0.0834443	0.232879	0.140061	0	0	0	0	1	0.0860196	0.249311	0.162352	0	0	0	0	0	0	0	0	0	0	0	0	0	0	0	0	1	0.102877	0.305837	0.203036	0	0	0	0	0	0	0	0	0	0
Sgl000428	SGL_1	complement(2287639..2288997)		0	0	0	0	4	0.266727	0.74439	0.560242	0	0	0	0	0	0	0	0	0	0	0	0	0	0	0	0	0	0	0	0	0	0	0	0	0	0	0	0	0	0	0	0	0	0	0	0	0	0
Sgl000429	SGL_1	2311237..2334110		1554	140.299	385.396	229.768	1400	123.654	345.097	196.085	1643	148.076	433.462	252.134	1500	136.575	395.836	243.528	1271	114.756	342.89	205.262	1244	145.7	435.801	262.215	1361	124.093	356.508	224.117	1315	141.589	401.066	238.307	1334	145.263	431.846	270.85	1235	131.651	394.911	247.813	1723	148.786	436.427	250.218	1412	145.098
Sgl000430	SGL_1	complement(2344207..2349510)		0	0	0	0	0	0	0	0	0	0	0	0	0	0	0	0	0	0	0	0	0	0	0	0	0	0	0	0	0	0	0	0	0	0	0	0	0	0	0	0	0	0	0	0	0	0
Sgl000431	SGL_1	complement(2353798..2359965)		172	12.9426	35.5528	25.4312	113	8.31853	23.2156	15.8268	110	8.26283	24.1878	16.8805	147	11.1554	32.3318	23.8657	222	16.706	49.9173	35.8522	70	6.83322	20.4388	14.7549	173	13.147	37.77	28.488	101	9.06391	25.6744	18.3034	88	7.98679	23.7435	17.8671	89	7.90746	23.7199	17.8586	108	7.77302	22.8002	15.684	114	9.76382
Sgl000432	SGL_1	complement(2368864..2371349)		38	1.77865	4.88586	5.61852	14	0.641075	1.78913	1.96085	37	1.72882	5.06078	5.678	11	0.519247	1.50494	1.78587	30	1.40428	4.19597	4.84489	14	0.850096	2.54271	2.95097	21	0.992685	2.85189	3.45809	17	0.948976	2.68807	3.08078	14	0.790369	2.34965	2.8425	31	1.71325	5.13921	6.22041	15	0.671537	1.96979	2.17833	12	0.639306
Sgl000433	SGL_1	2372540..2381636		362	10.8976	29.9354	53.5238	464	13.6652	38.1374	64.9881	336	10.0973	29.5579	51.5624	236	7.16493	20.7661	38.315	342	10.2962	30.7649	55.2317	151	5.89705	17.6386	31.8283	307	9.33359	26.8145	50.5539	327	11.7401	33.255	59.2596	207	7.51607	22.3441	42.0284	291	10.3436	31.0274	58.3916	446	12.842	37.6687	64.7692	710	24.3279
Sgl000434	SGL_1	complement(2386200..2402624)		0	0	0	0	0	0	0	0	0	0	0	0	1	0.05879	0.170391	0.162352	2	0.116596	0.348388	0.322993	0	0	0	0	0	0	0	0	0	0	0	0	0	0	0	0	6	0.412983	1.23882	1.20395	0	0	0	0	0	0
Sgl000435	SGL_1	2408243..2414247		0	0	0	0	0	0	0	0	0	0	0	0	0	0	0	0	0	0	0	0	0	0	0	0	0	0	0	0	0	0	0	0	2	0.091992	0.273478	0.406071	0	0	0	0	0	0	0	0	0	0
Sgl000436	SGL_1	complement(2426342..2437505)		13	0.401129	1.10188	1.92213	16	0.482987	1.34794	2.24097	36	1.10888	3.24603	5.52454	21	0.653485	1.894	3.40939	20	0.61716	1.84406	3.22993	7	0.280203	0.838113	1.47549	5	0.155811	0.447629	0.823354	2	0.0735989	0.208476	0.362444	4	0.148867	0.442558	0.812142	8	0.291464	0.874298	1.60527	24	0.708313	2.07766	3.48534	32	1.12386
Sgl000437	SGL_1	2438331..2448325		209	10.4196	28.6223	30.9019	176	8.58407	23.9567	24.6507	169	8.41075	24.6208	25.9347	240	12.0668	34.9733	38.9644	136	6.78065	20.2605	21.9635	120	7.76106	23.2141	25.294	146	7.35098	21.1186	24.0419	162	9.63211	27.2839	29.358	99	5.95302	17.6974	20.1005	258	15.1872	45.5569	51.7699	177	8.44018	24.7572	25.7044	171	9.70339
Sgl000438	SGL_1	complement(2448311..2461120)		2	0.144621	0.397269	0.295712	6	0.424452	1.18457	0.840363	2	0.144369	0.422612	0.306919	3	0.218776	0.634079	0.487055	7	0.506206	1.51254	1.13047	2	0.187615	0.561172	0.421567	2	0.146056	0.419604	0.329342	0	0	0	0	0	0	0	0	2	0.17076	0.512225	0.401317	3	0.20749	0.608619	0.435667	0	0
Sgl000439	SGL_1	2465488..2471758		144	13.0261	35.7821	21.2912	49	4.33633	12.102	6.86297	64	5.77928	16.9177	9.82141	50	4.56139	13.2203	8.11759	52	4.70415	14.0559	8.39781	71	8.3319	24.9215	14.9656	85	7.76528	22.3089	13.997	28	3.02072	8.55648	5.07422	43	4.69155	13.9473	8.73053	51	5.44722	16.3399	10.2336	105	9.08477	26.6479	15.2483	204	21.0041
Sgl000440	SGL_1	2480946..2491994		302	12.4441	34.1833	44.6525	257	10.3601	28.9133	35.9956	363	14.9315	43.7091	55.7058	387	16.0821	46.6107	62.8301	228	9.39543	28.0734	36.8212	416	22.2373	66.5139	87.686	539	22.4301	64.4394	88.7576	316	15.529	43.9873	57.2662	261	12.9716	38.5624	52.9923	159	7.73581	23.205	31.9047	384	15.1342	44.3924	55.7654	228	10.6933
Sgl000441	SGL_1	complement(2494210..2551889)		143	4.82378	13.2507	21.1434	67	2.21106	6.1707	9.38406	72	2.42452	7.0973	11.0491	98	3.3339	9.66266	15.9105	84	2.83372	8.46711	13.5657	40	1.75043	5.2357	8.43134	109	3.71333	10.668	17.9491	88	3.54025	10.0281	15.9475	78	3.17352	9.4344	15.8368	107	4.26175	12.7839	21.4704	83	2.67795	7.85509	12.0535	60	2.30369
Sgl000442	SGL_1	complement(2556271..2567824)		6	0.529314	1.454	0.887135	3	0.258916	0.72259	0.420182	6	0.528392	1.54676	0.920757	6	0.533813	1.54715	0.974111	9	0.79402	2.37252	1.45347	2	0.22889	0.68463	0.421567	15	1.33641	3.83938	2.47006	3	0.315634	0.894065	0.543666	9	0.957637	2.84691	1.82732	9	0.937472	2.81212	1.80593	6	0.506275	1.48503	0.871334	8	0.803293
Sgl000443	SGL_1	2572565..2588196		1457	51.6502	141.881	215.426	1024	35.513	99.1108	143.422	1179	41.7223	122.134	180.929	1519	54.3057	157.394	246.612	1042	36.9408	110.379	168.279	1004	46.1721	138.105	211.627	1861	66.6262	191.41	306.452	968	40.9249	115.924	175.423	1096	46.8618	139.313	222.527	1399	58.5576	175.654	280.721	1029	34.8899	102.341	149.434	951	38.372
Sgl000444	SGL_1	2636079..2637675		0	0	0	0	0	0	0	0	0	0	0	0	0	0	0	0	0	0	0	0	0	0	0	0	0	0	0	0	0	0	0	0	0	0	0	0	0	0	0	0	0	0	0	0	0	0
Sgl000445	SGL_1	2644958..2646160		0	0	0	0	0	0	0	0	0	0	0	0	4	0.310614	0.900255	0.649407	1	0.0770039	0.230086	0.161496	0	0	0	0	0	0	0	0	0	0	0	0	1	0.0928714	0.276093	0.203036	0	0	0	0	0	0	0	0	0	0
Sgl000446	SGL_1	2653922..2655124		0	0	0	0	0	0	0	0	0	0	0	0	1	0.0776536	0.225064	0.162352	1	0.0770039	0.230086	0.161496	0	0	0	0	0	0	0	0	0	0	0	0	0	0	0	0	0	0	0	0	0	0	0	0	0	0
Sgl000447	SGL_1	complement(2655936..2670950)		166	8.43014	23.1572	24.5441	171	8.49567	23.71	23.9504	176	8.9224	26.1186	27.0089	215	11.0114	31.9143	34.9056	272	13.8141	41.2763	43.927	195	12.8468	38.426	41.1028	204	10.4627	30.0583	33.5928	200	12.1132	34.3117	36.2444	144	8.82034	26.2215	29.2371	216	12.9519	38.8516	43.3422	186	9.03467	26.501	27.0114	193	11.1559
Sgl000448	SGL_1	complement(2686179..2687510)		331	23.0184	63.2306	48.9403	402	27.3494	76.3277	56.3043	317	22.0064	64.4193	48.6467	193	13.5357	39.2305	31.3339	421	29.279	87.4852	67.9899	139	12.54	37.5082	29.2989	224	15.7319	45.1963	36.8863	115	9.53774	27.0166	20.8405	240	20.1305	59.8449	48.7285	448	36.7857	110.345	89.895	553	36.7828	107.893	80.3079	446	35.3024
Sgl000449	SGL_1	complement(2715293..2717664)		89	30.5336	83.8744	13.1592	65	21.816	60.8849	9.10394	62	21.2335	62.1569	9.51449	57	19.7214	57.1587	9.25405	47	16.1255	48.1826	7.59033	75	33.3798	99.8419	15.8088	92	31.8759	91.5762	15.1497	96	39.2789	111.261	17.3973	61	25.2414	75.0389	12.3852	65	26.3302	78.9823	13.0428	81	26.5794	77.9641	11.763	48	18.7435
Sgl000450	SGL_1	2719392..2722927		57	3.91105	10.7435	8.42778	54	3.62482	10.1163	7.56327	38	2.60282	7.61923	5.83146	59	4.08268	11.8329	9.57876	37	2.5389	7.5862	5.97536	34	3.02643	9.05233	7.16664	31	2.14816	6.17144	5.10479	21	1.71845	4.86769	3.80566	33	2.73104	8.11896	6.70018	32	2.59251	7.77672	6.42107	65	4.26583	12.5128	9.43945	35	2.73343
Sgl000451	SGL_1	complement(2741606..2791297)		61	0.358144	0.983804	9.01921	46	0.264216	0.737384	6.44279	33	0.193412	0.566175	5.06416	55	0.325661	0.943864	8.92935	140	0.822019	2.45618	22.6095	101	0.769277	2.30098	21.2891	179	1.06137	3.04921	29.4761	42	0.294088	0.833032	7.61133	38	0.269096	0.799981	7.71535	32	0.221835	0.665435	6.42107	133	0.746881	2.19079	19.3146	178	1.18951
Sgl000452	SGL_1	2755449..2758792		3	0.247013	0.678535	0.443568	4	0.322206	0.899224	0.560242	7	0.57536	1.68425	1.07422	6	0.498226	1.44401	0.974111	10	0.823428	2.46039	1.61496	11	1.17497	3.51444	2.31862	27	2.24517	6.45015	4.44611	3	0.294592	0.83446	0.543666	0	0	0	0	4	0.388877	1.16651	0.802634	10	0.787539	2.31005	1.45222	19	1.78063
Sgl000453	SGL_1	2797365..2798120		0	0	0	0	1	0.168127	0.469215	0.140061	0	0	0	0	1	0.173316	0.502322	0.162352	1	0.171866	0.513532	0.161496	0	0	0	0	0	0	0	0	0	0	0	0	0	0	0	0	1	0.202916	0.608683	0.200658	0	0	0	0	0	0
Sgl000454	SGL_1	2801122..2808429		112	4.58646	12.5988	16.5599	184	7.37143	20.5724	25.7711	101	4.12879	12.0862	15.4994	105	4.33635	12.568	17.0469	112	4.58673	13.7051	18.0876	113	6.00304	17.9557	23.8185	128	5.29365	15.2081	21.0779	99	4.83498	13.6956	17.941	80	3.95135	11.7468	16.2428	66	3.19122	9.57263	13.2435	117	4.58266	13.4421	16.991	93	4.33474
Sgl000455	SGL_1	complement(2810746..2815233)		39	2.87396	7.89465	5.76638	47	3.38835	9.45633	6.58285	34	2.50114	7.32158	5.21762	34	2.5268	7.32343	5.51996	44	3.24262	9.68889	7.10584	41	3.91953	11.7237	8.64213	30	2.23267	6.41423	4.94012	38	3.33965	9.45987	6.88644	22	1.9554	5.8131	4.46678	44	3.82845	11.4841	8.82897	28	1.97355	5.7889	4.06622	53	4.44543
Sgl000456	SGL_1	2816275..2827441		213	12.4796	34.2808	31.4933	290	16.6223	46.3902	40.6176	264	15.4407	45.1995	40.5133	228	13.4719	39.0458	37.0162	233	13.6522	40.7925	37.6286	139	10.565	31.6008	29.2989	214	12.6625	36.3782	35.2395	254	17.7482	50.2735	46.0304	183	12.932	38.445	37.1555	160	11.0686	33.2023	32.1053	266	14.9064	43.7244	38.6291	199	13.2707
Sgl000457	SGL_1	complement(2828101..2829098)		0	0	0	0	0	0	0	0	0	0	0	0	0	0	0	0	1	0.103735	0.30996	0.161496	0	0	0	0	0	0	0	0	0	0	0	0	0	0	0	0	0	0	0	0	0	0	0	0	0	0
Sgl000458	SGL_1	complement(2831435..2833478)		10	1.55943	4.28368	1.47856	0	0	0	0	1	0.155671	0.455696	0.15346	1	0.157268	0.455811	0.162352	2	0.311905	0.931966	0.322993	22	4.45063	13.3123	4.63724	2	0.314979	0.904904	0.329342	6	1.11588	3.16083	1.08733	0	0	0	0	3	0.552382	1.65697	0.601975	0	0	0	0	23	4.08239
Sgl000459	SGL_1	2843758..2848385		0	0	0	0	0	0	0	0	0	0	0	0	0	0	0	0	0	0	0	0	0	0	0	0	14	1.86564	5.35981	2.30539	0	0	0	0	0	0	0	0	0	0	0	0	0	0	0	0	0	0
Sgl000460	SGL_1	complement(2871044..2872194)		0	0	0	0	0	0	0	0	0	0	0	0	0	0	0	0	0	0	0	0	0	0	0	0	0	0	0	0	0	0	0	0	0	0	0	0	0	0	0	0	0	0	0	0	0	0
Sgl000461	SGL_1	complement(2873997..2876166)		18	2.80697	7.71062	2.66141	4	0.610239	1.70308	0.560242	28	4.35879	12.7595	4.29687	31	4.87531	14.1301	5.03291	17	2.65119	7.92171	2.74544	4	0.809206	2.42041	0.843134	8	1.25992	3.61961	1.31737	23	4.27753	12.1165	4.16811	13	2.44515	7.26904	2.63946	35	6.44446	19.3313	7.02304	14	2.08817	6.12513	2.03311	5	0.887476
Sgl000462	SGL_1	2885673..2918100		0	0	0	0	0	0	0	0	0	0	0	0	0	0	0	0	2	0.0798583	0.238615	0.322993	0	0	0	0	0	0	0	0	0	0	0	0	0	0	0	0	12	0.565716	1.69697	2.4079	0	0	0	0	0	0
Sgl000463	SGL_1	complement(2943178..2958984)		0	0	0	0	0	0	0	0	0	0	0	0	0	0	0	0	0	0	0	0	0	0	0	0	0	0	0	0	1	0.212855	0.602934	0.181222	0	0	0	0	0	0	0	0	0	0	0	0	0	0
Sgl000464	SGL_1	2971493..2972647		41	3.28816	9.03244	6.06209	51	4.00142	11.1673	7.14309	42	3.36249	9.84302	6.4453	55	4.44844	12.8929	8.92935	23	1.84469	5.51191	3.71442	46	4.78588	14.315	9.69604	61	4.94067	14.1941	10.0449	19	1.81729	5.14765	3.44322	26	2.51501	7.47673	5.27893	21	1.98858	5.9651	4.21383	49	3.75871	11.0252	7.11589	22	2.00823
Sgl000465	SGL_1	complement(2981688..2994847)		0	0	0	0	0	0	0	0	2	0.32219	0.943147	0.306919	9	1.46473	4.24524	1.46117	0	0	0	0	0	0	0	0	0	0	0	0	0	0	0	0	1	0.194642	0.57864	0.203036	2	0.381086	1.14314	0.401317	12	1.85222	5.43304	1.74267	1	0.18368
Sgl000466	SGL_1	complement(3012486..3013781)		8	1.9001	5.2195	1.18285	8	1.85888	5.18783	1.12048	9	2.13389	6.24653	1.38114	6	1.43719	4.16541	0.974111	17	4.03796	12.0654	2.74544	11	3.38933	10.1378	2.31862	8	1.91895	5.51295	1.31737	12	3.39914	9.62839	2.17467	10	2.86473	8.5164	2.03036	5	1.4022	4.20616	1.00329	18	4.08914	11.9945	2.614	8	2.16271
Sgl000467	SGL_1	complement(3014156..3018378)		43	3.31648	9.11022	6.3578	44	3.31998	9.26552	6.16266	22	1.69384	4.95839	3.37611	22	1.71122	4.95965	3.57174	50	3.8566	11.5235	8.07482	17	1.70095	5.0877	3.58332	32	2.49256	7.16087	5.26947	25	2.29958	6.51379	4.53055	21	1.95355	5.8076	4.26375	29	2.64095	7.922	5.81909	75	5.53277	16.229	10.8917	27	2.37025
Sgl000468	SGL_1	3042707..3043477		272	32.6788	89.7672	40.2168	334	39.2571	109.56	46.7802	214	25.6657	75.1313	32.8403	129	15.6301	45.3009	20.9434	185	22.2278	66.4162	29.8768	132	20.5734	61.5368	27.8234	154	18.6855	53.6816	25.3593	162	23.212	65.7503	29.358	147	21.3015	63.3262	29.8462	114	16.1717	48.5099	22.8751	264	30.3371	88.9863	38.3387	165	22.5633
Sgl000469	SGL_1	3046825..3048530		228	34.0639	93.5721	33.7111	193	28.2093	78.7274	27.0317	213	31.7674	92.9928	32.6869	212	31.9427	92.5796	34.4186	234	34.9625	104.467	37.7901	158	30.6232	91.5969	33.3038	171	25.8014	74.1247	28.1587	175	31.1816	88.3249	31.7139	183	32.9767	98.0347	37.1555	156	27.5193	82.5492	31.3027	257	36.7253	107.725	37.3221	193	32.82
Sgl000470	SGL_1	complement(3052493..3055161)		0	0	0	0	0	0	0	0	3	0.168023	0.491853	0.460379	0	0	0	0	0	0	0	0	1	0.0727844	0.217705	0.210784	0	0	0	0	1	0.0669121	0.189535	0.181222	0	0	0	0	0	0	0	0	0	0	0	0	0	0
Sgl000471	SGL_1	complement(3069750..3073763)		0	0	0	0	0	0	0	0	0	0	0	0	0	0	0	0	3	0.256608	0.766742	0.484489	0	0	0	0	0	0	0	0	1	0.102006	0.288941	0.181222	0	0	0	0	0	0	0	0	16	1.30893	3.83942	2.32356	0	0
Sgl000472	SGL_1	complement(3081811..3087002)		0	0	0	0	0	0	0	0	0	0	0	0	1	0.0303599	0.0879921	0.162352	0	0	0	0	8	0.312427	0.934497	1.68627	0	0	0	0	0	0	0	0	0	0	0	0	0	0	0	0	7	0.201556	0.591213	1.01656	0	0
Sgl000473	SGL_1	3107279..3123893		69	1.79485	4.93038	10.2021	39	0.992473	2.76983	5.46236	87	2.25913	6.61315	13.351	62	1.62647	4.71401	10.0658	41	1.06657	3.1869	6.62135	28	0.944869	2.82619	5.90194	84	2.20671	6.33966	13.8323	38	1.17886	3.33925	6.88644	27	0.847109	2.51833	5.48196	24	0.73713	2.21116	4.8158	35	0.870804	2.55429	5.08278	27	0.799401
Sgl000474	SGL_1	complement(3126719..3148748)		1018	15.6692	43.0426	150.517	456	6.86656	19.1634	63.8676	416	6.39198	18.7112	63.8392	711	11.0368	31.9881	115.432	575	8.85103	26.4467	92.8604	541	10.8027	32.3118	114.034	875	13.6017	39.0764	144.087	1429	26.232	74.3048	258.966	601	11.1576	33.1698	122.024	365	6.63355	19.8985	73.2403	511	7.52303	22.067	74.2086	544	9.53059
Sgl000475	SGL_1	3149251..3154074		299	35.8297	98.4226	44.2089	208	24.3843	68.0525	29.1326	234	27.9918	81.9403	35.9095	314	37.947	109.982	50.9785	153	18.3354	54.7859	24.7089	153	23.7847	71.1422	32.2499	191	23.1149	66.4068	31.4521	275	39.3011	111.324	49.8361	151	21.8245	64.881	30.6584	128	18.1107	54.3264	25.6843	195	22.3501	65.5585	28.3184	158	21.5502
Sgl000476	SGL_1	complement(3161463..3168186)		103	6.22367	17.0962	15.2292	92	5.43841	15.1777	12.8856	94	5.66996	16.5977	14.4252	71	4.32657	12.5397	11.527	114	6.88876	20.5835	18.4106	88	6.89805	20.6327	18.549	96	5.85824	16.8301	15.8084	77	5.54882	15.7176	13.9541	94	6.85068	20.366	19.0853	79	5.63625	16.9069	15.852	124	7.16645	21.021	18.0076	92	6.32731
Sgl000477	SGL_1	3168224..3176737		4	0.262222	0.720313	0.591423	2	0.128267	0.357971	0.280121	1	0.0654413	0.191566	0.15346	1	0.0661127	0.191615	0.162352	0	0	0	0	3	0.255132	0.763123	0.632351	11	0.728263	2.09223	1.81138	2	0.156365	0.44292	0.362444	4	0.316276	0.940239	0.812142	2	0.154808	0.464374	0.401317	5	0.313511	0.919605	0.726112	8	0.596927
Sgl000478	SGL_1	complement(3182979..3190064)		556	26.5339	72.8874	82.2079	440	20.5425	57.3307	61.6266	1008	48.0208	140.571	154.687	612	29.4546	85.3684	99.3593	533	25.4378	76.0078	86.0775	424	26.2498	78.5156	89.3722	857	41.3041	118.663	141.123	497	28.2867	80.125	90.0674	760	43.7457	130.049	154.307	642	36.1755	108.515	128.823	847	38.6618	113.405	123.003	760	41.282
Sgl000479	SGL_1	3198337..3204887		7	0.285643	0.784649	1.03499	7	0.279446	0.779888	0.980424	6	0.24441	0.715462	0.920757	5	0.205765	0.596369	0.811759	0	0	0	0	3	0.158811	0.475019	0.632351	1	0.0412109	0.118395	0.164671	1	0.0486661	0.137851	0.181222	1	0.0492178	0.146317	0.203036	2	0.0963628	0.289057	0.401317	12	0.46836	1.37382	1.74267	1	0.0464459
Sgl000480	SGL_1	complement(3207128..3222102)		1198	54.1585	148.771	177.131	1463	64.7036	180.577	204.909	1320	59.5698	174.379	202.567	1061	48.3727	140.199	172.255	1644	74.3255	222.084	265.5	1036	60.758	181.733	218.372	1486	67.8445	194.911	244.701	801	43.186	122.328	145.159	773	42.1488	125.302	156.947	1136	60.6375	181.893	227.948	1698	73.421	215.362	246.587	1390	71.523
Sgl000481	SGL_1	complement(3238700..3243152)		742	70.0627	192.459	109.709	586	54.1321	151.074	82.0755	578	54.482	159.485	88.6996	507	48.2799	139.93	82.3124	580	54.7693	163.65	93.6679	455	55.735	166.709	95.9065	585	55.786	160.268	96.3324	398	44.8194	126.955	72.1264	664	75.6218	224.812	134.816	631	70.3502	211.028	126.615	906	81.8245	240.012	131.571	1020	109.624
Sgl000482	SGL_1	3255098..3271359		68	2.15714	5.92556	10.0542	120	3.72413	10.3934	16.8073	116	3.67341	10.7532	17.8013	83	2.65535	7.69602	13.4752	95	3.01383	9.00528	15.3421	51	2.09881	6.27773	10.75	80	2.56298	7.36319	13.1737	79	2.9888	8.46606	14.3165	175	6.69581	19.9056	35.5312	51	1.91026	5.73017	10.2336	74	2.24529	6.58601	10.7465	79	2.85245
Sgl000483	SGL_1	complement(3274945..3293455)		114	3.00678	8.2595	16.8556	111	2.86414	7.99335	15.5467	118	3.10686	9.09471	18.1082	100	2.65995	7.70933	16.2352	91	2.4003	7.17205	14.6962	74	2.53199	7.57343	15.598	147	3.91562	11.2492	24.2066	137	4.30941	12.2068	24.8274	60	1.90873	5.67436	12.1821	82	2.55367	7.66019	16.454	173	4.36431	12.8016	25.1235	61	1.83125
Sgl000484	SGL_1	3293569..3301848		43	1.98262	5.44618	6.3578	47	2.12004	5.91668	6.58285	81	3.7282	10.9136	12.4302	61	2.83646	8.22093	9.90346	24	1.10665	3.30665	3.87591	31	1.85425	5.54622	6.53429	31	1.44351	4.14706	5.10479	61	3.3543	9.50138	11.0546	32	1.77958	5.29042	6.49714	67	3.64754	10.9415	13.4441	60	2.64604	7.76149	8.71334	37	1.94176
Sgl000485	SGL_1	complement(3304281..3313832)		175	8.12544	22.3202	25.8748	100	4.54238	12.677	14.0061	155	7.18427	21.0305	23.7862	157	7.35164	21.3073	25.4892	142	6.59362	19.7016	22.9325	107	6.44505	19.2777	22.5538	134	6.28348	18.0518	22.0659	163	9.02603	25.5671	29.5392	97	5.43221	16.1491	19.6945	142	7.78485	23.3521	28.4935	176	7.81617	22.9268	25.5591	118	6.23609
Sgl000486	SGL_1	complement(3321937..3325411)		11	1.07482	2.95248	1.62641	9	0.860321	2.40101	1.26055	3	0.292622	0.856592	0.460379	6	0.591249	1.71362	0.974111	3	0.293151	0.87593	0.484489	1	0.126759	0.379147	0.210784	0	0	0	0	9	1.04878	2.97078	1.631	3	0.353558	1.05107	0.609107	5	0.576855	1.73038	1.00329	1	0.0934579	0.274135	0.145222	9	1.00094
Sgl000487	SGL_1	complement(3347617..3349160)		0	0	0	0	0	0	0	0	0	0	0	0	0	0	0	0	0	0	0	0	0	0	0	0	0	0	0	0	0	0	0	0	0	0	0	0	0	0	0	0	2	0.125404	0.367842	0.290445	0	0
Sgl000488	SGL_1	complement(3442458..3444647)		0	0	0	0	0	0	0	0	0	0	0	0	1	0.0426563	0.123631	0.162352	1	0.0422994	0.12639	0.161496	0	0	0	0	0	0	0	0	0	0	0	0	3	0.153047	0.454985	0.609107	0	0	0	0	1	0.0404557	0.118667	0.145222	0	0
Sgl000489	SGL_1	3445107..3451979		3	0.0969948	0.26644	0.443568	0	0	0	0	0	0	0	0	1	0.0326064	0.0945032	0.162352	1	0.0323336	0.0966122	0.161496	0	0	0	0	0	0	0	0	0	0	0	0	0	0	0	0	0	0	0	0	0	0	0	0	0	0
Sgl000490	SGL_1	3462390..3480232		117	2.88852	7.93462	17.2991	195	4.70975	13.1441	27.3118	70	1.72516	5.05006	10.7422	80	1.99184	5.77296	12.9881	80	1.97517	5.90179	12.9197	36	1.15299	3.4487	7.58821	134	3.34103	9.59844	22.0659	49	1.44273	4.08668	8.87988	70	2.08441	6.19663	14.2125	144	4.19764	12.5916	28.8948	87	2.05438	6.02601	12.6343	584	16.4106
Sgl000491	SGL_1	3503450..3508959		0	0	0	0	0	0	0	0	65	1.3175	3.85673	9.97487	18	0.368591	1.06829	2.92233	27	0.54826	1.63819	4.3604	2	0.0526818	0.157576	0.421567	3	0.0615183	0.176736	0.494012	1	0.0242157	0.0685933	0.181222	6	0.146941	0.436834	1.21821	5	0.119873	0.359579	1.00329	59	1.14583	3.36101	8.56812	1	0.023111
Sgl000492	SGL_1	3551067..3570032		116	5.80188	15.9375	17.1513	83	4.06128	11.3344	11.625	59	2.94581	8.62328	9.05411	109	5.4981	15.9352	17.6963	111	5.55214	16.5897	17.9261	110	7.13736	21.3485	23.1862	66	3.33381	9.57771	10.8683	101	6.02466	17.0654	18.3034	117	7.05818	20.9829	23.7552	101	5.96466	17.8921	20.2665	144	6.88884	20.2067	20.912	93	5.29438
Sgl000493	SGL_1	3581128..3600065		418	11.2753	30.9727	61.8037	511	13.4849	37.634	71.5709	502	13.5175	39.5699	77.0367	352	9.57568	27.7532	57.1478	410	11.0602	33.0476	66.2135	218	7.62855	22.8177	45.9508	368	10.025	28.8009	60.5989	338	10.8735	30.8002	61.2531	340	11.0618	32.8851	69.0321	357	11.3703	34.1074	71.635	561	14.4739	42.4557	81.4697	323	9.91689
Sgl000494	SGL_1	3617435..3624154		13	0.473345	1.30026	1.92213	10	0.356213	0.99413	1.40061	15	0.545215	1.59601	2.30189	6	0.220324	0.638565	0.974111	5	0.182067	0.544013	0.807482	7	0.330648	0.989	1.47549	2	0.0735446	0.211286	0.329342	9	0.390821	1.10704	1.631	14	0.614835	1.82781	2.8425	0	0	0	0	4	0.139305	0.408617	0.580889	5	0.207217
Sgl000495	SGL_1	complement(3654083..3656594)		9	1.23507	3.39267	1.3307	11	1.47678	4.12144	1.54067	10	1.3699	4.01012	1.5346	3	0.415188	1.20334	0.487055	6	0.823428	2.46039	0.968978	4	0.712101	2.12996	0.843134	8	1.10873	3.18526	1.31737	4	0.654649	1.85436	0.724889	4	0.66207	1.96823	0.812142	2	0.324064	0.97209	0.401317	6	0.787539	2.31005	0.871334	1	0.156196
Sgl000496	SGL_1	3671739..3672617		29	3.05605	8.39484	4.28782	28	2.88666	8.05618	3.9217	17	1.78836	5.23506	2.60881	17	1.80671	5.23638	2.75998	13	1.37004	4.09365	2.09945	11	1.5038	4.498	2.31862	12	1.27712	3.66903	1.97605	6	0.754075	2.13599	1.08733	11	1.39814	4.15647	2.23339	3	0.373282	1.11973	0.601975	15	1.51191	4.43482	2.17833	11	1.3194
Sgl000497	SGL_1	3712161..3744739		150	3.02252	8.30271	22.1784	110	2.16843	6.05171	15.4067	111	2.23276	6.53596	17.034	110	2.23535	6.47872	17.8587	65	1.30984	3.91377	10.4973	47	1.2286	3.67484	9.90683	114	2.3199	6.66483	18.7725	104	2.49926	7.07939	18.8471	56	1.36101	4.04608	11.37	69	1.64165	4.92442	13.8454	119	2.29349	6.72738	17.2815	78	1.78893
Sgl000498	SGL_1	complement(3745500..3767905)		620	16.4228	45.1128	91.6706	659	17.0772	47.6596	92.2999	613	16.2091	47.4489	94.0707	427	11.4067	33.06	69.3242	412	10.9139	32.6106	66.5365	259	8.89999	26.6207	54.5929	329	8.80113	25.2848	54.1767	408	12.8889	36.5091	73.9386	345	11.0223	32.7675	70.0473	399	12.4791	37.4332	80.0627	702	17.7855	52.1693	101.946	518	15.6173
Sgl000499	SGL_1	3770923..3772116		22	2.071	5.68893	3.25283	28	2.57863	7.19653	3.9217	24	2.25533	6.60203	3.68303	22	2.0886	6.05339	3.57174	54	5.08366	15.1899	8.7208	14	1.70969	5.11385	2.95097	20	1.9014	5.46253	3.29342	14	1.57176	4.45215	2.53711	23	2.61144	7.76342	4.66982	16	1.7784	5.33464	3.21053	23	2.07089	6.07444	3.34011	17	1.82149
Sgl000500	SGL_1	complement(3842929..3858110)		5993	575.863	1581.87	886.1	4217	396.418	1106.34	590.635	4537	435.197	1273.95	696.246	5071	491.41	1424.25	823.286	4475	430.025	1284.91	722.696	3439	428.687	1282.24	724.885	4428	429.703	1234.5	729.162	3764	431.345	1221.83	682.12	4783	554.333	1647.95	971.119	3899	442.366	1326.96	782.367	5621	516.608	1515.34	816.295	6138	671.31
Sgl000501	SGL_1	3863901..3865510		29	2.8158	7.73487	4.28782	39	3.70461	10.339	5.46236	37	3.58631	10.4982	5.678	38	3.72102	10.7847	6.16937	36	3.49568	10.4451	5.81387	31	3.9048	11.6796	6.53429	26	2.54955	7.3246	4.28144	17	1.96858	5.57619	3.08078	21	2.45934	7.31124	4.26375	36	4.12723	12.3804	7.2237	42	3.90054	11.4413	6.09934	58	6.40992
Sgl000502	SGL_1	complement(3868732..3870590)		2	0.140349	0.385531	0.295712	1	0.0686519	0.191596	0.140061	1	0.0700519	0.205063	0.15346	1	0.0707707	0.205115	0.162352	1	0.0701785	0.209692	0.161496	0	0	0	0	2	0.141741	0.407207	0.329342	0	0	0	0	0	0	0	0	0	0	0	0	0	0	0	0	1	0.0798729
Sgl000503	SGL_1	3872156..3873337		0	0	0	0	0	0	0	0	3	0.234692	0.687013	0.460379	0	0	0	0	0	0	0	0	0	0	0	0	0	0	0	0	1	0.0934619	0.26474	0.181222	0	0	0	0	0	0	0	0	0	0	0	0	0	0
Sgl000504	SGL_1	complement(3878112..3879293)		0	0	0	0	0	0	0	0	0	0	0	0	0	0	0	0	0	0	0	0	0	0	0	0	0	0	0	0	0	0	0	0	0	0	0	0	0	0	0	0	0	0	0	0	0	0
Sgl000505	SGL_1	complement(3883064..3885711)		19	1.7054	4.68465	2.80926	33	2.89775	8.08713	4.622	23	2.06083	6.03267	3.52957	12	1.08625	3.14828	1.94822	13	1.16692	3.48675	2.09945	18	2.09594	6.26914	3.7941	31	2.81009	8.07311	5.10479	27	2.89025	8.18693	4.893	17	1.84042	5.47129	3.45161	15	1.58971	4.76861	3.00988	24	2.06042	6.04373	3.48534	22	2.24759
Sgl000506	SGL_1	3887340..3888526		12	1.00685	2.76577	1.77427	40	3.28335	9.16328	5.60242	20	1.67515	4.90368	3.06919	20	1.69234	4.90492	3.24704	21	1.76209	5.2651	3.39142	16	1.74155	5.20914	3.37254	31	2.62682	7.5466	5.10479	31	3.10202	8.78678	5.61789	14	1.41679	4.21191	2.8425	14	1.38696	4.16044	2.80922	10	0.802519	2.35399	1.45222	20	1.91
Sgl000507	SGL_1	3914705..3917653		10	0.805478	2.21261	1.47856	71	5.59483	15.6142	9.9443	21	1.68856	4.94291	3.22265	12	0.974789	2.82523	1.94822	16	1.28884	3.85105	2.58394	9	0.940438	2.81294	1.89705	88	7.15851	20.5657	14.491	17	1.63306	4.62581	3.08078	8	0.777213	2.31054	1.62428	6	0.570635	1.71172	1.20395	20	1.54084	4.51966	2.90445	11	1.00848
Sgl000508	SGL_1	complement(3926020..3943898)		367	13.808	37.9299	54.2631	293	10.7846	30.0982	41.0377	352	13.2205	38.7004	54.0178	422	16.0122	46.4083	68.5125	309	11.6265	34.7398	49.9024	195	9.5177	28.4683	41.1028	291	11.0571	31.7661	47.9192	323	14.4933	41.0536	58.5347	212	9.62045	28.6001	43.0436	268	11.9056	35.713	53.7764	318	11.4436	33.567	46.1807	326	13.9606
Sgl000509	SGL_1	3936865..3937104		0	0	0	0	0	0	0	0	1	0.385286	1.12785	0.15346	0	0	0	0	0	0	0	0	0	0	0	0	0	0	0	0	0	0	0	0	0	0	0	0	0	0	0	0	0	0	0	0	0	0
Sgl000510	SGL_1	3954003..3958126		62	4.867	13.3694	9.16706	61	4.68462	13.074	8.54369	31	2.42926	7.11117	4.75725	37	2.92919	8.48967	6.00702	74	5.80935	17.3583	11.9507	66	6.72121	20.1038	13.9117	35	2.77475	7.97159	5.76348	72	6.74066	19.0936	13.048	21	1.98831	5.91096	4.26375	42	3.89289	11.6774	8.42765	47	3.52891	10.3512	6.82545	73	6.5225
Sgl000511	SGL_1	complement(3957931..3964620)		12	0.871129	2.39295	1.77427	5	0.355096	0.991014	0.700303	3	0.217403	0.636402	0.460379	7	0.512477	1.48531	1.13646	9	0.653386	1.95231	1.45347	0	0	0	0	16	1.17303	3.36999	2.63473	24	2.07784	5.88569	4.34933	5	0.437791	1.30149	1.01518	5	0.428573	1.28558	1.00329	6	0.416605	1.22201	0.871334	7	0.57839
Sgl000512	SGL_1	3964960..3978277		280	11.9854	32.9234	41.3996	218	9.12905	25.4777	30.5332	202	8.63154	25.2671	30.9988	234	10.1015	29.2772	37.9903	189	8.09064	24.1747	30.5228	138	7.66315	22.9212	29.0881	212	9.16467	26.3292	34.9102	263	13.4261	38.0308	47.6614	164	8.46709	25.1714	33.2978	128	6.46931	19.4059	25.6843	184	7.53329	22.097	26.7209	156	7.60047
Sgl000513	SGL_1	complement(3985485..3989833)		54	4.50632	12.3787	7.98422	70	5.7148	15.9491	9.80424	50	4.16525	12.1929	7.67298	39	3.28223	9.5129	6.33172	47	3.92241	11.7201	7.59033	55	5.95423	17.8096	11.5931	49	4.12963	11.864	8.06887	50	4.97621	14.0956	9.06111	43	4.32806	12.8667	8.73053	34	3.35012	10.0493	6.82239	47	3.75145	11.0039	6.82545	42	3.98933
Sgl000514	SGL_1	3990016..4001148		350	22.4674	61.717	51.7495	346	21.7288	60.6415	48.461	372	23.838	69.7811	57.0869	358	23.1763	67.1719	58.1219	302	19.3874	57.9292	48.7719	246	20.4859	61.2751	51.8528	291	18.8653	54.1983	47.9192	312	23.8858	67.659	56.5413	196	15.1753	45.1139	39.795	306	23.1932	69.5721	61.4015	373	22.9017	67.1763	54.1679	364	26.5955
Sgl000515	SGL_1	complement(4006817..4019826)		14	0.694229	1.90702	2.06998	13	0.630656	1.76006	1.82079	31	1.53454	4.49207	4.75725	2	0.100019	0.289884	0.324704	16	0.793453	2.37083	2.58394	3	0.192988	0.577245	0.632351	13	0.651035	1.87036	2.14072	4	0.236557	0.67007	0.724889	4	0.239238	0.711219	0.812142	35	2.04926	6.14711	7.02304	14	0.664011	1.94771	2.03311	11	0.620853
Sgl000516	SGL_1	4020123..4022575		114	27.4995	75.54	16.8556	76	17.9353	50.0544	10.6446	101	24.3211	71.1953	15.4994	92	22.3812	64.8676	14.9364	97	23.4002	69.9193	15.6651	53	16.5856	49.609	11.1715	86	20.951	60.1902	14.1617	74	21.2889	60.3028	13.4104	115	33.4591	99.4688	23.3491	50	14.2411	42.7188	10.0329	76	17.535	51.4347	11.0369	74	20.3177
Sgl000517	SGL_1	4025173..4028775		214	12.6099	34.6389	31.6412	231	13.3164	37.1638	32.354	191	11.235	32.8883	29.3108	199	11.8257	34.2745	32.308	204	12.0214	35.9198	32.9452	130	9.93748	29.7239	27.4019	202	12.0209	34.5349	33.2635	158	11.1034	31.4515	28.6331	153	10.8739	32.3265	31.0645	177	12.3148	36.9403	35.5165	203	11.4411	33.5596	29.4801	161	10.7981
Sgl000518	SGL_1	complement(4035676..4036853)		0	0	0	0	0	0	0	0	1	0.120874	0.353834	0.15346	0	0	0	0	0	0	0	0	0	0	0	0	0	0	0	0	1	0.144408	0.409049	0.181222	0	0	0	0	0	0	0	0	0	0	0	0	0	0
Sgl000519	SGL_1	complement(4072241..4074499)		7	0.393692	1.08145	1.03499	6	0.330129	0.921336	0.840363	36	2.02117	5.91657	5.52454	17	0.964234	2.79464	2.75998	34	1.91233	5.71402	5.49087	4	0.291845	0.872935	0.843134	10	0.567995	1.63179	1.64671	5	0.335373	0.949978	0.906111	14	0.949691	2.82329	2.8425	18	1.19532	3.58558	3.61185	22	1.18346	3.47138	3.19489	31	1.98445
Sgl000520	SGL_1	complement(4074604..4118349)		640	11.8828	32.6415	94.6277	1060	19.2539	53.7344	148.464	587	10.8797	31.8483	90.0807	1023	19.1553	55.5179	166.086	737	13.6846	40.8894	119.023	614	14.7891	44.2354	129.421	667	12.5069	35.9311	109.835	724	16.0316	45.4111	131.205	420	9.40554	27.9612	85.275	646	14.162	42.4814	129.625	996	17.6877	51.8823	144.641	712	15.0466
Sgl000521	SGL_1	4079030..4081191		72	6.05755	16.6398	10.6456	143	11.77	32.848	20.0287	100	8.39859	24.5852	15.346	97	8.23022	23.8537	15.7481	84	7.06757	21.1178	13.5657	59	6.43947	19.2611	12.4362	79	6.7124	19.2841	13.009	82	8.2277	23.3058	14.8602	65	6.5959	19.6086	13.1973	45	4.47023	13.4093	9.02963	97	7.80564	22.8959	14.0866	110	10.5336
Sgl000522	SGL_1	4127067..4129004		106	10.4902	28.816	15.6727	199	19.2665	53.7697	27.8721	107	10.5707	30.9435	16.4202	143	14.2721	41.3648	23.2163	113	11.1836	33.4164	18.2491	120	15.406	46.0809	25.294	81	8.09557	23.2578	13.3383	170	20.0644	56.8342	30.8078	70	8.35545	24.8395	14.2125	115	13.4378	40.309	23.0757	182	17.2274	50.5323	26.4305	128	14.4181
Sgl000523	SGL_1	4131239..4132548		2	0.243123	0.667849	0.295712	8	0.951396	2.65519	1.12048	16	1.9416	5.68364	2.45535	2	0.24519	0.710634	0.324704	13	1.5804	4.72221	2.09945	6	0.946198	2.83016	1.2647	6	0.736604	2.11619	0.988025	5	0.724882	2.0533	0.906111	0	0	0	0	3	0.430597	1.29165	0.601975	7	0.813893	2.38735	1.01656	7	0.968537
Sgl000524	SGL_1	4170329..4191545		38	1.18957	3.2677	5.61852	41	1.25564	3.50428	5.74248	99	3.09374	9.05631	15.1925	61	1.9258	5.58157	9.90346	103	3.22456	9.63494	16.6341	60	2.43664	7.28822	12.647	66	2.08659	5.99457	10.8683	48	1.79204	5.07614	8.69866	38	1.43478	4.26539	7.71535	76	2.80914	8.42653	15.25	48	1.43721	4.2157	6.97067	36	1.28272
Sgl000525	SGL_1	4253160..4262736		1	0.0575699	0.158142	0.147856	0	0	0	0	0	0	0	0	0	0	0	0	0	0	0	0	0	0	0	0	0	0	0	0	0	0	0	0	1	0.0694371	0.206426	0.203036	0	0	0	0	0	0	0	0	0	0
Sgl000526	SGL_1	4289655..4291617		14	0.777004	2.1344	2.06998	18	0.977333	2.72757	2.52109	10	0.554036	1.62183	1.5346	7	0.391804	1.13557	1.13646	16	0.888059	2.65351	2.58394	4	0.287998	0.861428	0.843134	8	0.448406	1.28823	1.31737	4	0.264762	0.749964	0.724889	2	0.133882	0.39801	0.406071	21	1.37616	4.12803	4.21383	8	0.424676	1.24568	1.16178	14	0.884392
Sgl000527	SGL_1	complement(4317163..4318081)		274	37.1062	101.929	40.5125	100	13.2486	36.9747	14.0061	334	45.1528	132.176	51.2555	291	39.7433	115.188	47.2444	150	20.3148	60.7004	24.2244	114	20.0279	59.9052	24.0293	96	13.1296	37.7202	15.8084	233	37.6315	106.595	42.2248	33	5.39021	16.0243	6.70018	417	66.6784	200.014	83.6746	289	37.434	109.803	41.9693	654	100.808
Sgl000528	SGL_1	4321310..4324340		1567	132.196	363.137	231.69	884	72.9586	203.615	123.814	1173	98.7847	289.172	180.008	3298	280.592	813.241	535.436	1272	107.316	320.657	205.423	1298	142.055	424.901	273.597	1695	144.413	414.883	279.117	1294	130.192	368.781	234.501	1155	117.524	349.382	234.506	1905	189.757	569.21	382.254	2140	172.678	506.507	310.776	6614	635.09
Sgl000529	SGL_1	complement(4324679..4325552)		434	60.3625	165.813	64.1694	368	50.0726	139.744	51.5423	1082	150.227	439.759	166.043	508	71.2552	206.519	82.4747	487	67.7381	202.4	78.6487	453	81.7353	244.478	95.485	328	46.0721	132.36	54.012	277	45.947	130.15	50.1985	190	31.8733	94.7545	38.5768	561	92.1284	276.356	112.569	625	83.1439	243.882	90.7639	1231	194.875
Sgl000530	SGL_1	4327812..4334717		51	3.49677	9.60546	7.54065	40	2.68306	7.48798	5.60242	86	5.88623	17.2308	13.1975	84	5.80833	16.8343	13.6376	97	6.65112	19.8734	15.6651	35	3.11314	9.31168	7.37743	74	5.12406	14.7209	12.1856	73	5.96925	16.9085	13.2292	79	6.5331	19.4219	16.0398	15	1.21434	3.64264	3.00988	63	4.13152	12.1188	9.14901	70	5.46281
Sgl000531	SGL_1	complement(4334714..4366239)		284	7.80853	21.4497	41.9911	347	9.33372	26.0489	48.601	262	7.19108	21.0505	40.2064	205	5.68434	16.4749	33.2821	231	6.35169	18.9787	37.3056	183	6.52733	19.5239	38.5734	314	8.719	25.0488	51.7066	238	7.80419	22.1061	43.1309	209	6.93095	20.6047	42.4344	186	6.03833	18.1131	37.3225	266	6.99528	20.5189	38.6291	238	7.44816
Sgl000532	SGL_1	complement(4367056..4369937)		69	3.91634	10.758	10.2021	125	6.94091	19.3709	17.5076	107	6.06258	17.747	16.4202	107	6.12479	17.7515	17.3716	107	6.07354	18.1476	17.2801	71	5.22786	15.637	14.9656	55	3.15268	9.05735	9.05689	85	5.75375	16.2981	15.4039	70	4.7921	14.2462	14.2125	120	8.04204	24.1235	24.079	122	6.62314	19.4273	17.7171	54	3.48856
Sgl000533	SGL_1	4373072..4378616		78	5.11333	14.0461	11.5328	79	5.06654	14.1399	11.0648	50	3.27206	9.57831	7.67298	68	4.49567	13.0298	11.0399	71	4.65473	13.9083	11.4662	65	5.52786	16.5343	13.7009	85	5.62749	16.1672	13.997	78	6.09824	17.2739	14.1353	55	4.34879	12.9283	11.167	57	4.41202	13.2347	11.4375	73	4.57725	13.4262	10.6012	50	3.73079
Sgl000534	SGL_1	4386304..4393328		289	18.1738	49.9227	42.7303	256	15.7494	43.9539	35.8555	187	11.739	34.3637	28.6969	239	15.1573	43.9305	38.8021	228	14.3387	42.8439	36.8212	222	18.1107	54.1709	46.794	294	18.6716	53.6418	48.4132	320	23.9993	67.9805	57.9911	191	14.487	43.0676	38.7798	184	13.6622	40.9822	36.9211	209	12.5709	36.8737	30.3515	237	16.9636
Sgl000535	SGL_1	4398620..4441772		1153	24.0654	66.1067	170.478	1099	22.4407	62.6283	153.927	1359	28.3156	82.8883	208.551	770	16.208	46.9758	125.011	1310	27.344	81.7035	211.56	750	20.3076	60.742	158.088	952	20.0672	57.6512	156.767	977	24.3198	68.8881	177.054	952	23.9661	71.2476	193.29	963	23.7325	71.19	193.234	1197	23.8963	70.0939	173.831	903	21.4523
Sgl000536	SGL_1	4444381..4449659		56	2.77098	7.61177	8.27993	126	6.09945	17.0226	17.6476	72	3.55648	10.4109	11.0491	21	1.04795	3.03728	3.40939	137	6.77943	20.2568	22.125	36	2.31091	6.91213	7.58821	48	2.39869	6.89119	7.9042	44	2.59656	7.35502	7.97377	19	1.13395	3.37107	3.85768	50	2.92125	8.76283	10.0329	45	2.12976	6.24713	6.535	33	1.85858
Sgl000537	SGL_1	complement(4457839..4484207)		347	6.28031	17.2517	51.306	413	7.31267	20.4084	57.845	421	7.60634	22.266	64.6065	316	5.76785	16.717	51.3032	307	5.55669	16.6033	49.5794	181	4.24975	12.7114	38.1518	375	6.85439	19.692	61.7515	415	8.95777	25.3738	75.2072	280	6.11231	18.171	56.85	269	5.74853	17.2438	53.9771	384	6.64745	19.4986	55.7654	245	5.04707
Sgl000538	SGL_1	4491167..4498743		165	9.09218	24.9758	24.3962	280	15.0944	42.126	39.217	241	13.2569	38.807	36.9837	339	18.8391	54.6013	55.0373	269	14.8239	44.2936	43.4425	165	11.7951	35.2803	34.7793	162	9.01541	25.9004	26.6767	251	16.4952	46.7243	45.4868	190	12.628	37.541	38.5768	242	15.7454	47.2311	48.5593	321	16.9185	49.6262	46.6164	253	15.8681
Sgl000539	SGL_1	complement(4502053..4549398)		410	5.99405	16.4654	60.6209	454	6.49332	18.1218	63.5875	410	5.9836	17.5158	62.9184	322	4.74753	13.7598	52.2773	401	5.86283	17.5181	64.76	204	3.86902	11.5726	42.9999	327	4.82804	13.8705	53.8473	458	7.9855	22.6197	82.9997	305	5.37814	15.9884	61.9259	272	4.69525	14.0843	54.5791	442	6.18061	18.1293	64.1883	352	5.85734
Sgl000540	SGL_1	4550021..4569729		67	5.53632	15.208	9.90634	54	4.3653	12.1828	7.56327	64	5.2792	15.4538	9.82141	44	3.66669	10.6272	7.14348	39	3.22283	9.62976	6.29836	31	3.32309	9.93966	6.53429	38	3.17114	9.11039	6.25749	47	4.63174	13.1199	8.51744	23	2.29229	6.81464	4.66982	46	4.48805	13.4627	9.23029	56	4.42595	12.9824	8.13245	32	3.00966
Sgl000541	SGL_1	complement(4558322..4559420)		5	0.421429	1.15765	0.739279	2	0.164914	0.460249	0.280121	4	0.336555	0.985198	0.613838	5	0.42501	1.23181	0.811759	5	0.421454	1.2593	0.807482	1	0.109342	0.327053	0.210784	2	0.170243	0.489093	0.329342	7	0.703643	1.99314	1.26855	2	0.20332	0.604439	0.406071	4	0.398077	1.1941	0.802634	2	0.161234	0.47294	0.290445	1	0.0959346
Sgl000542	SGL_1	4575752..4578164		0	0	0	0	1	0.0422079	0.117795	0.140061	0	0	0	0	1	0.0435106	0.126107	0.162352	1	0.0431466	0.128921	0.161496	0	0	0	0	4	0.174287	0.500711	0.658683	0	0	0	0	0	0	0	0	0	0	0	0	0	0	0	0	1	0.0491067
Sgl000543	SGL_1	complement(4623300..4632926)		0	0	0	0	1	0.0442267	0.123429	0.140061	0	0	0	0	0	0	0	0	0	0	0	0	0	0	0	0	0	0	0	0	0	0	0	0	0	0	0	0	0	0	0	0	0	0	0	0	0	0
Sgl000544	SGL_1	4750048..4755550		315	8.13223	22.3389	46.5746	210	5.30387	14.8022	29.4127	217	5.59244	16.3707	33.3007	321	8.35757	24.2228	52.1149	98	2.53018	7.56015	15.8266	233	7.80349	23.341	49.1126	381	9.93369	28.5385	62.7396	299	9.206	26.0769	54.1854	334	10.4002	30.9182	67.8139	307	9.35817	28.0715	61.6021	268	6.61769	19.4114	38.9196	133	3.90816
Sgl000545	SGL_1	4755578..4770279		2	0.075771	0.208139	0.295712	5	0.185318	0.517192	0.700303	3	0.113458	0.332127	0.460379	2	0.076415	0.221474	0.324704	0	0	0	0	0	0	0	0	2	0.0765225	0.219842	0.329342	2	0.0903656	0.255969	0.362444	1	0.045695	0.135844	0.203036	4	0.178931	0.536737	0.802634	1	0.0362364	0.106291	0.145222	1	0.0431215
Sgl000546	SGL_1	complement(4795553..4815466)		1603	24.7312	67.9354	237.013	2260	34.111	95.198	316.537	1911	29.4316	86.1551	293.261	1135	17.6597	51.1831	184.269	1753	27.047	80.8161	283.103	888	17.7729	53.1603	187.176	1390	21.6577	62.2204	228.892	961	17.6821	50.0864	174.154	1103	20.525	61.0176	223.948	1212	22.0784	66.2281	243.198	2056	30.3394	88.993	298.577	1497	26.2878
Sgl000547	SGL_1	4816275..4824338		105	33.4232	91.812	15.5249	163	50.7599	141.662	22.8299	131	41.6267	121.854	20.1032	113	36.2754	105.137	18.3458	135	42.9753	128.41	21.802	92	37.991	113.635	19.3921	105	33.7547	96.9739	17.2904	85	32.2684	91.4035	15.4039	80	30.7146	91.3098	16.2428	98	36.8331	110.488	19.6645	128	38.971	114.312	18.5885	131	47.4626
Sgl000548	SGL_1	4839137..4848405		482	8.33601	22.8986	71.2665	588	9.94862	27.765	82.3556	598	10.3242	30.2219	91.7688	476	8.30221	24.0623	77.2795	689	11.9167	35.607	111.271	447	10.0289	29.9973	94.2203	431	7.52792	21.627	70.9731	365	7.52843	21.325	66.1461	437	9.11567	27.0995	88.7266	543	11.0883	33.2613	108.958	593	9.80931	28.7732	86.1168	619	12.1849
Sgl000549	SGL_1	complement(4847471..4861993)		1379	33.4215	91.8072	203.893	1210	28.6894	80.0673	169.473	1443	34.9116	102.197	221.442	1228	30.0148	86.9919	199.368	1648	39.9434	119.35	266.146	1093	34.3649	102.789	230.386	1258	30.7913	88.4604	207.156	995	28.7597	81.4647	180.316	1228	35.8968	106.716	249.328	1102	31.5352	94.5956	221.126	1568	36.3479	106.618	227.709	1388	38.2888
Sgl000550	SGL_1	complement(4883027..4886104)		767	31.5765	86.7393	113.405	643	25.8973	72.2751	90.0589	914	37.5628	109.958	140.262	665	27.61	80.0222	107.964	723	29.7669	88.9431	116.762	536	28.6265	85.6244	112.98	624	25.9442	74.5351	102.755	478	23.4692	66.4787	86.6242	734	36.447	108.351	149.028	616	29.9435	89.8211	123.606	900	35.4392	103.952	130.7	871	40.814
Sgl000551	SGL_1	4892652..4912042		1562	18.8224	51.7044	230.951	1425	16.799	46.8833	199.586	601	7.22955	21.1631	92.2292	703	8.5433	24.7611	114.133	817	9.84563	29.4186	131.942	657	10.2706	30.7202	138.485	1330	16.1857	46.5001	219.012	433	6.22276	17.6266	78.4692	764	11.1041	33.0109	155.119	664	9.44749	28.3394	133.237	764	8.80564	25.8291	110.95	857	11.7543
Sgl000552	SGL_1	complement(4912251..4928175)		9	0.409867	1.12589	1.3307	13	0.579187	1.61641	1.82079	4	0.181846	0.532317	0.613838	4	0.183711	0.532452	0.649407	7	0.318805	0.952585	1.13047	6	0.354475	1.06027	1.2647	6	0.275955	0.792792	0.988025	1	0.0543127	0.153846	0.181222	5	0.274642	0.816469	1.01518	2	0.107543	0.322596	0.401317	2	0.0871171	0.255536	0.290445	2	0.10367
Sgl000553	SGL_1	4930881..4957237		48	2.07865	5.70997	7.09708	88	3.72819	10.4048	12.3253	27	1.1672	3.41676	4.14341	49	2.13999	6.20235	7.95524	50	2.1654	6.47017	8.07482	10	0.561791	1.68037	2.10784	98	4.28601	12.3133	16.1377	118	6.09429	17.2627	21.3842	23	1.20134	3.57139	4.66982	36	1.84076	5.52169	7.2237	30	1.24261	3.64489	4.35667	37	1.82374
Sgl000554	SGL_1	complement(5009901..5031192)		87	3.89315	10.6943	12.8635	82	3.5898	10.0185	11.485	115	5.13714	15.038	17.6478	74	3.33956	9.67905	12.014	54	2.41658	7.22071	8.7208	74	4.29583	12.8492	15.598	77	3.47983	9.99722	12.6797	133	7.09796	20.1057	24.1025	68	3.67017	10.9109	13.8064	126	6.65741	19.9701	25.283	106	4.53691	13.3079	15.3936	74	3.76907
Sgl000555	SGL_1	5034183..5044826		3	0.111558	0.306444	0.443568	6	0.218275	0.609169	0.840363	11	0.408332	1.19531	1.68805	5	0.18751	0.54346	0.811759	8	0.297505	0.888941	1.29197	7	0.337684	1.01004	1.47549	3	0.112664	0.323673	0.494012	9	0.399136	1.13059	1.631	0	0	0	0	5	0.219534	0.658531	1.00329	16	0.569076	1.66924	2.32356	6	0.253951
Sgl000556	SGL_1	complement(5045036..5080267)		1128	11.9236	32.7536	166.781	573	5.92554	16.5372	80.2547	642	6.77448	19.8309	98.521	444	4.73323	13.7183	72.0842	354	3.74221	11.1817	57.1697	315	4.3196	12.9203	66.3968	449	4.79327	13.7706	73.9372	446	5.62256	15.9265	80.8251	495	6.31103	18.7617	100.503	224	2.79576	8.38639	44.9475	535	5.4091	15.8663	77.6939	586	7.05047
Sgl000557	SGL_1	5145586..5147840		0	0	0	0	0	0	0	0	0	0	0	0	1	0.114342	0.331397	0.162352	5	0.566926	1.69397	0.807482	1	0.147083	0.43994	0.210784	1	0.114503	0.328955	0.164671	1	0.135217	0.383014	0.181222	1	0.136749	0.406535	0.203036	1	0.13387	0.401567	0.200658	0	0	0	0	3	0.387144
Sgl000558	SGL_1	complement(5196934..5206999)		0	0	0	0	1	0.087303	0.243648	0.140061	1	0.0890834	0.260774	0.15346	0	0	0	0	0	0	0	0	0	0	0	0	0	0	0	0	0	0	0	0	0	0	0	0	0	0	0	0	0	0	0	0	0	0
Sgl002507	SGL_2	18957..32912		15	0.615891	1.69183	2.21784	85	3.41433	9.52884	11.9051	31	1.27062	3.71949	4.75725	22	0.910984	2.64031	3.57174	94	3.85982	11.5331	15.1807	4	0.213062	0.637289	0.843134	35	1.45133	4.16954	5.76348	1	0.0489681	0.138707	0.181222	27	1.33713	3.97507	5.48196	24	1.16353	3.49022	4.8158	46	1.80652	5.29898	6.68023	41	1.9161
Sgl002508	SGL_2	40639..51394		55	2.71281	7.45196	8.13207	53	2.55745	7.13741	7.42321	87	4.28369	12.5396	13.351	59	2.93483	8.50604	9.57876	74	3.65018	10.9067	11.9507	57	3.64724	10.9092	12.0147	60	2.98878	8.58647	9.88025	63	3.70593	10.4974	11.417	53	3.15303	9.37348	10.7609	104	6.05679	18.1684	20.8685	93	4.38745	12.8695	13.5057	107	6.00705
Sgl002509	SGL_2	complement(72214..76800)		5	0.41279	1.13391	0.739279	5	0.403835	1.12703	0.700303	6	0.494484	1.4475	0.920757	4	0.333038	0.965247	0.649407	5	0.412815	1.23348	0.807482	4	0.428403	1.28139	0.843134	6	0.500261	1.4372	0.988025	6	0.590759	1.67338	1.08733	1	0.0995761	0.296024	0.203036	2	0.194959	0.584813	0.401317	28	2.211	6.48543	4.06622	5	0.46984
Sgl002510	SGL_2	complement(94765..102083)		5	0.506729	1.39196	0.739279	5	0.495736	1.38352	0.700303	9	0.910522	2.66537	1.38114	19	1.94193	5.62832	3.08468	23	2.33109	6.96527	3.71442	0	0	0	0	2	0.204702	0.588088	0.329342	19	2.29646	6.50496	3.44322	12	1.46684	4.36069	2.43643	22	2.63258	7.8969	4.41448	41	3.97431	11.6577	5.95412	24	2.76846
Sgl002511	SGL_2	complement(109072..165977)		146	2.43019	6.67561	21.587	155	2.52402	7.04412	21.7094	142	2.35948	6.90692	21.7913	102	1.71223	4.96256	16.5599	177	2.94636	8.80369	28.5848	58	1.25242	3.74609	12.2254	149	2.50472	7.19581	24.5359	77	1.52854	4.32975	13.9541	104	2.08793	6.2071	21.1157	141	2.77114	8.31255	28.2928	188	2.99307	8.77943	27.3018	141	2.67133
Sgl002512	SGL_2	complement(171406..172539)		4	0.326737	0.897533	0.591423	12	0.958947	2.67626	1.68073	12	0.978503	2.86437	1.84151	3	0.247136	0.716274	0.487055	4	0.326757	0.976345	0.645985	4	0.42387	1.26783	0.843134	31	2.55733	7.34696	5.10479	10	0.97418	2.75946	1.81222	8	0.788179	2.34314	1.62428	18	1.73606	5.20762	3.61185	6	0.468773	1.37503	0.871334	7	0.650816
Sgl002513	SGL_2	complement(183649..207833)		1079	31.4995	86.5276	159.536	559	15.965	44.5556	78.2939	490	14.2797	41.8011	75.1952	382	11.2466	32.596	62.0184	905	26.4215	78.9469	146.154	618	23.4047	70.0058	130.264	711	20.9622	60.2224	117.081	282	9.81818	27.811	51.1046	374	13.1689	39.1491	75.9353	606	20.8885	62.6589	121.599	702	19.6016	57.4964	101.946	780	25.9178
Sgl002514	SGL_2	217560..221068		586	23.1674	63.6398	86.6435	517	19.9961	55.8057	72.4113	855	33.7433	98.7768	131.208	441	17.583	50.9609	71.5971	796	31.4716	94.0367	128.551	528	27.0799	80.9985	111.294	527	21.0415	60.4501	86.7815	544	25.6495	72.6547	98.5848	508	24.2236	72.0132	103.142	508	23.7135	71.1331	101.934	953	36.0367	105.705	138.397	625	28.1242
Sgl002515	SGL_2	complement(251284..254508)		0	0	0	0	0	0	0	0	0	0	0	0	1	0.0990639	0.287117	0.162352	0	0	0	0	4	0.509723	1.52463	0.843134	2	0.198407	0.570003	0.329342	0	0	0	0	1	0.118478	0.352216	0.203036	1	0.115983	0.347911	0.200658	5	0.469767	1.37795	0.726112	0	0
Sgl002516	SGL_2	278920..283505		1020	65.0707	178.746	150.813	1049	65.4689	182.713	146.924	1068	68.014	199.098	163.895	1066	68.5832	198.775	173.067	808	51.5493	154.029	130.489	781	64.6353	193.33	164.622	962	61.9793	178.06	158.413	948	72.1263	204.305	171.799	840	64.6339	192.147	170.55	802	60.4106	181.212	160.928	1284	78.3471	229.812	186.465	903	65.5684
Sgl002517	SGL_2	332675..340780		95	6.28112	17.254	14.0463	77	4.98057	13.8999	10.7847	77	5.08214	14.8769	11.8164	58	3.86738	11.2088	9.4164	64	4.23175	12.6444	10.3358	45	3.85976	11.5449	9.48526	73	4.87442	14.0037	12.021	77	6.07162	17.1985	13.9541	70	5.58223	16.5951	14.2125	61	4.76208	14.2847	12.2402	109	6.89307	20.2191	15.8292	62	4.66581
Sgl002518	SGL_2	347695..365095		1546	41.3651	113.628	228.585	1713	44.8391	125.138	239.924	1571	41.9607	122.832	241.085	1451	39.1532	113.478	235.572	1586	42.4379	126.804	256.133	1155	40.0904	119.914	243.455	1469	39.6947	114.039	241.901	995	31.7503	89.9359	180.316	1387	44.7607	133.067	281.61	1418	44.7975	134.378	284.534	1689	43.2242	126.787	245.28	1352	41.174
Sgl002519	SGL_2	371815..373479		53	2.94858	8.09963	7.83636	58	3.15675	8.80996	8.12351	54	2.99898	8.77891	8.28681	49	2.74922	7.96807	7.95524	56	3.11567	9.30959	9.04379	35	2.52604	7.5556	7.37743	37	2.07886	5.97236	6.09282	38	2.52128	7.14178	6.88644	42	2.81827	8.37829	8.5275	25	1.64222	4.92613	5.01646	43	2.28812	6.71163	6.24456	38	2.40626
Sgl002520	SGL_2	complement(377791..397610)		547	8.63915	23.7314	80.8772	376	5.8096	16.2136	52.6628	296	4.66678	13.6611	45.424	440	7.00829	20.3121	71.4348	438	6.91806	20.6711	70.7354	175	3.58555	10.7247	36.8871	349	5.56667	15.9925	57.4701	294	5.53772	15.6861	53.2793	342	6.51487	19.3677	69.4382	278	5.1842	15.5509	55.783	495	7.47759	21.9336	71.885	269	4.83568
Sgl002521	SGL_2	408873..415000		77	5.19484	14.27	11.3849	69	4.55412	12.7098	9.66418	62	4.17556	12.2231	9.51449	83	5.64722	16.3674	13.4752	73	4.92527	14.7166	11.7892	50	4.37608	13.0893	10.5392	68	4.63315	13.3106	11.1976	83	6.6782	18.9167	15.0414	26	2.11568	6.2896	5.27893	61	4.8592	14.576	12.2402	69	4.45249	13.0603	10.0203	37	2.84122
Sgl002522	SGL_2	425520..429171		116	4.33619	11.9113	17.1513	80	2.9256	8.16486	11.2048	88	3.28379	9.61264	13.5044	94	3.54367	10.2706	15.2611	58	2.16823	6.47863	9.36679	59	2.86112	8.55788	12.4362	30	1.13255	3.25371	4.94012	33	1.47118	4.16725	5.98033	38	1.71329	5.09334	7.71535	54	2.3834	7.14945	10.8356	104	3.7184	10.907	15.1031	158	6.72247
Sgl002523	SGL_2	complement(430524..439496)		120	3.82637	10.5109	17.7427	89	2.77632	7.74826	12.4654	96	3.05576	8.94512	14.7321	60	1.92944	5.59212	9.74111	39	1.24365	3.71599	6.29836	49	2.02692	6.06269	10.3284	18	0.579648	1.66527	2.96407	25	0.950705	2.69297	4.53055	31	1.19224	3.54434	6.2941	90	3.38845	10.1643	18.0593	103	3.14134	9.21435	14.9579	192	6.96832
Sgl002524	SGL_2	441365..453764		26	2.03755	5.59705	3.84425	32	2.45335	6.84688	4.48194	28	2.19046	6.41212	4.29687	27	2.1339	6.18468	4.3835	21	1.64581	4.91766	3.39142	22	2.23661	6.68992	4.63724	19	1.50374	4.32011	3.12875	28	2.61693	7.41272	5.07422	16	1.51234	4.49596	3.24857	24	2.22075	6.66153	4.8158	30	2.24868	6.59595	4.35667	21	1.87316
Sgl002525	SGL_2	complement(488197..490372)		256	16.4219	45.1103	37.8511	359	22.5296	62.8764	50.2817	258	16.5214	48.3631	39.5926	221	14.2972	41.4378	35.8797	265	17.0003	50.7967	42.7965	171	14.2303	42.5642	36.044	226	14.6413	42.063	37.2156	171	13.0822	37.0566	30.989	221	17.0991	50.833	44.8709	238	18.0266	54.0742	47.7567	329	20.1861	59.211	47.7781	235	17.1583
Sgl002526	SGL_2	503004..506702		203	10.6901	29.3652	30.0147	81	4.17297	11.6461	11.3449	49	2.57587	7.54035	7.51952	68	3.61136	10.4668	11.0399	180	9.47949	28.3246	29.0693	43	2.93757	8.78654	9.06369	34	1.80822	5.19484	5.59881	27	1.6957	4.80325	4.893	41	2.60415	7.74174	8.32446	199	12.3735	37.1165	39.931	312	15.715	46.0959	45.3094	45	2.69724
Sgl002527	SGL_2	complement(663020..664197)		3	0.246356	0.67673	0.443568	5	0.401686	1.12104	0.700303	0	0	0	0	2	0.165633	0.480056	0.324704	2	0.164248	0.490769	0.322993	0	0	0	0	0	0	0	0	0	0	0	0	4	0.396186	1.1778	0.812142	2	0.193921	0.581703	0.401317	0	0	0	0	3	0.280405
Sgl002528	SGL_2	698723..699852		14	3.85958	10.6021	2.06998	15	4.04556	11.2905	2.10091	18	4.95367	14.5009	2.76227	20	5.56055	16.1162	3.24704	10	2.75701	8.23791	1.61496	18	6.43752	19.2552	3.7941	17	4.73312	13.5978	2.7994	9	2.95907	8.38186	1.631	22	7.31528	21.7472	4.46678	13	4.23164	12.6936	2.60856	27	7.11949	20.8832	3.921	15	4.70679
Sgl002529	SGL_2	complement(700569..756269)		126	3.77715	10.3757	18.6298	120	3.51924	9.82162	16.8073	140	4.18951	12.264	21.4843	128	3.86971	11.2156	20.781	149	4.4669	13.347	24.0629	92	3.57779	10.7015	19.3921	86	2.60362	7.47995	14.1617	128	4.57618	12.9625	23.1964	96	3.47105	10.3189	19.4914	112	3.96428	11.8916	22.4737	149	4.27221	12.5315	21.6381	114	3.88973
Sgl002530	SGL_2	763480..767979		41	4.32063	11.8686	6.06209	33	3.40213	9.49479	4.622	37	3.8923	11.3939	5.678	27	2.86947	8.3166	4.3835	44	4.63705	13.8554	7.10584	27	3.69114	11.0405	5.69116	64	6.81129	19.5682	10.5389	31	3.89605	11.036	5.61789	36	4.57574	13.603	7.30928	30	3.73282	11.1973	6.01975	27	2.72144	7.98268	3.921	17	2.03907
Sgl002531	SGL_2	770644..784993		1539	34.2275	94.0214	227.55	1823	39.6641	110.696	255.33	1439	31.9477	93.5205	220.828	1272	28.5298	82.6881	206.511	1458	32.428	96.8945	235.462	1047	30.2077	90.3539	220.69	1646	36.9703	106.212	271.048	1286	34.1097	96.6191	233.052	1366	36.6424	108.932	277.347	1063	27.9141	83.7333	213.3	1578	33.5673	98.4613	229.161	1136	28.7565
Sgl002532	SGL_2	804433..824376		284	15.2239	41.8194	41.9911	244	12.7959	35.7114	34.1748	165	8.82946	25.8465	25.3208	215	11.6231	33.6873	34.9056	172	9.22068	27.5512	27.7774	130	9.04035	27.0405	27.4019	145	7.84987	22.5519	23.8773	136	8.69455	24.6282	24.6462	128	8.27588	24.6029	25.9886	138	8.73455	26.2009	27.6909	197	10.1006	29.6276	28.6088	198	12.0808
Sgl002533	SGL_2	complement(837941..839721)		8	0.807233	2.21743	1.18285	2	0.19743	0.550995	0.280121	0	0	0	0	0	0	0	0	0	0	0	0	2	0.261802	0.783074	0.421567	2	0.20381	0.585526	0.329342	11	1.32374	3.74962	1.99344	3	0.365112	1.08542	0.609107	3	0.357424	1.07216	0.601975	3	0.289536	0.849282	0.435667	2	0.2297
Sgl002534	SGL_2	complement(843216..845999)		3	0.567123	1.55786	0.443568	0	0	0	0	3	0.566134	1.65724	0.460379	2	0.381295	1.10511	0.324704	4	0.756209	2.25954	0.645985	12	2.94287	8.80239	2.5294	0	0	0	0	0	0	0	0	0	0	0	0	0	0	0	0	0	0	0	0	9	1.93651
Sgl002535	SGL_2	893711..908285		0	0	0	0	0	0	0	0	0	0	0	0	0	0	0	0	0	0	0	0	0	0	0	0	0	0	0	0	0	0	0	0	0	0	0	0	0	0	0	0	0	0	0	0	2	0.200251
Sgl002536	SGL_2	complement(911919..922811)		0	0	0	0	0	0	0	0	0	0	0	0	0	0	0	0	0	0	0	0	0	0	0	0	0	0	0	0	0	0	0	0	1	0.0713438	0.212094	0.203036	0	0	0	0	1	0.056576	0.165952	0.145222	0	0
Sgl002537	SGL_2	957370..960433		20	1.34246	3.68769	2.95712	35	2.29835	6.4143	4.90212	16	1.0721	3.13836	2.45535	16	1.0831	3.13915	2.59763	14	0.939782	2.80805	2.26095	9	0.783699	2.34411	1.89705	7	0.474523	1.36326	1.1527	9	0.720469	2.0408	1.631	9	0.728637	2.16613	1.82732	14	1.10957	3.32835	2.80922	32	2.05445	6.02621	4.64711	24	1.8336
Sgl002538	SGL_2	969759..973150		0	0	0	0	0	0	0	0	0	0	0	0	1	0.131945	0.382418	0.162352	0	0	0	0	0	0	0	0	0	0	0	0	2	0.312068	0.883962	0.362444	0	0	0	0	1	0.15448	0.46339	0.200658	0	0	0	0	0	0
Sgl002539	SGL_2	980873..983278		0	0	0	0	0	0	0	0	0	0	0	0	0	0	0	0	0	0	0	0	0	0	0	0	0	0	0	0	0	0	0	0	0	0	0	0	0	0	0	0	0	0	0	0	0	0
Sgl002540	SGL_2	1003450..1048401		244	1.76259	4.84176	36.0768	305	2.15544	6.01548	42.7185	215	1.5504	4.53848	32.9938	188	1.36961	3.96953	30.5221	270	1.95053	5.82815	43.604	143	1.34008	4.00831	30.1421	178	1.29858	3.73069	29.3114	95	0.818438	2.31831	17.2161	109	0.949696	2.8233	22.1309	148	1.26234	3.78662	29.6974	242	1.67205	4.90455	35.1438	111	0.912655
Sgl002541	SGL_2	1049532..1066076		52	1.71904	4.72214	7.6885	119	3.84862	10.7409	16.6672	30	0.990027	2.89811	4.60379	44	1.46694	4.25163	7.14348	54	1.78527	5.33436	8.7208	19	0.814838	2.43725	4.00489	24	0.801274	2.30198	3.9521	76	2.99638	8.48755	13.7729	22	0.877207	2.6078	4.46678	59	2.30297	6.90819	11.8388	30	0.948588	2.78245	4.35667	57	2.14477
Sgl002542	SGL_2	complement(1079275..1082943)		16	1.02922	2.82723	2.36569	24	1.51034	4.21511	3.36145	18	1.15586	3.38354	2.76227	20	1.29746	3.76044	3.24704	23	1.4796	4.42101	3.71442	11	0.917943	2.74565	2.31862	9	0.58468	1.67973	1.48204	24	1.8412	5.21538	4.34933	15	1.1638	3.45979	3.04553	4	0.30381	0.911334	0.802634	13	0.799844	2.34614	1.88789	14	1.02503
Sgl002543	SGL_2	1084844..1128387		775	8.73443	23.9931	114.588	1004	11.0698	30.8941	140.621	680	7.6504	22.395	104.352	779	8.85413	25.6619	126.472	596	6.71747	20.0717	96.2518	369	5.39502	16.137	77.7791	790	8.99179	25.8325	130.09	374	5.02695	14.2393	67.7771	485	6.59281	19.5994	98.4723	695	9.24849	27.7425	139.458	959	10.3377	30.3231	139.268	757	9.71069
Sgl002544	SGL_2	complement(1109704..1110303)		2	0.308767	0.848168	0.295712	4	0.604136	1.68604	0.560242	7	1.0788	3.15797	1.07422	7	1.08987	3.15877	1.13646	0	0	0	0	2	0.400557	1.1981	0.421567	3	0.467744	1.34378	0.494012	3	0.55236	1.56461	0.543666	0	0	0	0	8	1.45829	4.3744	1.60527	5	0.738317	2.16567	0.726112	8	1.40576
Sgl002545	SGL_2	complement(1128615..1133348)		4	0.211847	0.581934	0.591423	3	0.155438	0.433802	0.420182	0	0	0	0	2	0.106824	0.309607	0.324704	0	0	0	0	1	0.0687062	0.205507	0.210784	10	0.53487	1.53663	1.64671	2	0.126326	0.35783	0.362444	0	0	0	0	0	0	0	0	4	0.202626	0.594352	0.580889	0	0
Sgl002546	SGL_2	1130353..1167599		140	5.15839	14.1699	20.6998	247	8.90344	24.848	34.595	60	2.20689	6.46022	9.20757	183	6.80006	19.7087	29.7104	148	5.45349	16.2949	23.9015	49	2.34216	7.00561	10.3284	68	2.53036	7.26946	11.1976	27	1.18645	3.36074	4.893	33	1.46655	4.35983	6.70018	53	2.30577	6.91657	10.6349	142	5.00435	14.679	20.6216	27	1.13233
Sgl002547	SGL_2	1185207..1186649		24	1.54062	4.23202	3.54854	83	5.2124	14.547	11.625	0	0	0	0	23	1.48898	4.31552	3.73409	0	0	0	0	2	0.166552	0.498172	0.421567	9	0.583464	1.67624	1.48204	0	0	0	0	0	0	0	0	4	0.303179	0.909439	0.802634	11	0.675384	1.98107	1.59745	0	0
Sgl002548	SGL_2	complement(1240214..1253871)		262	8.25759	22.6832	38.7382	158	4.87174	13.5962	22.1296	291	9.15561	26.8012	44.6567	220	6.99279	20.2672	35.7174	249	7.84834	23.4507	40.2126	177	7.23701	21.6466	37.3087	199	6.3342	18.1975	32.7695	248	9.32189	26.4052	44.9431	133	5.05592	15.0305	27.0037	119	4.42846	13.284	23.8783	238	7.17467	21.0451	34.5629	142	5.09403
Sgl002549	SGL_2	1256140..1257372		0	0	0	0	0	0	0	0	0	0	0	0	6	0.454585	1.31753	0.974111	1	0.0751303	0.224488	0.161496	0	0	0	0	0	0	0	0	0	0	0	0	0	0	0	0	0	0	0	0	0	0	0	0	0	0
Sgl002550	SGL_2	complement(1266888..1268318)		3	0.211323	0.580495	0.443568	0	0	0	0	0	0	0	0	0	0	0	0	0	0	0	0	0	0	0	0	3	0.213419	0.613132	0.494012	2	0.168018	0.475928	0.362444	0	0	0	0	1	0.0831724	0.249491	0.200658	2	0.13475	0.395255	0.290445	0	0
Sgl002551	SGL_2	complement(1271302..1284117)		125	5.15528	14.1613	18.482	141	5.689	15.877	19.7485	143	5.88736	17.2341	21.9447	100	4.15927	12.0548	16.2352	112	4.61941	13.8027	18.0876	89	4.76174	14.2428	18.7597	84	3.49871	10.0514	13.8323	68	3.34465	9.47406	12.3231	134	6.66565	19.816	27.2068	89	4.33396	13.0005	17.8586	121	4.77309	14.0007	17.5719	125	5.86777
Sgl002552	SGL_2	complement(1289153..1292972)		4	0.263903	0.72493	0.591423	16	1.03271	2.88213	2.24097	5	0.329304	0.963971	0.767298	4	0.266146	0.771372	0.649407	3	0.197939	0.59144	0.484489	11	0.94148	2.81605	2.31862	2	0.13326	0.382844	0.329342	18	1.41631	4.01183	3.262	17	1.35279	4.02163	3.45161	1	0.0779001	0.233675	0.200658	7	0.441728	1.2957	1.01656	4	0.300377
Sgl002553	SGL_2	complement(1333836..1340265)		8	0.326593	0.897137	1.18285	20	0.79877	2.22923	2.80121	24	0.978072	2.86311	3.68303	11	0.452882	1.31259	1.78587	12	0.48992	1.46387	1.93796	9	0.476643	1.42568	1.89705	4	0.164916	0.473788	0.658683	9	0.438188	1.24121	1.631	0	0	0	0	3	0.144608	0.433777	0.601975	11	0.429519	1.25989	1.59745	8	0.371731
Sgl002554	SGL_2	1341311..1345689		3	0.380671	1.04569	0.443568	3	0.372413	1.03934	0.420182	17	2.15338	6.30358	2.60881	3	0.383907	1.11268	0.487055	12	1.52278	4.55004	1.93796	0	0	0	0	2	0.256298	0.736319	0.329342	0	0	0	0	0	0	0	0	0	0	0	0	1	0.121367	0.356001	0.145222	0	0
Sgl002555	SGL_2	complement(1348332..1349300)		0	0	0	0	5	0.467598	1.30499	0.700303	5	0.477134	1.39671	0.767298	1	0.0964059	0.279413	0.162352	7	0.669195	1.99954	1.13047	3	0.372034	1.11279	0.632351	0	0	0	0	1	0.114006	0.322934	0.181222	6	0.691792	2.05659	1.21821	1	0.112871	0.338576	0.200658	6	0.548595	1.60917	0.871334	2	0.21761
Sgl002556	SGL_2	complement(1352563..1353842)		10	0.890673	2.44664	1.47856	11	0.958486	2.67497	1.54067	3	0.266736	0.780817	0.460379	7	0.62877	1.82237	1.13646	7	0.623509	1.86304	1.13047	1	0.115545	0.345607	0.210784	4	0.359803	1.03368	0.658683	3	0.318669	0.902661	0.543666	4	0.429709	1.27746	0.812142	6	0.630991	1.89277	1.20395	1	0.0851905	0.249885	0.145222	1	0.101377
Sgl002557	SGL_2	1389894..1392164		15	0.611823	1.68065	2.21784	46	1.83555	5.12272	6.44279	43	1.75084	5.12522	6.59876	22	0.904967	2.62287	3.57174	13	0.530279	1.58447	2.09945	3	0.158741	0.47481	0.632351	71	2.92469	8.40233	11.6916	33	1.60527	4.54709	5.98033	5	0.24598	0.731262	1.01518	12	0.577922	1.73358	2.4079	4	0.156051	0.457737	0.580889	0	0
Sgl002558	SGL_2	complement(1410968..1411201)		11	4.3544	11.9613	1.62641	3	1.1618	3.24239	0.420182	0	0	0	0	4	1.59688	4.62823	0.649407	5	1.97939	5.9144	0.807482	4	2.05414	6.14412	0.843134	2	0.799562	2.29706	0.329342	4	1.88841	5.34911	0.724889	11	5.252	15.6134	2.23339	2	0.934801	2.8041	0.401317	5	1.89312	5.553	0.726112	0	0
Sgl002559	SGL_2	1440244..1440618		0	0	0	0	0	0	0	0	0	0	0	0	0	0	0	0	0	0	0	0	0	0	0	0	0	0	0	0	0	0	0	0	0	0	0	0	0	0	0	0	0	0	0	0	0	0
Sgl002560	SGL_2	1452487..1452990		2	0.367579	1.00972	0.295712	0	0	0	0	0	0	0	0	0	0	0	0	0	0	0	0	0	0	0	0	0	0	0	0	1	0.21919	0.620878	0.181222	2	0.443351	1.31801	0.406071	0	0	0	0	0	0	0	0	0	0
Sgl002561	SGL_2	complement(1478227..1500514)		0	0	0	0	0	0	0	0	0	0	0	0	0	0	0	0	0	0	0	0	0	0	0	0	0	0	0	0	0	0	0	0	0	0	0	0	0	0	0	0	0	0	0	0	0	0
Sgl002562	SGL_2	complement(1546891..1548957)		3	0.292824	0.804375	0.443568	2	0.190981	0.532996	0.280121	0	0	0	0	0	0	0	0	1	0.097614	0.291669	0.161496	2	0.25325	0.757494	0.421567	0	0	0	0	1	0.116409	0.329739	0.181222	0	0	0	0	3	0.345748	1.03713	0.601975	0	0	0	0	0	0
Sgl002563	SGL_2	complement(1569574..1609650)		63	3.08767	8.48168	9.31492	64	3.06863	8.56403	8.96388	93	4.55004	13.3193	14.2717	51	2.52078	7.306	8.27994	46	2.25462	6.73678	7.42883	21	1.33519	3.99368	4.42646	43	2.12836	6.11456	7.08084	33	1.92888	5.46373	5.98033	39	2.30542	6.85367	7.91839	37	2.14114	6.42274	7.42436	69	3.23453	9.4877	10.0203	66	3.68176
Sgl002564	SGL_2	1596395..1600551		20	1.03324	2.83827	2.95712	17	0.859201	2.39789	2.38103	13	0.670436	1.96257	1.99497	33	1.71934	4.98316	5.35761	11	0.568317	1.69812	1.77646	9	0.603181	1.80417	1.89705	8	0.417395	1.19914	1.31737	17	1.04742	2.96692	3.08078	20	1.24623	3.70485	4.06071	4	0.243997	0.731914	0.802634	22	1.08709	3.18872	3.19489	26	1.52885
Sgl002565	SGL_2	1615261..1615899		0	0	0	0	0	0	0	0	0	0	0	0	0	0	0	0	0	0	0	0	0	0	0	0	0	0	0	0	0	0	0	0	0	0	0	0	0	0	0	0	0	0	0	0	0	0
Sgl002566	SGL_2	complement(1663727..1665675)		1	0.0958903	0.263406	0.147856	0	0	0	0	1	0.0957231	0.28021	0.15346	1	0.0967053	0.280281	0.162352	5	0.479481	1.43268	0.807482	0	0	0	0	4	0.387365	1.11286	0.658683	0	0	0	0	0	0	0	0	2	0.226442	0.679255	0.401317	2	0.183433	0.538055	0.290445	2	0.218286
Sgl002567	SGL_2	1684018..1684539		0	0	0	0	0	0	0	0	0	0	0	0	0	0	0	0	0	0	0	0	0	0	0	0	0	0	0	0	0	0	0	0	0	0	0	0	0	0	0	0	0	0	0	0	0	0
Sgl002568	SGL_2	complement(1690192..1697187)		74	5.04759	13.8655	10.9413	142	9.47578	26.4453	19.8886	26	1.77038	5.18245	3.98995	63	4.33379	12.5606	10.2282	46	3.13788	9.37594	7.42883	57	5.04383	15.0866	12.0147	15	1.03331	2.96859	2.47006	90	7.32141	20.7386	16.31	60	4.93627	14.6748	12.1821	19	1.53024	4.59022	3.81251	82	5.34981	15.6923	11.9082	26	2.01858
Sgl002569	SGL_2	complement(1709064..1714949)		35	0.550807	1.51304	5.17495	26	0.400294	1.11715	3.64157	129	2.02658	5.9324	19.7963	59	0.936395	2.71396	9.57876	61	0.960036	2.86857	9.85127	55	1.12287	3.3586	11.5931	41	0.651631	1.87207	6.7515	5	0.093843	0.265819	0.906111	31	0.588422	1.74929	6.2941	1	0.0185817	0.0557391	0.200658	35	0.526832	1.54533	5.08278	36	0.644845
Sgl002570	SGL_2	1728147..1729784		0	0	0	0	21	1.1618	3.24239	2.94127	7	0.395165	1.15677	1.07422	1	0.0570313	0.165294	0.162352	2	0.113108	0.337966	0.322993	8	0.586897	1.75546	1.68627	6	0.342669	0.984456	0.988025	0	0	0	0	0	0	0	0	2	0.133543	0.400586	0.401317	7	0.378624	1.1106	1.01656	6	0.386198
Sgl002571	SGL_2	1730756..1739823		3	0.221603	0.608733	0.443568	0	0	0	0	0	0	0	0	4	0.297982	0.863642	0.649407	0	0	0	0	0	0	0	0	0	0	0	0	0	0	0	0	0	0	0	0	1	0.0872183	0.261627	0.200658	1	0.0706524	0.207241	0.145222	4	0.336307
Sgl002572	SGL_2	1898184..1900491		176	12.9594	35.5988	26.0226	388	27.9497	78.003	54.3435	229	16.8325	49.2738	35.1422	162	12.0299	34.8663	26.301	166	12.2238	36.5245	26.8084	87	8.31044	24.8573	18.3382	169	12.5674	36.1048	27.8294	114	10.011	28.3571	20.6593	52	4.61818	13.7291	10.5579	84	7.30304	21.9068	16.8553	317	22.3256	65.4866	46.0355	168	14.08
Sgl002573	SGL_2	complement(1906775..1919276)		120	6.79853	18.6753	17.7427	99	5.48711	15.3136	13.866	92	5.20312	15.2311	14.1183	108	6.17068	17.8845	17.534	91	5.15587	15.4057	14.6962	67	4.92428	14.729	14.1225	147	8.41081	24.1634	24.2066	91	6.14859	17.4165	16.4912	78	5.32997	15.8452	15.8368	121	8.09418	24.2799	24.2797	125	6.77355	19.8685	18.1528	90	5.80361
Sgl002574	SGL_2	1922028..1923555		5	0.407703	1.11994	0.739279	2	0.159543	0.445258	0.280121	0	0	0	0	1	0.0822335	0.238338	0.162352	0	0	0	0	0	0	0	0	0	0	0	0	0	0	0	0	4	0.393396	1.1695	0.812142	1	0.0962779	0.288803	0.200658	3	0.233974	0.686304	0.435667	1	0.09281
Sgl002575	SGL_2	complement(1930243..1930645)		3	0.689553	1.89417	0.443568	0	0	0	0	1	0.22945	0.67167	0.15346	0	0	0	0	1	0.229865	0.686834	0.161496	2	0.596363	1.78378	0.421567	0	0	0	0	0	0	0	0	0	0	0	0	0	0	0	0	0	0	0	0	0	0
Sgl002576	SGL_2	complement(1932786..1934452)		123	33.0246	90.7171	18.1863	129	33.8842	94.5651	18.0678	103	27.6065	80.8127	15.8063	142	38.45	111.44	23.054	64	17.1846	51.3473	10.3358	70	24.3817	72.928	14.7549	123	33.3522	95.8175	20.2545	150	48.0313	136.053	27.1833	119	38.5368	114.564	24.1612	100	31.7019	95.0957	20.0658	84	21.5717	63.2752	12.1987	79	24.1424
Sgl002577	SGL_2	complement(1935874..1937232)		128	30.4798	83.7266	18.9255	91	21.1991	59.1633	12.7455	73	17.3527	50.7966	11.2025	90	21.6133	62.6418	14.6117	70	16.6697	49.8087	11.3047	119	36.7606	109.954	25.0832	153	36.7942	105.706	25.1946	103	29.2509	82.8561	18.6659	92	26.4232	78.5523	18.6793	78	21.9306	65.7847	15.6514	96	21.8648	64.135	13.9413	82	22.2248
Sgl002578	SGL_2	1941300..1944166		136	6.28	17.2509	20.1084	96	4.33677	12.1032	13.4458	92	4.24083	12.4142	14.1183	106	4.93631	14.3069	17.2093	126	5.81859	17.3859	20.3485	73	4.37298	13.08	15.3872	67	3.12451	8.97641	11.0329	88	4.84623	13.7274	15.9475	51	2.84045	8.44422	10.3548	75	4.08917	12.2662	15.0494	111	4.90249	14.3802	16.1197	79	4.15211
Sgl002579	SGL_2	1969686..1980045		23	0.940614	2.58382	3.40068	40	1.60036	4.46634	5.60242	18	0.734849	2.15112	2.76227	44	1.81473	5.25964	7.14348	38	1.55415	4.64378	6.13686	9	0.477485	1.4282	1.89705	22	0.908641	2.61044	3.62276	65	3.17028	8.98012	11.7794	23	1.13451	3.37272	4.66982	17	0.820892	2.46241	3.41119	24	0.938788	2.7537	3.48534	15	0.698226
Sgl002580	SGL_2	complement(1980442..1998487)		1	0.0265492	0.0729294	0.147856	1	0.0259732	0.0724869	0.140061	18	0.477052	1.39647	2.76227	12	0.321298	0.931218	1.94822	2	0.0531015	0.158667	0.322993	0	0	0	0	1	0.0268125	0.0770296	0.164671	0	0	0	0	0	0	0	0	4	0.12539	0.376131	0.802634	16	0.406297	1.19177	2.32356	0	0
Sgl002581	SGL_2	2013731..2016595		127	4.38301	12.0399	18.7777	54	1.82321	5.08829	7.56327	38	1.30917	3.83232	5.83146	31	1.07896	3.12716	5.03291	52	1.79473	5.36262	8.39781	53	2.3729	7.09756	11.1715	34	1.18504	3.40451	5.59881	38	1.56406	4.43035	6.88644	59	2.45594	7.30113	11.9791	16	0.651992	1.95577	3.21053	35	1.15534	3.3889	5.08278	44	1.7284
Sgl002582	SGL_2	complement(2017905..2028505)		738	12.125	33.3069	109.118	907	14.5784	40.6858	127.035	462	7.57724	22.1808	70.8983	1726	28.5985	82.8871	280.219	309	5.07705	15.1702	49.9024	565	12.0423	36.0196	119.093	1327	22.0183	63.2564	218.518	1057	20.711	58.6661	191.552	1156	22.9076	68.101	234.709	1255	24.3458	73.0296	251.826	1032	16.2173	47.5695	149.869	571	10.6779
Sgl002583	SGL_2	2042248..2057494		15	0.457056	1.25551	2.21784	0	0	0	0	11	0.33459	0.979446	1.68805	6	0.184376	0.534378	0.974111	14	0.426612	1.27471	2.26095	7	0.276701	0.827637	1.47549	6	0.184636	0.53044	0.988025	6	0.218037	0.61761	1.08733	8	0.294011	0.874051	1.62428	4	0.14391	0.431685	0.802634	8	0.233153	0.683896	1.16178	2	0.0693633
Sgl002584	SGL_2	complement(2062055..2074416)		4256	108.455	297.921	629.274	2156	53.749	150.005	301.971	2385	60.6705	177.601	366.001	4234	108.811	315.368	687.398	1816	46.2796	138.283	293.277	3131	103.506	309.595	659.963	4521	116.35	334.263	744.477	5716	173.716	492.068	1035.87	3210	98.6616	293.306	651.744	2348	70.6478	211.921	471.146	3036	73.9983	217.056	440.895	1914	55.515
Sgl002585	SGL_2	2079852..2084075		0	0	0	0	20	2.50679	6.99603	2.80121	0	0	0	0	2	0.258416	0.748967	0.324704	0	0	0	0	19	3.15792	9.44563	4.00489	2	0.258779	0.743448	0.329342	14	2.13915	6.05936	2.53711	1	0.154529	0.459391	0.203036	0	0	0	0	1	0.122542	0.359447	0.145222	0	0
Sgl002586	SGL_2	complement(2129488..2139696)		186	4.49027	12.3346	27.5012	236	5.57374	15.5554	33.0543	184	4.43425	12.9804	28.2366	135	3.28677	9.52606	21.9175	156	3.76627	11.2535	25.1934	120	3.75816	11.241	25.294	203	4.94928	14.2188	33.4282	114	3.2822	9.29715	20.6593	171	4.97911	14.8021	34.7191	163	4.64623	13.9372	32.7073	231	5.3339	15.6457	33.5464	140	3.84689
Sgl002587	SGL_2	2137880..2150295		250	23.7513	65.2437	36.964	184	17.1017	47.728	25.7711	235	22.2873	65.2416	36.063	258	24.7197	71.6451	41.8868	225	21.3775	63.8755	36.3367	172	21.1987	63.4073	36.2548	224	21.4922	61.7451	36.8863	299	33.8781	95.9629	54.1854	198	22.6886	67.4498	40.2011	116	13.0124	39.0331	23.2764	189	17.1744	50.3768	27.447	158	17.0854
Sgl002588	SGL_2	complement(2152010..2180094)		893	16.9749	46.6292	132.035	1732	32.209	89.8901	242.585	892	16.9263	49.5484	136.886	879	16.8508	48.8386	142.707	866	16.4626	49.1901	139.856	562	13.8588	41.4529	118.46	1003	19.255	55.3176	165.165	721	16.3452	46.2995	130.661	761	17.4476	51.8691	154.51	858	19.2573	57.7658	172.165	1131	20.5632	60.317	164.246	779	16.8544
Sgl002589	SGL_2	2178329..2192379		183	8.57859	23.565	27.0576	142	6.5122	18.1745	19.8886	164	7.67451	22.4656	25.1674	121	5.72039	16.5794	19.6446	135	6.32885	18.9105	21.802	196	11.9194	35.6521	41.3136	105	4.97096	14.2811	17.2904	145	8.10649	22.9624	26.2772	109	6.16293	18.3215	22.1309	104	5.75641	17.2674	20.8685	135	6.05301	17.755	19.605	97	5.17557
Sgl002590	SGL_2	complement(2204910..2209877)		289	6.64435	18.2517	42.7303	254	5.71298	15.944	35.5754	256	5.87539	17.199	39.2856	113	2.62004	7.59368	18.3458	92	2.11528	6.32044	14.8577	112	3.34046	9.99163	23.6078	139	3.22742	9.27206	22.8892	77	2.11128	5.9804	13.9541	207	5.74012	17.0645	42.0284	169	4.58769	13.7616	33.9113	308	6.77295	19.8668	44.7285	492	12.8748
Sgl002591	SGL_2	complement(2238522..2239160)		0	0	0	0	0	0	0	0	0	0	0	0	0	0	0	0	0	0	0	0	0	0	0	0	0	0	0	0	0	0	0	0	0	0	0	0	0	0	0	0	0	0	0	0	0	0
Sgl002592	SGL_2	2244976..2268373		0	0	0	0	0	0	0	0	1	0.0713492	0.20886	0.15346	0	0	0	0	0	0	0	0	0	0	0	0	1	0.0721827	0.207374	0.164671	0	0	0	0	0	0	0	0	0	0	0	0	0	0	0	0	0	0
Sgl002593	SGL_2	complement(2249759..2251453)		0	0	0	0	1	0.249643	0.696713	0.140061	0	0	0	0	0	0	0	0	0	0	0	0	0	0	0	0	0	0	0	0	0	0	0	0	0	0	0	0	0	0	0	0	0	0	0	0	0	0
Sgl002594	SGL_2	complement(2261155..2261811)		0	0	0	0	0	0	0	0	0	0	0	0	0	0	0	0	0	0	0	0	0	0	0	0	0	0	0	0	0	0	0	0	0	0	0	0	0	0	0	0	0	0	0	0	0	0
Sgl002595	SGL_2	2269996..2273457		0	0	0	0	0	0	0	0	0	0	0	0	0	0	0	0	0	0	0	0	0	0	0	0	0	0	0	0	0	0	0	0	0	0	0	0	0	0	0	0	0	0	0	0	0	0
Sgl002596	SGL_2	complement(2273900..2277076)		0	0	0	0	1	0.0922815	0.257542	0.140061	0	0	0	0	0	0	0	0	2	0.188667	0.563735	0.322993	14	1.71318	5.12427	2.95097	0	0	0	0	1	0.112497	0.318659	0.181222	1	0.113772	0.338228	0.203036	0	0	0	0	0	0	0	0	0	0
Sgl002597	SGL_2	2320262..2322210		0	0	0	0	0	0	0	0	5	0.885714	2.59275	0.767298	0	0	0	0	0	0	0	0	2	0.46041	1.37713	0.421567	0	0	0	0	0	0	0	0	0	0	0	0	0	0	0	0	0	0	0	0	0	0
Sgl002598	SGL_2	2340358..2362463		1	0.092261	0.253437	0.147856	0	0	0	0	4	0.368401	1.07842	0.613838	4	0.37218	1.07869	0.649407	1	0.0922666	0.275691	0.161496	0	0	0	0	0	0	0	0	0	0	0	0	1	0.111279	0.330816	0.203036	11	1.1983	3.5945	2.20724	2	0.17649	0.51769	0.290445	0	0
Sgl002599	SGL_2	2458301..2459360		3	0.575342	1.58044	0.443568	16	3.00192	8.37786	2.24097	0	0	0	0	1	0.193411	0.560562	0.162352	25	4.79481	14.3268	4.03741	0	0	0	0	7	1.35578	3.89502	1.1527	4	0.914882	2.59149	0.724889	6	1.38788	4.12596	1.21821	0	0	0	0	3	0.550299	1.61416	0.435667	3	0.654858
Sgl002600	SGL_2	complement(2473481..2475959)		0	0	0	0	0	0	0	0	0	0	0	0	0	0	0	0	0	0	0	0	0	0	0	0	0	0	0	0	0	0	0	0	0	0	0	0	0	0	0	0	0	0	0	0	0	0
Sgl002601	SGL_2	complement(2617078..2623250)		0	0	0	0	2	0.101536	0.283369	0.280121	0	0	0	0	0	0	0	0	0	0	0	0	0	0	0	0	0	0	0	0	0	0	0	0	0	0	0	0	0	0	0	0	1	0.0496348	0.145591	0.145222	0	0
Sgl002602	SGL_2	complement(2649306..2661240)		213	8.2312	22.6107	31.4933	352	13.3076	37.1394	49.3013	284	10.9558	32.0709	43.5825	239	9.31445	26.9961	38.8021	309	11.9418	35.6818	49.9024	199	9.97633	29.8401	41.9459	197	7.6884	22.088	32.4401	186	8.57229	24.2819	33.7073	216	10.0678	29.93	43.8557	195	8.89757	26.6899	39.1284	301	11.1256	32.6341	43.7119	207	9.10491
Sgl002603	SGL_2	complement(2670750..2675966)		976	75.7177	207.993	144.307	1094	83.0308	231.725	153.226	1062	82.2459	240.758	162.974	798	62.4347	180.955	129.557	596	46.2402	138.165	96.2518	601	60.4861	180.92	126.681	850	66.5967	191.326	139.97	890	82.3451	233.251	161.288	758	70.9272	210.856	153.901	820	75.1129	225.315	164.54	1215	90.1563	264.451	176.445	750	66.2262
Sgl002604	SGL_2	2691245..2723725		1630	29.5185	81.0859	241.005	1843	32.6517	91.1255	258.132	1796	32.4679	95.0434	275.613	1412	25.7879	74.7412	229.241	1524	27.6005	82.47	246.12	1203	28.2622	84.5348	253.573	1655	30.2685	86.9583	272.53	1237	26.7163	75.6765	224.172	1285	28.0676	83.4407	260.901	1271	27.1772	81.523	255.037	1556	26.9518	79.0565	225.966	1430	29.4757
Sgl002605	SGL_2	complement(2707193..2710833)		0	0	0	0	0	0	0	0	0	0	0	0	0	0	0	0	0	0	0	0	0	0	0	0	2	0.108841	0.312689	0.329342	0	0	0	0	0	0	0	0	4	0.254501	0.763421	0.802634	0	0	0	0	0	0
Sgl002606	SGL_2	complement(2721119..2730623)		1	0.0793745	0.218038	0.147856	3	0.232957	0.650146	0.420182	8	0.633889	1.85558	1.22768	3	0.240147	0.69602	0.487055	0	0	0	0	2	0.205942	0.615991	0.421567	10	0.801617	2.30297	1.64671	3	0.28399	0.804428	0.543666	10	0.957364	2.8461	2.03036	2	0.187441	0.562263	0.401317	30	2.27759	6.68073	4.35667	7	0.632412
Sgl002607	SGL_2	2732584..2741907		19	1.02205	2.80753	2.80926	3	0.157875	0.440604	0.420182	19	1.02027	2.98663	2.91573	3	0.162748	0.471693	0.487055	3	0.161386	0.482219	0.484489	7	0.488484	1.4611	1.47549	22	1.19516	3.43359	3.62276	11	0.705686	1.99893	1.99344	4	0.259522	0.77152	0.812142	5	0.317572	0.952614	1.00329	45	2.31528	6.7913	6.535	9	0.551039
Sgl002608	SGL_2	2752170..2805674		15	0.570616	1.56746	2.21784	229	8.52242	23.7847	32.0739	144	5.46836	16.0075	22.0982	57	2.18677	6.33792	9.25405	90	3.4239	10.2306	14.5347	117	5.77394	17.2704	24.6617	39	1.49832	4.30452	6.42216	47	2.13231	6.03999	8.51744	51	2.34002	6.95651	10.3548	155	6.96206	20.884	31.1021	126	4.58454	13.4476	18.298	58	2.51132
Sgl002609	SGL_2	complement(2811828..2832752)		238	13.2408	36.3719	35.1897	524	28.5196	79.5934	73.3917	376	20.8818	61.1272	57.7008	339	19.0201	55.126	55.0373	309	17.1918	51.369	49.9024	158	11.4032	34.1082	33.3038	220	12.3608	35.5114	36.2276	393	26.0754	73.861	71.2203	139	9.32714	27.7282	28.222	188	12.3495	37.0445	37.7238	329	17.5068	51.3518	47.7781	223	14.1209
Sgl002610	SGL_2	complement(2835880..2836575)		0	0	0	0	0	0	0	0	0	0	0	0	0	0	0	0	0	0	0	0	0	0	0	0	0	0	0	0	0	0	0	0	2	0.321047	0.954424	0.406071	0	0	0	0	0	0	0	0	0	0
Sgl002611	SGL_2	complement(2844839..2897532)		344	4.02028	11.0435	50.8624	280	3.20133	8.93438	39.217	277	3.23162	9.45991	42.5083	266	3.13512	9.08654	43.1856	275	3.21408	9.60363	44.4115	194	2.94126	8.79758	40.892	243	2.86807	8.23969	40.015	184	2.56458	7.26442	33.3449	230	3.24206	9.63816	46.6982	183	2.52524	7.5749	36.7205	362	4.04649	11.8694	52.5705	233	3.09938
Sgl002612	SGL_2	2903368..2913631		124	5.45918	14.9961	18.3341	233	10.0354	28.0072	32.6341	174	7.64711	22.3854	26.702	115	5.10598	14.7987	18.6705	145	6.38411	19.0756	23.417	106	6.05405	18.1082	22.3431	151	6.71381	19.2881	24.8653	98	5.14556	14.5753	17.7598	128	6.79692	20.2062	25.9886	115	5.97802	17.9321	23.0757	186	7.83234	22.9742	27.0114	131	6.56446
Sgl002613	SGL_2	complement(2920286..2922742)		0	0	0	0	0	0	0	0	0	0	0	0	7	0.297778	0.863052	1.13646	0	0	0	0	0	0	0	0	0	0	0	0	0	0	0	0	0	0	0	0	0	0	0	0	0	0	0	0	0	0
Sgl002614	SGL_2	complement(2926978..2937742)		0	0	0	0	0	0	0	0	1	0.085146	0.249248	0.15346	3	0.258059	0.747933	0.487055	3	0.2559	0.764624	0.484489	0	0	0	0	2	0.172281	0.494947	0.329342	5	0.508619	1.44071	0.906111	1	0.102877	0.305837	0.203036	2	0.201421	0.604199	0.401317	0	0	0	0	2	0.194166
Sgl002615	SGL_2	3166576..3174204		51	3.10594	8.53187	7.54065	35	2.08528	5.81968	4.90212	53	3.22211	9.43209	8.13335	35	2.14964	6.23031	5.68231	34	2.07075	6.18737	5.49087	36	2.84419	8.50724	7.58821	41	2.5217	7.24458	6.7515	44	3.19577	9.05233	7.97377	62	4.55418	13.5389	12.5882	49	3.52348	10.5693	9.83226	77	4.48524	13.1563	11.1821	42	2.91134
Sgl002616	SGL_2	complement(3189699..3195367)		1003	64.7442	177.849	148.299	1014	64.0343	178.709	142.021	992	63.9225	187.12	152.232	1268	82.5457	239.243	205.862	1073	69.2669	206.969	173.286	1028	86.0849	257.488	216.686	1042	67.9288	195.153	171.587	1305	100.464	284.574	236.495	810	63.0639	187.479	164.459	635	48.3979	145.178	127.418	1056	65.1983	191.243	153.355	874	64.2144
Sgl002617	SGL_2	3204959..3215069		1	0.0892389	0.245135	0.147856	1	0.087303	0.243648	0.140061	1	0.0890834	0.260774	0.15346	2	0.179995	0.52168	0.324704	6	0.535466	1.59996	0.968978	3	0.347304	1.03882	0.632351	1	0.090124	0.258918	0.164671	0	0	0	0	1	0.107634	0.31998	0.203036	4	0.421471	1.26428	0.802634	7	0.597482	1.75257	1.01656	0	0
Sgl002618	SGL_2	complement(3222009..3223457)		18	2.13488	5.86442	2.66141	10	1.16031	3.23824	1.40061	14	1.65757	4.85219	2.14843	6	0.717674	2.08004	0.974111	46	5.45613	16.3028	7.42883	9	1.38477	4.14197	1.89705	12	1.43737	4.12942	1.97605	10	1.41449	4.00669	1.81222	4	0.572212	1.7011	0.812142	3	0.420122	1.26023	0.601975	22	2.49572	7.32058	3.19489	0	0
Sgl002619	SGL_2	complement(3230223..3230972)		35	4.32273	11.8744	5.17495	39	4.71226	13.1511	5.46236	57	7.02761	20.5719	8.74719	34	4.23492	12.2741	5.51996	30	3.70543	11.0718	4.84489	21	3.36468	10.0641	4.42646	58	7.23444	20.7838	9.55091	27	3.97699	11.2652	4.893	45	6.70346	19.9284	9.1366	37	5.39567	16.1853	7.42436	36	4.25271	12.4743	5.228	24	3.37383
Sgl002620	SGL_2	complement(3235117..3235767)		8	1.92979	5.30105	1.18285	3	0.707972	1.97583	0.420182	1	0.240803	0.704904	0.15346	0	0	0	0	18	4.3423	12.9747	2.90693	1	0.312935	0.936018	0.210784	3	0.73085	2.09966	0.494012	1	0.287687	0.814903	0.181222	2	0.581898	1.72989	0.406071	1	0.284822	0.854376	0.200658	11	2.53797	7.44449	1.59745	2	0.549126
Sgl002621	SGL_2	3243587..3249065		182	9.43406	25.9149	26.9098	427	21.6536	60.4315	59.8059	377	19.5079	57.1055	57.8542	307	16.0487	46.5141	49.842	230	11.9229	35.6254	37.1442	119	8.00217	23.9352	25.0832	255	13.3492	38.3508	41.9911	352	21.7606	61.6389	63.7902	199	12.4416	36.987	40.4041	239	14.6278	43.8787	47.9574	244	12.0973	35.4845	35.4342	200	11.7999
Sgl002622	SGL_2	complement(3250645..3252195)		2583	192.179	527.908	381.912	2861	208.245	581.177	400.713	2210	164.141	480.49	339.146	2803	210.32	609.572	455.072	2469	183.709	548.919	398.734	2194	211.764	633.407	462.459	2533	190.329	546.795	417.111	2654	235.496	667.066	480.964	1800	161.529	480.202	365.464	2047	179.826	539.422	410.748	2642	188.013	551.489	383.677	2239	189.609
Sgl002623	SGL_2	3263257..3275049		182	9.15237	25.1411	26.9098	264	12.9879	36.2472	36.976	210	10.542	30.8596	32.2265	207	10.498	30.4265	33.6068	166	8.34827	24.9445	26.8084	149	9.72036	29.0745	31.4068	190	9.64944	27.7219	31.2875	150	8.99609	25.4823	27.1833	211	12.798	38.0464	42.8405	143	8.49086	25.4699	28.6942	268	12.8905	37.8111	38.9196	169	9.6732
Sgl002624	SGL_2	3283053..3303426		147	6.82879	18.7584	21.7348	230	10.4527	29.1718	32.2139	121	5.61118	16.4256	18.5686	88	4.12273	11.9489	14.287	129	5.99298	17.9069	20.833	99	5.96617	17.8454	20.8676	144	6.75578	19.4087	23.7126	115	6.37125	18.0472	20.8405	88	4.93066	14.6581	17.8671	107	5.86899	17.6051	21.4704	133	5.9095	17.3341	19.3146	119	6.29209
Sgl002625	SGL_2	complement(3284912..3286869)		0	0	0	0	0	0	0	0	0	0	0	0	0	0	0	0	0	0	0	0	0	0	0	0	0	0	0	0	0	0	0	0	0	0	0	0	0	0	0	0	0	0	0	0	0	0
Sgl002626	SGL_2	complement(3317818..3320955)		0	0	0	0	1	0.0459769	0.128314	0.140061	6	0.281487	0.823997	0.920757	1	0.0473959	0.137368	0.162352	4	0.187997	0.561733	0.645985	0	0	0	0	0	0	0	0	2	0.112097	0.317527	0.362444	3	0.170052	0.505539	0.609107	3	0.166471	0.499361	0.601975	3	0.134852	0.395556	0.435667	1	0.0534917
Sgl002627	SGL_2	3340059..3343965		35	1.39383	3.82879	5.17495	128	4.98685	13.9175	17.9278	190	7.55332	22.1108	29.1573	154	6.18498	17.9259	25.0022	83	3.30557	9.877	13.4042	45	2.32482	6.95374	9.48526	75	3.0164	8.66583	12.3503	73	3.46709	9.82087	13.2292	62	2.97803	8.85324	12.5882	106	4.98427	14.9512	21.2698	88	3.35195	9.83211	12.7796	115	5.21268
Sgl002628	SGL_2	complement(3350592..3353661)		16	1.22892	3.37579	2.36569	42	3.15594	8.80769	5.88254	30	2.30021	6.73341	4.60379	40	3.09842	8.98016	6.49407	46	3.53337	10.5576	7.42883	22	2.1921	6.55678	4.63724	39	3.02521	8.69113	6.42216	38	3.48087	9.85992	6.88644	28	2.59393	7.71136	5.685	36	3.26483	9.79344	7.2237	41	3.01204	8.83507	5.95412	41	3.58434
Sgl002629	SGL_2	3362175..3365997		0	0	0	0	0	0	0	0	0	0	0	0	0	0	0	0	0	0	0	0	0	0	0	0	0	0	0	0	0	0	0	0	0	0	0	0	0	0	0	0	0	0	0	0	0	0
Sgl002630	SGL_2	complement(3379189..3391937)		1	0.0598772	0.16448	0.147856	2	0.117156	0.326964	0.280121	0	0	0	0	2	0.120772	0.350034	0.324704	0	0	0	0	0	0	0	0	0	0	0	0	2	0.142821	0.404554	0.362444	0	0	0	0	1	0.0706992	0.212075	0.200658	0	0	0	0	1	0.0681527
Sgl002631	SGL_2	complement(3414596..3416397)		50	2.94064	8.07779	7.39279	383	22.0366	61.5005	53.6432	53	3.11164	9.1087	8.13335	107	6.34644	18.3939	17.3716	74	4.35241	13.0049	11.9507	168	12.8178	38.3393	35.4116	186	11.0477	31.7388	30.6288	73	5.12029	14.5037	13.2292	98	6.95174	20.6665	19.8975	51	3.54156	10.6236	10.2336	128	7.20035	21.1204	18.5885	256	17.1369
Sgl002632	SGL_2	complement(3431682..3435681)		1417	56.9691	156.491	209.512	552	21.7112	60.5922	77.3134	1221	49.0035	143.448	187.374	480	19.4619	56.4066	77.9289	749	30.1146	89.9821	120.961	938	48.9222	146.331	197.715	879	35.6898	102.533	144.746	381	18.2681	51.7463	69.0456	855	41.4602	123.255	173.595	1084	51.4579	154.357	217.514	1398	53.7587	157.688	203.021	860	39.354
Sgl002633	SGL_2	3441661..3452761		583	16.4996	45.3238	86.2	530	14.6743	40.9534	74.2321	343	9.69041	28.3667	52.6366	233	6.65024	19.2744	37.828	273	7.72671	23.0873	44.0885	222	8.15066	24.3794	46.794	277	7.9172	22.7453	45.6138	513	17.315	49.0465	92.967	243	8.29484	24.6593	49.3377	283	9.45683	28.3675	56.7863	286	7.74184	22.7088	41.5336	230	7.40892
Sgl002634	SGL_2	complement(3452786..3457668)		20	1.45645	4.00079	2.95712	15	1.06864	2.98239	2.10091	13	0.94504	2.76642	1.99497	27	1.98291	5.74709	4.3835	31	2.25763	6.74576	5.00639	19	1.79495	5.36886	4.00489	41	3.01533	8.66274	6.7515	25	2.17123	6.15021	4.53055	13	1.14184	3.39451	2.63946	16	1.37574	4.1268	3.21053	28	1.95027	5.72064	4.06622	29	2.40372
Sgl002635	SGL_2	3457911..3467056		299	9.78325	26.8741	44.2089	176	5.63377	15.7229	24.6507	93	3.03765	8.8921	14.2717	224	7.39155	21.423	36.3668	85	2.78136	8.31066	13.7272	102	4.32958	12.9502	21.4999	210	6.93933	19.936	34.5809	304	11.8628	33.6024	55.0915	71	2.80199	8.32988	14.4155	111	4.28833	12.8636	22.2731	164	5.13249	15.0549	23.8165	49	1.82486
Sgl002636	SGL_2	complement(3470224..3501895)		173	4.04059	11.0993	25.5791	202	4.61557	12.8813	28.2922	208	4.84959	14.1962	31.9196	135	3.17986	9.21621	21.9175	235	5.489	16.4011	37.9516	151	4.5752	13.6848	31.8283	106	2.50029	7.1831	17.4551	117	3.25901	9.23145	21.203	110	3.09876	9.21214	22.3339	134	3.69536	11.0849	26.8882	228	5.09338	14.9402	33.1107	135	3.58884
Sgl002637	SGL_2	3476174..3476815		24	3.4628	9.51217	3.54854	51	7.19882	20.0907	7.14309	12	1.72838	5.0595	1.84151	29	4.21978	12.2302	4.7082	9	1.29863	3.88029	1.45347	41	7.67422	22.9543	8.64213	5	0.728573	2.09312	0.823354	31	5.33432	15.11	5.61789	20	3.48051	10.347	4.06071	3	0.511083	1.53309	0.601975	38	5.24412	15.3823	5.51845	15	2.46337
Sgl002638	SGL_2	3511754..3513238		0	0	0	0	0	0	0	0	0	0	0	0	0	0	0	0	0	0	0	0	0	0	0	0	0	0	0	0	0	0	0	0	0	0	0	0	0	0	0	0	0	0	0	0	0	0
Sgl002639	SGL_2	complement(3514614..3514945)		46	20.0046	54.9518	6.80137	50	21.2724	59.3678	7.00303	35	15.1944	44.4785	5.37108	44	19.2975	55.9299	7.14348	43	18.7011	55.8786	6.94434	24	13.54	40.4993	5.05881	25	10.9799	31.5442	4.11677	42	21.7832	61.7031	7.61133	24	12.5887	37.4242	4.87285	39	20.0258	60.071	7.82568	46	19.1339	56.1244	6.68023	33	16.3346
Sgl002640	SGL_2	3515560..3516911		11	0.808033	2.21963	1.62641	16	1.14982	3.20897	2.24097	21	1.53992	4.50781	3.22265	20	1.48164	4.29424	3.24704	23	1.68963	5.04858	3.71442	10	0.952951	2.85036	2.10784	9	0.667675	1.91817	1.48204	2	0.175213	0.496309	0.362444	2	0.1772	0.526787	0.406071	9	0.780607	2.34157	1.80593	23	1.61598	4.74009	3.34011	33	2.75913
Sgl002641	SGL_2	complement(3555674..3572764)		278	29.599	81.3072	41.1039	300	31.2484	87.2092	42.0182	238	25.296	74.049	36.5234	215	23.0859	66.9099	34.9056	259	27.5777	82.4019	41.8275	171	23.6191	70.6468	36.044	194	20.8603	59.9296	31.9461	210	26.6656	75.5331	38.0566	194	24.9132	74.0633	39.3889	232	29.1658	87.4881	46.5527	286	29.1253	85.432	41.5336	263	31.872
Sgl002642	SGL_2	3584121..3598418		197	4.46273	12.2589	29.1276	207	4.58754	12.8031	28.9925	202	4.56802	13.372	30.9988	151	3.44975	9.99841	24.5151	121	2.74124	8.19077	19.5411	106	3.11512	9.3176	22.3431	119	2.7225	7.82147	19.5958	134	3.62026	10.2547	24.2838	88	2.40444	7.14802	17.8671	112	2.99575	8.9863	22.4737	117	2.53509	7.43605	16.991	97	2.50108
Sgl002643	SGL_2	3600040..3612426		88	5.39473	14.8191	13.0113	107	6.4172	17.9093	14.9865	91	5.56892	16.3019	13.9648	80	4.94598	14.335	12.9881	100	6.13075	18.3186	16.1496	48	3.81735	11.4181	10.1176	103	6.37692	18.3203	16.9611	66	4.82538	13.6684	11.9607	50	3.69703	10.9907	10.1518	91	6.58691	19.7586	18.2599	123	7.21215	21.1551	17.8623	83	5.79144
Sgl002644	SGL_2	3621277..3623460		0	0	0	0	11	0.772134	2.1549	1.54067	8	0.573004	1.67735	1.22768	15	1.08541	3.14584	2.43528	19	1.36334	4.07365	3.06843	6	0.558484	1.67048	1.2647	5	0.362311	1.04088	0.823354	1	0.0855708	0.242388	0.181222	7	0.605786	1.80091	1.42125	7	0.59303	1.7789	1.40461	7	0.480392	1.40911	1.01656	15	1.22501
Sgl002645	SGL_2	3626073..3627513		0	0	0	0	1	0.164465	0.458996	0.140061	4	0.671278	1.96503	0.613838	5	0.847707	2.45691	0.811759	0	0	0	0	0	0	0	0	9	1.52802	4.38985	1.48204	0	0	0	0	4	0.811066	2.41118	0.812142	0	0	0	0	1	0.160795	0.471652	0.145222	0	0
Sgl002646	SGL_2	3630017..3630856		18	1.98493	5.45251	2.66141	64	6.90442	19.2691	8.96388	8	0.880653	2.57793	1.22768	40	4.44844	12.8929	6.49407	40	4.41122	13.1807	6.45985	10	1.43056	4.27894	2.10784	9	1.00231	2.87953	1.48204	9	1.18363	3.35274	1.631	12	1.59606	4.74485	2.43643	17	2.21348	6.63972	3.41119	28	2.95327	8.66268	4.06622	22	2.76132
Sgl002647	SGL_2	3640404..3643618		9	0.48953	1.34472	1.3307	29	1.54316	4.30669	4.06176	10	0.542974	1.58945	1.5346	10	0.548545	1.58985	1.62352	18	0.97912	2.9256	2.90693	2	0.141124	0.422115	0.421567	17	0.93384	2.68283	2.7994	8	0.518952	1.46998	1.44978	5	0.328022	0.97516	1.01518	3	0.192669	0.577945	0.601975	9	0.468222	1.37341	1.307	28	1.73347
Sgl002648	SGL_2	3649632..3686177		90	1.97787	5.43311	13.307	125	2.68744	7.5002	17.5076	110	2.41318	7.06409	16.8805	133	2.94769	8.54329	21.5928	110	2.41754	7.22357	17.7646	83	2.36628	7.07776	17.495	127	2.81867	8.09776	20.9132	88	2.30641	6.53314	15.9475	89	2.35907	7.01315	18.0702	120	3.11379	9.34036	24.079	184	3.86763	11.3447	26.7209	113	2.82653
Sgl002649	SGL_2	complement(3687591..3694311)		12	0.557452	1.5313	1.77427	3	0.13634	0.380501	0.420182	0	0	0	0	9	0.421643	1.22205	1.46117	1	0.0464572	0.138813	0.161496	1	0.0602643	0.180256	0.210784	0	0	0	0	0	0	0	0	7	0.392212	1.16599	1.42125	5	0.274252	0.822669	1.00329	7	0.311026	0.912319	1.01656	0	0
Sgl002650	SGL_2	complement(3695295..3701902)		93	2.55702	7.02401	13.7506	20	0.537967	1.50138	2.80121	14	0.384256	1.12483	2.14843	144	3.9929	11.5726	23.3787	30	0.824894	2.46477	4.84489	11	0.392353	1.17356	2.31862	27	0.749723	2.15388	4.44611	35	1.14768	3.2509	6.34277	33	1.09436	3.25337	6.70018	0	0	0	0	50	1.3149	3.85694	7.26112	14	0.438127
Sgl002651	SGL_2	3707809..3720769		327	5.14436	14.1313	48.3489	327	5.03276	14.0456	45.7998	442	6.94142	20.3196	67.8291	842	13.3589	38.7182	136.7	594	9.34538	27.9238	95.9288	314	6.40837	19.168	66.186	1158	18.3983	52.8566	190.689	604	11.3324	32.1001	109.458	647	12.2768	36.497	131.364	782	14.5259	43.5732	156.915	792	11.9174	34.9567	115.016	619	11.084
Sgl002652	SGL_2	complement(3727486..3728280)		3	0.349547	0.960191	0.443568	8	0.911904	2.54497	1.12048	4	0.46525	1.36193	0.613838	6	0.705036	2.04341	0.974111	12	1.39827	4.17802	1.93796	1	0.151154	0.452114	0.210784	49	5.7659	16.5649	8.06887	9	1.25063	3.54252	1.631	5	0.702669	2.08893	1.01518	48	6.60358	19.8086	9.6316	16	1.78311	5.2303	2.32356	9	1.19357
Sgl002653	SGL_2	complement(3738251..3738700)		0	0	0	0	0	0	0	0	0	0	0	0	0	0	0	0	0	0	0	0	0	0	0	0	0	0	0	0	0	0	0	0	0	0	0	0	0	0	0	0	0	0	0	0	0	0
Sgl002654	SGL_2	3750738..3753037		0	0	0	0	1	0.0551219	0.153836	0.140061	7	0.393722	1.15254	1.07422	14	0.795524	2.30567	2.27293	1	0.0563477	0.168366	0.161496	0	0	0	0	3	0.170709	0.490431	0.494012	55	3.69584	10.4688	9.96722	0	0	0	0	2	0.133056	0.399124	0.401317	3	0.161675	0.474234	0.435667	72	4.61747
Sgl002655	SGL_2	3770730..3781671		536	14.8563	40.8095	79.2507	685	18.5742	51.8375	95.9415	471	13.0319	38.1483	72.2794	446	12.4668	36.1326	72.4089	524	14.5246	43.3992	84.6241	378	13.5916	40.6538	79.6762	503	14.0799	40.4502	82.8294	375	12.3959	35.1125	67.9583	447	14.9434	44.4244	90.7569	413	13.516	40.5437	82.8719	560	14.8459	43.5467	81.3245	369	11.6411
Sgl002656	SGL_2	complement(3785083..3798819)		272	9.38025	25.7671	40.2168	173	5.83669	16.2892	24.2305	163	5.61146	16.4264	25.0139	285	9.91211	28.7283	46.2703	178	6.13892	18.343	28.7463	182	8.14237	24.3546	38.3626	246	8.56776	24.6143	40.509	272	11.187	31.6884	49.2924	162	6.7384	20.0322	32.8918	167	6.8001	20.3981	33.51	181	5.97031	17.5124	26.2852	142	5.57385
Sgl002657	SGL_2	3798910..3808471		83	4.21276	11.5723	12.272	65	3.22758	9.00763	9.10394	45	2.28005	6.67438	6.90568	80	4.095	11.8686	12.9881	77	3.90846	11.6784	12.4352	63	4.14823	12.4078	13.2794	76	3.89573	11.192	12.515	89	5.3874	15.2603	16.1288	36	2.20388	6.55179	7.30928	48	2.87663	8.62896	9.6316	62	3.00991	8.82882	9.00378	43	2.48416
Sgl002658	SGL_2	complement(3808003..3817251)		199	9.32391	25.6124	29.4233	188	8.61742	24.0498	26.3314	155	7.24968	21.222	23.7862	157	7.41857	21.5013	25.4892	129	6.04451	18.0609	20.833	109	6.6253	19.8169	22.9754	138	6.52996	18.7599	22.7246	119	6.64955	18.8355	21.5654	119	6.72493	19.9922	24.1612	94	5.20027	15.5992	18.8619	206	9.23177	27.0791	29.9158	131	6.98615
Sgl002659	SGL_2	3817526..3820255		16	1.67089	4.58986	2.36569	33	3.37145	9.40915	4.622	31	3.23171	9.46018	4.75725	26	2.73827	7.93635	4.22115	22	2.29761	6.86524	3.55292	10	1.35476	4.05221	2.10784	21	2.2148	6.36289	3.45809	23	2.86455	8.11412	4.16811	10	1.25958	3.74453	2.03036	20	2.4661	7.39753	4.01317	28	2.79678	8.20367	4.06622	13	1.54523
Sgl002660	SGL_2	3822754..3835022		17	0.629884	1.73026	2.51355	23	0.833708	2.32674	3.22139	33	1.22058	3.57302	5.06416	38	1.41994	4.11543	6.16937	30	1.11163	3.32153	4.84489	10	0.480668	1.43772	2.10784	10	0.374195	1.07503	1.64671	33	1.45823	4.13058	5.98033	18	0.804415	2.3914	3.65464	9	0.393738	1.18109	1.80593	27	0.956859	2.80671	3.921	23	0.969976
Sgl002661	SGL_2	3858921..3860048		1	0.0821188	0.225577	0.147856	0	0	0	0	0	0	0	0	2	0.165633	0.480056	0.324704	0	0	0	0	1	0.106531	0.318644	0.210784	3	0.2488	0.714778	0.494012	0	0	0	0	0	0	0	0	0	0	0	0	2	0.157089	0.460781	0.290445	0	0
Sgl002662	SGL_2	3874635..3875597		17	1.63521	4.49186	2.51355	16	1.50564	4.20198	2.24097	48	4.60902	13.492	7.36606	52	5.04434	14.62	8.44229	50	4.80974	14.3714	8.07482	40	4.99136	14.9296	8.43134	33	3.20572	9.20972	5.43414	36	4.12979	11.698	6.524	86	9.97746	29.6615	17.4611	18	2.04433	6.13234	3.61185	170	15.6404	45.8771	24.6878	13	1.42328
Sgl002663	SGL_2	3910244..3910684		0	0	0	0	0	0	0	0	0	0	0	0	0	0	0	0	0	0	0	0	0	0	0	0	0	0	0	0	0	0	0	0	0	0	0	0	0	0	0	0	2	0.401805	1.1786	0.290445	0	0
Sgl002664	SGL_2	3928462..3929571		1	0.0834505	0.229235	0.147856	1	0.0816401	0.227844	0.140061	0	0	0	0	0	0	0	0	0	0	0	0	0	0	0	0	0	0	0	0	0	0	0	0	0	0	0	0	1	0.0985331	0.295568	0.200658	0	0	0	0	0	0
Sgl002665	SGL_2	complement(3935159..3952310)		0	0	0	0	0	0	0	0	0	0	0	0	0	0	0	0	0	0	0	0	0	0	0	0	0	0	0	0	0	0	0	0	1	0.106404	0.316323	0.203036	1	0.104164	0.312457	0.200658	0	0	0	0	0	0
Sgl002666	SGL_2	3989634..3995692		22	0.69315	1.90405	3.25283	21	0.647289	1.80648	2.94127	7	0.220163	0.644484	1.07422	34	1.08034	3.13114	5.51996	87	2.74126	8.19084	14.0502	42	1.71667	5.13473	8.85291	12	0.381832	1.09696	1.97605	26	0.976963	2.76734	4.71178	11	0.418016	1.2427	2.23339	72	2.67849	8.03462	14.4474	13	0.39176	1.14913	1.88789	24	0.860671
Sgl002667	SGL_2	4018735..4020552		2	0.101903	0.279924	0.295712	0	0	0	0	3	0.152588	0.446672	0.460379	0	0	0	0	0	0	0	0	0	0	0	0	0	0	0	0	0	0	0	0	0	0	0	0	0	0	0	0	1	0.0487338	0.142949	0.145222	0	0
Sgl002668	SGL_2	4024447..4025688		0	0	0	0	0	0	0	0	0	0	0	0	0	0	0	0	0	0	0	0	7	0.67727	2.02578	1.47549	0	0	0	0	0	0	0	0	0	0	0	0	0	0	0	0	0	0	0	0	0	0
Sgl002669	SGL_2	complement(4035170..4037356)		16	1.32922	3.65131	2.36569	32	2.60077	7.25831	4.48194	9	0.746383	2.18489	1.38114	25	2.09456	6.07067	4.05879	15	1.24622	3.72369	2.42244	11	1.18551	3.54596	2.31862	19	1.5941	4.5797	3.12875	83	8.22347	23.2938	15.0414	8	0.80161	2.38306	1.62428	15	1.47137	4.41364	3.00988	22	1.74812	5.12769	3.19489	9	0.851022
Sgl002670	SGL_2	complement(4042663..4045412)		164	18.6168	51.1396	24.2484	97	10.7723	30.0637	13.5859	62	7.0258	20.5666	9.51449	175	20.0343	58.0656	28.4116	78	8.85488	26.4582	12.5967	186	27.391	81.9291	39.2057	230	26.3679	75.7524	37.8743	160	21.6612	61.3574	28.9955	139	19.0315	56.5777	28.222	137	18.3627	55.0821	27.4902	116	12.5948	36.9438	16.8458	152	19.6393
Sgl002671	SGL_2	complement(4050735..4055377)		246	23.3713	64.1998	36.3725	148	13.7557	38.3899	20.729	133	12.6137	36.924	20.4101	173	16.5756	48.0411	28.0869	154	14.6317	43.7192	24.8704	135	16.6385	49.7674	28.4558	166	15.9273	45.7575	27.3354	108	12.2369	34.6622	19.572	179	20.5114	60.9774	36.3434	154	17.2751	51.8199	30.9014	88	7.99655	23.4559	12.7796	108	11.6786
Sgl002672	SGL_2	4069465..4074027		7	0.282286	0.775426	1.03499	60	2.3671	6.60618	8.40363	18	0.724612	2.12116	2.76227	27	1.09807	3.18254	4.3835	1	0.040329	0.120502	0.161496	42	2.19722	6.57209	8.85291	4	0.162906	0.468013	0.658683	45	2.16423	6.1304	8.155	54	2.62652	7.80824	10.9639	2	0.0952301	0.28566	0.401317	67	2.58427	7.58032	9.7299	50	2.295
Sgl002673	SGL_2	4149539..4152858		15	0.473892	1.30176	2.21784	33	1.01994	2.84649	4.622	29	0.914593	2.67729	4.45033	24	0.764671	2.21625	3.89644	12	0.379136	1.13285	1.93796	12	0.491816	1.47107	2.5294	13	0.41478	1.19162	2.14072	19	0.715882	2.02781	3.44322	8	0.304841	0.906247	1.62428	36	1.3429	4.02827	7.2237	15	0.453264	1.32954	2.17833	10	0.359591
Sgl002674	SGL_2	4170903..4176025		79	5.0572	13.8919	11.6806	55	3.44445	9.6129	7.70333	70	4.47325	13.0946	10.7422	55	3.55076	10.2912	8.92935	63	4.0332	12.0512	10.1743	41	3.40487	10.1843	8.64213	108	6.98222	20.0592	17.7844	73	5.57322	15.7867	13.2292	47	3.62892	10.7882	9.54267	59	4.45952	13.3771	11.8388	121	7.40869	21.7315	17.5719	76	5.53756
Sgl002675	SGL_2	4199568..4211097		27	2.3639	6.49354	3.99211	22	1.88436	5.25893	3.08133	13	1.13619	3.32597	1.99497	33	2.91377	8.445	5.35761	26	2.27649	6.80212	4.1989	0	0	0	0	11	0.972624	2.79425	1.81138	20	2.08832	5.91536	3.62444	19	2.00639	5.9647	3.85768	36	3.72153	11.1634	7.2237	45	3.76835	11.0535	6.535	45	4.48436
Sgl002676	SGL_2	complement(4212456..4222266)		213	8.63088	23.7086	31.4933	102	4.04343	11.2845	14.2862	175	7.07874	20.7216	26.8554	224	9.15375	26.5303	36.3668	164	6.64578	19.8575	26.4854	93	4.88869	14.6225	19.6029	133	5.44269	15.6363	21.9012	231	11.1632	31.6208	41.8623	147	7.18437	21.358	29.8462	181	8.65979	25.9766	36.3192	169	6.5499	19.2125	24.5426	143	6.59528
Sgl002677	SGL_2	complement(4232394..4235341)		9	1.08692	2.98573	1.3307	3	0.354448	0.989205	0.420182	0	0	0	0	0	0	0	0	0	0	0	0	1	0.156672	0.468619	0.210784	0	0	0	0	0	0	0	0	13	1.89363	5.62948	2.63946	1	0.142597	0.427745	0.200658	1	0.115513	0.338827	0.145222	1	0.13746
Sgl002678	SGL_2	complement(4249843..4251849)		5	0.597613	1.64162	0.739279	1	0.11693	0.326331	0.140061	0	0	0	0	0	0	0	0	1	0.11953	0.357153	0.161496	2	0.310109	0.927564	0.421567	3	0.362124	1.04035	0.494012	2	0.285089	0.807542	0.362444	13	1.87409	5.57137	2.63946	4	0.564499	1.69332	0.802634	2	0.22864	0.670659	0.290445	3	0.408125
Sgl002679	SGL_2	4259849..4291667		240	6.33187	17.3934	35.4854	589	15.2024	42.4272	82.4957	562	14.8013	43.3278	86.2443	286	7.60961	22.055	46.4326	302	7.96809	23.8085	48.7719	281	9.61748	28.7668	59.2302	515	13.7219	39.4217	84.8055	313	9.8484	27.8966	56.7225	332	10.5646	31.4071	67.4078	259	8.06815	24.2019	51.9705	361	9.10963	26.7208	52.4253	355	10.6603
Sgl002680	SGL_2	complement(4292974..4299540)		1	0.114641	0.314914	0.147856	0	0	0	0	0	0	0	0	1	0.115615	0.335089	0.162352	6	0.687888	2.0554	0.968978	2	0.297443	0.88968	0.421567	2	0.231556	0.665239	0.329342	1	0.136723	0.387281	0.181222	1	0.138273	0.411064	0.203036	1	0.135361	0.40604	0.200658	0	0	0	0	0	0
Sgl002681	SGL_2	complement(4307785..4308888)		0	0	0	0	0	0	0	0	0	0	0	0	0	0	0	0	0	0	0	0	1	0.108847	0.325571	0.210784	1	0.0847362	0.243439	0.164671	0	0	0	0	0	0	0	0	0	0	0	0	2	0.160504	0.470798	0.290445	0	0
Sgl002682	SGL_2	4345819..4370478		104	5.53015	15.1911	15.377	94	4.88997	13.6471	13.1657	70	3.71573	10.877	10.7422	43	2.30594	6.68331	6.98113	184	9.78471	29.2366	29.7153	46	3.17318	9.49129	9.69604	39	2.09438	6.01693	6.42216	63	3.99525	11.3169	11.417	47	3.01438	8.96128	9.54267	87	5.46231	16.3852	17.4573	73	3.71278	10.8905	10.6012	48	2.90513
Sgl002683	SGL_2	complement(4372217..4375793)		0	0	0	0	0	0	0	0	0	0	0	0	0	0	0	0	0	0	0	0	0	0	0	0	0	0	0	0	0	0	0	0	0	0	0	0	0	0	0	0	0	0	0	0	0	0
Sgl002684	SGL_2	complement(4385849..4393072)		40	2.20811	6.06557	5.91423	18	0.972091	2.71294	2.52109	51	2.81043	8.22696	7.82644	51	2.83926	8.22904	8.27994	62	3.42277	10.2272	10.0128	13	0.930973	2.78463	2.74019	50	2.78751	8.00823	8.23354	27	1.77756	5.03511	4.893	4	0.266327	0.791751	0.812142	46	2.99827	8.99386	9.23029	32	1.68959	4.956	4.64711	39	2.45045
Sgl002685	SGL_2	complement(4396313..4402520)		0	0	0	0	2	0.145458	0.40595	0.280121	12	0.890548	2.6069	1.84151	4	0.299895	0.869187	0.649407	4	0.297386	0.888584	0.645985	3	0.289327	0.865403	0.632351	6	0.450476	1.29417	0.988025	3	0.265984	0.753425	0.543666	3	0.268999	0.799694	0.609107	3	0.263335	0.78992	0.601975	4	0.284424	0.834287	0.580889	2	0.169233
Sgl002686	SGL_2	complement(4413356..4438548)		84	3.71582	10.2072	12.4199	21	0.908801	2.53631	2.94127	40	1.76635	5.17064	6.13838	41	1.82909	5.30125	6.65642	30	1.32716	3.96553	4.84489	40	2.29546	6.86592	8.43134	34	1.51894	4.36376	5.59881	129	6.80558	19.2775	23.3777	14	0.746963	2.22061	2.8425	49	2.55932	7.67714	9.83226	31	1.31162	3.84732	4.50189	12	0.604196
Sgl002687	SGL_2	4427769..4445083		285	10.4387	28.6747	42.1389	284	10.1764	28.4007	39.7772	232	8.48268	24.8314	35.6026	297	10.9707	31.7965	48.2185	224	8.20498	24.5163	36.1752	185	8.7904	26.2929	38.995	253	9.35857	26.8863	41.6617	261	11.401	32.2945	47.299	185	8.1728	24.2965	37.5616	175	7.56823	22.7023	35.1152	246	8.61808	25.279	35.7247	182	7.58745
Sgl002688	SGL_2	complement(4444040..4454013)		287	11.1748	30.6966	42.4346	259	9.86578	27.5338	36.2757	299	11.6217	34.0203	45.8844	209	8.2069	23.7861	33.9315	257	10.0073	29.9017	41.5046	192	9.69823	29.0083	40.4704	217	8.53303	24.5146	35.7336	230	10.6803	30.2531	41.6811	184	8.64114	25.6888	37.3586	193	8.87295	26.616	38.7271	229	8.52836	25.0158	33.2559	206	9.12948
Sgl002689	SGL_2	complement(4463270..4476134)		122	8.74003	24.0085	18.0384	140	9.81196	27.3836	19.6085	107	7.65207	22.3999	16.4202	212	15.3167	44.3924	34.4186	139	9.95851	29.7559	22.448	134	12.4535	37.2496	28.245	164	11.8654	34.0882	27.006	184	15.7207	44.5304	33.3449	120	10.3688	30.825	24.3643	99	8.37417	25.1198	19.8652	101	6.92066	20.3	14.6675	241	19.6513
Sgl002690	SGL_2	complement(4480381..4492686)		34	0.893453	2.45427	5.0271	65	1.67102	4.66353	9.10394	23	0.603341	1.76616	3.52957	42	1.11306	3.22598	6.81878	79	2.07609	6.20333	12.7582	50	1.7045	5.09831	10.5392	11	0.291925	0.838672	1.81138	79	2.47583	7.01302	14.3165	64	2.02847	6.03033	12.9943	47	1.45829	4.3744	9.43094	63	1.58346	4.64467	9.14901	349	10.4385
Sgl002691	SGL_2	complement(4493594..4495093)		77	4.75501	13.0618	11.3849	77	4.65185	12.9825	10.7847	177	10.9113	31.9406	27.1623	96	5.97871	17.3281	15.5858	92	5.68165	16.9767	14.8577	60	4.80668	14.3772	12.647	80	4.98927	14.3337	13.1737	71	5.22901	14.8117	12.8668	218	16.2373	48.2709	44.2618	149	10.8643	32.5893	29.8981	145	8.56448	25.1218	21.0572	126	8.8563
Sgl002692	SGL_2	complement(4502406..4503878)		5	0.314426	0.863715	0.739279	1	0.061521	0.171695	0.140061	2	0.125551	0.367526	0.306919	4	0.253679	0.735239	0.649407	1	0.0628891	0.187912	0.161496	1	0.0815798	0.244013	0.210784	3	0.190527	0.547365	0.494012	37	2.77492	7.86024	6.70522	2	0.151696	0.45097	0.406071	3	0.222753	0.668188	0.601975	0	0	0	0	1	0.0715765
Sgl002693	SGL_2	complement(4507596..4514959)		58	3.08412	8.47195	8.57564	40	2.08084	5.80727	5.60242	73	3.87497	11.3432	11.2025	26	1.39429	4.04107	4.22115	50	2.65889	7.94472	8.07482	49	3.38013	10.1103	10.3284	35	1.87957	5.39981	5.76348	46	2.91717	8.26317	8.33622	32	2.05234	6.1013	6.49714	52	3.26483	9.79344	10.4342	70	3.5602	10.443	10.1656	42	2.54199
Sgl002694	SGL_2	4514974..4517008		63	5.22911	14.3641	9.31492	39	3.16684	8.83814	5.46236	39	3.23143	9.45936	5.98492	41	3.432	9.94697	6.65642	33	2.73923	8.18477	5.32938	30	3.2303	9.66212	6.32351	38	3.18535	9.1512	6.25749	38	3.76159	10.6551	6.88644	29	2.90323	8.63086	5.88803	29	2.8421	8.52538	5.81909	42	3.33434	9.78045	6.09934	20	1.88947
Sgl002695	SGL_2	complement(4518519..4523369)		2	0.344991	0.947674	0.295712	0	0	0	0	0	0	0	0	2	0.347923	1.00839	0.324704	1	0.172506	0.515445	0.161496	0	0	0	0	0	0	0	0	0	0	0	0	0	0	0	0	0	0	0	0	0	0	0	0	0	0
Sgl002696	SGL_2	4523734..4528294		0	0	0	0	6	0.48288	1.34764	0.840363	0	0	0	0	0	0	0	0	0	0	0	0	0	0	0	0	0	0	0	0	0	0	0	0	0	0	0	0	0	0	0	0	0	0	0	0	0	0
Sgl002697	SGL_2	4534109..4535697		64	9.63955	26.4794	9.46277	71	10.4619	29.1974	9.9443	81	12.1788	35.651	12.4302	73	11.0886	32.138	11.8517	50	7.53135	22.5036	8.07482	74	14.4591	43.2486	15.598	49	7.45348	21.4131	8.06887	90	16.1666	45.7936	16.31	24	4.35997	12.9615	4.87285	52	9.24769	27.7401	10.4342	55	7.92341	23.2413	7.98723	49	8.40029
Sgl002698	SGL_2	complement(4550544..4551508)		14	2.9812	8.18921	2.06998	18	3.74981	10.4651	2.52109	1	0.212571	0.62226	0.15346	3	0.644257	1.86725	0.487055	9	1.9166	5.72677	1.45347	1	0.276246	0.826278	0.210784	4	0.860218	2.47132	0.658683	2	0.507917	1.43872	0.362444	2	0.513675	1.52708	0.406071	7	1.76	5.27945	1.40461	12	2.44409	7.16912	1.74267	4	0.969491
Sgl002699	SGL_2	complement(4561888..4575002)		314	16.592	45.5776	46.4267	164	8.4779	23.6604	22.9699	264	13.9257	40.7646	40.5133	172	9.16587	26.5655	27.9245	175	9.24771	27.632	28.2619	130	8.91142	26.6549	27.4019	230	12.2739	35.2618	37.8743	216	13.6121	38.5575	39.144	217	13.8301	41.1148	44.0587	250	15.5978	46.7884	50.1646	245	12.3825	36.321	35.5795	196	11.7882
Sgl002700	SGL_2	complement(4580063..4581557)		0	0	0	0	1	0.0672758	0.187755	0.140061	0	0	0	0	10	0.693521	2.01003	1.62352	0	0	0	0	0	0	0	0	12	0.833396	2.39427	1.97605	0	0	0	0	0	0	0	0	0	0	0	0	0	0	0	0	0	0
Sgl002701	SGL_2	complement(4594026..4597077)		48	4.34628	11.939	7.09708	95	8.41539	23.486	13.3058	58	5.2426	15.3467	8.90065	58	5.29639	15.3505	9.4164	49	4.43709	13.258	7.91332	50	5.87327	17.5675	10.5392	91	8.32154	23.907	14.985	100	10.7988	30.5887	18.1222	72	7.8633	23.3764	14.6186	50	5.34564	16.0352	10.0329	61	5.28298	15.4963	8.85856	56	5.77146
Sgl002702	SGL_2	4597298..4601456		1869	81.5092	223.902	276.343	2058	87.8046	245.048	288.245	1949	84.8499	248.381	299.093	1827	80.3547	232.892	296.617	977	42.6107	127.32	157.782	1358	76.83	229.806	286.244	1988	87.5588	251.548	327.366	1979	102.93	291.56	358.639	1023	53.8107	159.971	207.705	1751	90.1647	270.465	351.353	2125	88.6398	260.003	308.597	2021	100.319
Sgl002703	SGL_2	complement(4601971..4608840)		280	12.3096	33.814	41.3996	326	14.021	39.1303	45.6597	247	10.8399	31.7317	37.9045	221	9.7984	28.3987	35.8797	235	10.3319	30.8717	37.9516	150	8.55485	25.5883	31.6175	277	12.2985	35.3325	45.6138	241	12.6359	35.7923	43.6745	186	9.86271	29.3203	37.7646	169	8.77258	26.3149	33.9113	256	10.7646	31.5754	37.1769	323	16.1626
Sgl002704	SGL_2	4624248..4636577		1	0.0394842	0.108461	0.147856	0	0	0	0	0	0	0	0	0	0	0	0	0	0	0	0	0	0	0	0	0	0	0	0	1	0.0470895	0.133386	0.181222	0	0	0	0	1	0.0466205	0.139847	0.200658	1	0.0377656	0.110776	0.145222	1	0.0449413
Sgl002705	SGL_2	complement(4636206..4646679)		2	0.196042	0.53852	0.295712	3	0.287684	0.802878	0.420182	2	0.195701	0.572874	0.306919	3	0.296563	0.859529	0.487055	3	0.294081	0.878711	0.484489	8	1.01729	3.0428	1.68627	5	0.494967	1.42199	0.823354	32	3.74085	10.5963	5.79911	2	0.236454	0.702941	0.406071	5	0.578686	1.73587	1.00329	3	0.281264	0.825017	0.435667	1	0.111568
Sgl002706	SGL_2	4661914..4665729		29	3.292	9.04297	4.28782	41	4.55323	12.7073	5.74248	52	5.8926	17.2494	7.9799	36	4.12135	11.9449	5.84466	21	2.38401	7.12337	3.39142	25	3.68159	11.012	5.26959	20	2.29286	6.58717	3.29342	29	3.92609	11.121	5.25544	17	2.32759	6.91957	3.45161	12	1.60841	4.82471	2.4079	42	4.5602	13.3762	6.09934	19	2.45492
Sgl002707	SGL_2	complement(4669243..4669691)		3	1.59707	4.38708	0.443568	2	1.04161	2.90697	0.280121	4	2.12571	6.2226	0.613838	1	0.536881	1.55604	0.162352	2	1.06478	3.18154	0.322993	2	1.38123	4.13139	0.421567	0	0	0	0	4	2.53959	7.19362	0.724889	0	0	0	0	0	0	0	0	4	2.03674	5.97426	0.580889	0	0
Sgl002708	SGL_2	4700764..4703309		2	0.138151	0.379494	0.295712	0	0	0	0	0	0	0	0	0	0	0	0	0	0	0	0	0	0	0	0	0	0	0	0	0	0	0	0	0	0	0	0	0	0	0	0	0	0	0	0	0	0
Sgl002709	SGL_2	complement(4708385..4709566)		23	2.69001	7.38935	3.40068	59	6.75077	18.8403	8.26357	24	2.80208	8.20252	3.68303	24	2.83083	8.2046	3.89644	26	3.04107	9.08667	4.1989	21	3.18625	9.53037	4.42646	30	3.54351	10.1802	4.94012	37	5.16094	14.6189	6.70522	21	2.96239	8.80673	4.26375	18	2.48572	7.45637	3.61185	34	3.80345	11.1565	4.93756	20	2.66243
Sgl002710	SGL_2	complement(4803547..4811509)		254	20.8767	57.3473	37.5554	312	25.0875	70.015	43.6989	157	12.8816	37.7083	24.0931	143	11.8533	34.3545	23.2163	109	8.95944	26.7707	17.6031	136	14.5011	43.3741	28.6666	117	9.71181	27.9011	19.2665	137	13.4292	38.0394	24.8274	90	8.92208	26.524	18.2732	100	9.70468	29.1109	20.0658	132	10.3771	30.4385	19.1693	172	16.0908
Sgl002711	SGL_2	4848156..4849430		38	2.76074	7.58362	5.61852	16	1.1372	3.17373	2.24097	28	2.03068	5.94441	4.29687	16	1.1723	3.39767	2.59763	21	1.52576	4.55896	3.39142	13	1.22523	3.66479	2.74019	14	1.0272	2.95105	2.30539	15	1.29967	3.68144	2.71833	22	1.92779	5.73103	4.46678	18	1.54407	4.63172	3.61185	37	2.57108	7.54163	5.37323	24	1.98461
Sgl002712	SGL_2	complement(4905312..4906175)		284	30.4478	83.6388	41.9911	352	36.9194	103.036	49.3013	590	63.144	184.842	90.5411	281	30.3822	88.057	45.6209	352	37.7405	112.768	56.8467	184	25.5911	76.5455	38.7842	318	34.4311	98.9173	52.3653	288	36.824	104.308	52.192	244	31.5518	93.7986	49.5407	375	47.4704	142.396	75.2469	476	48.811	143.175	69.1258	329	40.1472
Sgl002713	SGL_2	4913607..4917333		47	2.51218	6.90085	6.94922	80	4.18329	11.6749	11.2048	66	3.52159	10.3088	10.1283	41	2.2101	6.40555	6.65642	62	3.31414	9.90261	10.0128	37	2.5656	7.67394	7.79899	24	1.29554	3.72196	3.9521	44	2.80483	7.94495	7.97377	30	1.93406	5.74967	6.09107	58	3.66045	10.9802	11.6382	62	3.1697	9.29751	9.00378	93	5.65793
Sgl002714	SGL_2	complement(4917851..4927184)		25	0.363654	0.998942	3.6964	65	0.924989	2.58149	9.10394	11	0.159729	0.467575	1.68805	20	0.293396	0.850351	3.24704	17	0.2473	0.738929	2.74544	21	0.39628	1.18531	4.42646	40	0.587618	1.68817	6.58683	23	0.399004	1.13022	4.16811	36	0.631607	1.87767	7.30928	8	0.137402	0.412161	1.60527	82	1.14087	3.34645	11.9082	40	0.662262
Sgl002715	SGL_2	complement(4954821..4967685)		0	0	0	0	3	0.189583	0.529093	0.420182	5	0.322415	0.943805	0.767298	2	0.130289	0.377617	0.324704	0	0	0	0	0	0	0	0	0	0	0	0	0	0	0	0	1	0.077911	0.231617	0.203036	1	0.0762704	0.228787	0.200658	3	0.185352	0.543683	0.435667	2	0.147046
Sgl002716	SGL_2	complement(4987674..4988741)		0	0	0	0	0	0	0	0	1	0.086581	0.253449	0.15346	0	0	0	0	0	0	0	0	0	0	0	0	0	0	0	0	0	0	0	0	2	0.209222	0.621984	0.406071	0	0	0	0	2	0.165914	0.486667	0.290445	3	0.296158
Sgl002717	SGL_2	complement(4999217..5001186)		0	0	0	0	0	0	0	0	1	0.130054	0.380708	0.15346	0	0	0	0	0	0	0	0	0	0	0	0	0	0	0	0	0	0	0	0	0	0	0	0	0	0	0	0	1	0.124611	0.365514	0.145222	0	0
Sgl002718	SGL_2	complement(5005578..5009607)		7	0.416984	1.14544	1.03499	4	0.233107	0.650564	0.560242	6	0.356792	1.04444	0.920757	4	0.240302	0.696467	0.649407	6	0.357437	1.06802	0.968978	1	0.0772779	0.231145	0.210784	1	0.06016	0.172834	0.164671	3	0.213129	0.603709	0.543666	2	0.143697	0.427189	0.406071	4	0.281342	0.843936	0.802634	5	0.284881	0.835628	0.726112	3	0.203406
Sgl002719	SGL_2	5014296..5019035		37	1.47538	4.05281	5.47067	11	0.429111	1.19758	1.54067	29	1.15436	3.37917	4.45033	14	0.562997	1.63174	2.27293	17	0.677919	2.02561	2.74544	19	0.982856	2.93981	4.00489	9	0.362436	1.04124	1.48204	13	0.618224	1.75118	2.35589	28	1.34666	4.0034	5.685	17	0.800396	2.40093	3.41119	33	1.2586	3.6918	4.79234	18	0.816952
Sgl002720	SGL_2	5025035..5030615		196	9.92103	27.2526	28.9797	167	8.26974	23.0795	23.3901	176	8.89315	26.0329	27.0089	93	4.74744	13.7595	15.0987	120	6.07447	18.1504	19.3796	95	6.23818	18.659	20.0244	112	5.72539	16.4485	18.4431	103	6.21782	17.6126	18.6659	108	6.59357	19.6017	21.9278	95	5.67777	17.0315	19.0625	153	7.40738	21.7277	22.219	87	5.01235
Sgl002721	SGL_2	5033209..5039818		194	17.1145	47.0128	28.684	246	21.2311	59.2524	34.4549	179	15.7637	46.145	27.4693	223	19.8401	57.5025	36.2045	200	17.6449	52.7227	32.2993	143	16.3656	48.9511	30.1421	245	21.828	62.7098	40.3443	193	20.3058	57.5182	34.9759	134	14.2582	42.3873	27.2068	187	19.4786	58.4295	37.5231	174	14.682	43.0659	25.2687	156	15.6642
Sgl002722	SGL_2	complement(5047806..5049187)		94	12.0432	33.0821	13.8984	120	15.0407	41.9762	16.8073	105	13.429	39.3108	16.1132	97	12.5332	36.3249	15.7481	96	12.3002	36.7527	15.5036	55	9.14134	27.3426	11.5931	107	13.8447	39.7745	17.6198	83	12.6821	35.9233	15.0414	83	12.8259	38.1294	16.852	71	10.7405	32.2181	14.2467	119	14.5825	42.7742	17.2815	93	13.5618
Sgl002723	SGL_2	complement(5052021..5055897)		298	21.7011	59.6118	44.061	385	27.4284	76.548	53.9233	327	23.7714	69.586	50.1813	232	17.0384	49.3824	37.6656	345	25.1252	75.0738	55.7162	176	16.6269	49.7326	37.0979	272	20.0041	57.4699	44.7905	221	19.1936	54.3679	40.0501	275	24.1542	71.8069	55.8348	206	17.7127	53.1325	41.3356	287	19.9903	58.6365	41.6788	271	22.4624
Sgl002724	SGL_2	5061251..5066000		8	0.440048	1.20879	1.18285	16	0.861002	2.40291	2.24097	29	1.59239	4.66141	4.45033	11	0.610208	1.76857	1.78587	23	1.26521	3.78044	3.71442	15	1.07037	3.20158	3.16175	20	1.11103	3.19188	3.29342	13	0.852812	2.41567	2.35589	8	0.530757	1.57786	1.62428	10	0.649476	1.94822	2.00658	8	0.420894	1.23459	1.16178	0	0
Sgl002725	SGL_2	complement(5068348..5086710)		127	2.94542	8.09094	18.7777	194	4.4017	12.2844	27.1717	189	4.3757	12.809	29.0038	109	2.54945	7.38907	17.6963	132	3.06157	9.14792	21.3175	81	2.43704	7.28941	17.0735	86	2.01432	5.78694	14.1617	145	4.01062	11.3605	26.2772	89	2.4896	7.4012	18.0702	112	3.06701	9.20005	22.4737	176	3.90417	11.4519	25.5591	104	2.74535
Sgl002726	SGL_2	5089944..5092921		0	0	0	0	0	0	0	0	0	0	0	0	0	0	0	0	0	0	0	0	0	0	0	0	0	0	0	0	0	0	0	0	2	0.109911	0.326748	0.406071	0	0	0	0	0	0	0	0	0	0
Sgl002727	SGL_2	complement(5094230..5119735)		21	0.266616	0.732382	3.10497	60	0.745234	2.07982	8.40363	42	0.532302	1.55821	6.4453	33	0.422529	1.22462	5.35761	89	1.13001	3.37646	14.3732	208	3.42582	10.2469	43.843	21	0.26926	0.773559	3.45809	56	0.847921	2.40182	10.1484	317	4.85425	14.4309	64.3623	37	0.554654	1.66378	7.42436	23	0.279298	0.81925	3.34011	197	2.84678
Sgl002728	SGL_2	complement(5136540..5155556)		3836	54.3316	149.247	567.175	3593	49.7858	138.944	503.238	3508	49.5993	145.192	538.336	3378	48.2513	139.847	548.424	3178	45.0147	134.503	513.235	2316	42.5546	127.285	488.175	3494	49.9785	143.583	575.36	3236	54.6617	154.835	586.435	2767	47.2693	140.524	561.8	2557	42.762	128.272	513.084	3585	48.5664	142.457	520.622	2953	47.6057
Sgl002729	SGL_2	5159589..5163574		269	24.7935	68.1067	39.7732	186	16.7715	46.8066	26.0513	275	25.3023	74.0675	42.2014	326	30.3025	87.8259	52.9267	241	22.2141	66.3755	38.9206	216	25.827	77.2508	45.5293	253	23.5501	67.6571	41.6617	314	34.5156	97.7689	56.9038	150	16.6753	49.573	30.4553	169	18.3919	55.1697	33.9113	276	24.3314	71.3702	40.0814	137	14.3723
Sgl002730	SGL_2	complement(5164455..5165612)		7	0.55994	1.53813	1.03499	13	1.01733	2.83919	1.82079	11	0.878371	2.57126	1.68805	21	1.6941	4.91	3.40939	17	1.35994	4.06347	2.74544	6	0.622627	1.86234	1.2647	17	1.37334	3.94547	2.7994	14	1.33558	3.78318	2.53711	5	0.482402	1.43411	1.01518	10	0.944488	2.83316	2.00658	2	0.153019	0.448844	0.290445	6	0.546281
Sgl002731	SGL_2	5172689..5188423		103	16.1436	44.3459	15.2292	84	12.8801	35.9461	11.7651	62	9.70059	28.3965	9.51449	132	20.8648	60.4725	21.4304	81	12.6963	37.9362	13.0812	81	16.4696	49.2621	17.0735	115	18.2032	52.2961	18.9371	75	14.0193	39.711	13.5917	61	11.5316	34.2817	12.3852	95	17.5809	52.7371	19.0625	70	10.4939	30.7811	10.1656	61	10.8822
Sgl002732	SGL_2	complement(5174570..5184741)		146	13.4835	37.0387	21.587	258	23.3101	65.0548	36.1356	175	16.1336	47.2279	26.8554	203	18.907	54.7982	32.9574	232	21.4272	64.0241	37.4671	98	11.7412	35.1189	20.6568	192	17.9076	51.4469	31.6168	165	18.1734	51.4778	29.9017	109	12.1415	36.0949	22.1309	195	21.2637	63.7843	39.1284	168	14.84	43.5293	24.3973	126	13.2447
Sgl002733	SGL_2	complement(5201225..5201985)		0	0	0	0	0	0	0	0	0	0	0	0	0	0	0	0	0	0	0	0	4	0.931528	2.78629	0.843134	0	0	0	0	0	0	0	0	0	0	0	0	0	0	0	0	0	0	0	0	0	0
Sgl002734	SGL_2	complement(5212677..5213938)		26	3.85958	10.6021	3.84425	23	3.34018	9.32188	3.22139	21	3.11192	9.10953	3.22265	26	3.89239	11.2813	4.22115	15	2.22682	6.6537	2.42244	15	2.88863	8.64017	3.16175	23	3.44811	9.90608	3.78743	16	2.83261	8.02366	2.89955	12	2.14854	6.3873	2.43643	13	2.27858	6.83501	2.60856	23	3.26563	9.57893	3.34011	26	4.39301
Sgl001858	SGL_3	69668..70144		0	0	0	0	3	0.56994	1.59061	0.420182	0	0	0	0	0	0	0	0	0	0	0	0	0	0	0	0	1	0.196119	0.563431	0.164671	0	0	0	0	0	0	0	0	0	0	0	0	0	0	0	0	0	0
Sgl001859	SGL_3	95979..96975		0	0	0	0	6	0.955576	2.66685	0.840363	0	0	0	0	11	1.80596	5.23422	1.78587	4	0.651217	1.94583	0.645985	0	0	0	0	0	0	0	0	0	0	0	0	11	2.15987	6.42097	2.23339	0	0	0	0	0	0	0	0	0	0
Sgl001860	SGL_3	107233..153554		45	0.990342	2.72043	6.65351	37	0.796616	2.22322	5.18224	24	0.527262	1.54345	3.68303	59	1.30948	3.79528	9.57876	25	0.550224	1.64406	4.03741	74	2.1127	6.31929	15.598	123	2.73378	7.85389	20.2545	76	1.99474	5.6503	13.7729	53	1.40684	4.18232	10.7609	39	1.01342	3.03995	7.82568	58	1.22088	3.58115	8.42289	46	1.15226
Sgl001861	SGL_3	174316..257397		374	5.80004	15.9324	55.2981	236	3.58052	9.99263	33.0543	150	2.32216	6.79767	23.0189	579	9.05552	26.2456	94.0017	165	2.559	7.64624	26.6469	433	8.71126	26.0562	91.2693	744	11.6525	33.4764	122.515	608	11.2451	31.8528	110.183	305	5.70499	16.9601	61.9259	488	8.93578	26.8045	97.9213	308	4.56859	13.4008	44.7285	274	4.8365
Sgl001862	SGL_3	257403..274236		500	22.4069	61.5507	73.9279	172	7.54075	21.045	24.0904	126	5.63669	16.5003	19.3359	621	28.0659	81.3434	100.82	161	7.21545	21.5597	26.0009	343	19.9406	59.6443	72.2988	953	43.1311	123.911	156.931	399	21.3248	60.4045	72.3076	349	18.864	56.0797	70.8594	478	25.2925	75.8696	95.9147	284	12.1731	35.7068	41.2431	288	14.6901
Sgl001863	SGL_3	complement(261757..262224)		0	0	0	0	0	0	0	0	0	0	0	0	0	0	0	0	0	0	0	0	0	0	0	0	0	0	0	0	0	0	0	0	0	0	0	0	0	0	0	0	0	0	0	0	0	0
Sgl001864	SGL_3	complement(283597..307280)		2961	41.5572	114.156	437.801	1138	15.6252	43.6072	159.389	909	12.7354	37.2805	139.495	3332	47.1616	136.689	540.956	810	11.3689	33.9702	130.812	2927	53.2923	159.402	616.964	5388	76.3698	219.403	887.246	3672	61.4626	174.099	665.448	2398	40.5932	120.677	486.879	2427	40.219	120.644	486.998	1732	23.2503	68.1989	251.525	1324	21.1503
Sgl001865	SGL_3	308631..309658		2	0.410776	1.12838	0.295712	8	1.60746	4.48615	1.12048	15	3.07545	9.00277	2.30189	54	11.1852	32.4182	8.767	12	2.46481	7.36481	1.93796	30	7.99338	23.9089	6.32351	105	21.7796	62.5708	17.2904	11	2.69444	7.63226	1.99344	94	23.2862	69.2264	19.0853	4	0.970037	2.9098	0.802634	36	7.07213	20.7443	5.228	2	0.467548
Sgl001866	SGL_3	complement(311359..385203)		1786	13.4044	36.8213	264.071	522	3.83276	10.6966	73.1116	714	5.34942	15.6594	109.57	2302	17.424	50.4999	373.734	321	2.40934	7.19906	51.8403	1432	13.9426	41.7035	301.842	3643	27.6129	79.3291	599.896	1469	13.1489	37.2455	266.215	2239	20.2683	60.2544	454.597	1234	10.9354	32.8027	247.612	964	6.92016	20.2986	139.994	785	6.7059
Sgl001867	SGL_3	complement(387596..387928)		66	18.3591	50.4316	9.75849	56	15.2395	42.5308	7.84339	21	5.83135	17.0701	3.22265	54	15.1487	43.9057	8.767	11	3.06004	9.14334	1.77646	170	61.3466	183.493	35.8332	251	70.5127	202.576	41.3324	431	142.983	405.014	78.1067	0	0	0	0	166	54.5216	163.548	33.3093	162	43.1018	126.428	23.526	87	27.5453
Sgl001868	SGL_3	389359..396624		940	37.4022	102.742	138.984	547	21.2927	59.4244	76.6131	262	10.4067	30.4635	40.2064	1284	51.524	149.332	208.46	101	4.01899	12.0087	16.3111	1544	79.6985	238.385	325.45	2524	101.425	291.384	415.629	1579	74.9292	212.244	286.15	1111	53.3186	158.508	225.573	2382	111.909	335.69	477.968	952	36.2308	106.274	138.252	594	26.9015
Sgl001869	SGL_3	complement(400002..433974)		194	6.50388	17.8659	28.684	256	8.39625	23.4325	35.8555	354	11.8472	34.6804	54.3247	134	4.53055	13.1309	21.7551	239	8.013	23.9427	38.5976	123	5.34946	16.0007	25.9264	192	6.50067	18.6758	31.6168	95	3.79835	10.7592	17.2161	104	4.20533	12.5018	21.1157	149	5.89808	17.6923	29.8981	227	7.27896	21.351	32.9655	213	8.12778
Sgl001870	SGL_3	415013..417470		3	0.254478	0.69904	0.443568	0	0	0	0	0	0	0	0	0	0	0	0	0	0	0	0	1	0.110043	0.329149	0.210784	1	0.0856674	0.246114	0.164671	4	0.404659	1.14624	0.724889	0	0	0	0	1	0.100157	0.30044	0.200658	1	0.0811338	0.237986	0.145222	1	0.0965496
Sgl001871	SGL_3	complement(473409..487687)		0	0	0	0	0	0	0	0	2	0.0816139	0.238908	0.306919	1	0.0412256	0.119484	0.162352	1	0.0408807	0.122151	0.161496	0	0	0	0	0	0	0	0	0	0	0	0	13	0.64096	1.90548	2.63946	0	0	0	0	6	0.234593	0.688121	0.871334	3	0.139584
Sgl001872	SGL_3	complement(495673..503133)		27	1.71891	4.72176	3.99211	16	0.996514	2.7811	2.24097	0	0	0	0	9	0.577839	1.67475	1.46117	12	0.764005	2.28284	1.93796	0	0	0	0	13	0.835831	2.40126	2.14072	14	1.06296	3.01094	2.53711	37	2.8411	8.44616	7.51232	25	1.87924	5.63712	5.01646	23	1.40052	4.10808	3.34011	25	1.81155
Sgl001873	SGL_3	complement(583338..587835)		33	2.23123	6.1291	4.87924	57	3.77034	10.5224	7.98345	17	1.14742	3.35884	2.60881	24	1.63651	4.7431	3.89644	17	1.14949	3.43467	2.74544	15	1.3157	3.93538	3.16175	30	2.04851	5.88518	4.94012	11	0.887001	2.51252	1.99344	25	2.03877	6.06094	5.07589	16	1.27733	3.83159	3.21053	91	5.88498	17.2621	13.2152	70	5.38705
Sgl001874	SGL_3	complement(606103..606981)		0	0	0	0	3	0.309285	0.863163	0.420182	7	0.736382	2.15561	1.07422	2	0.212554	0.616045	0.324704	5	0.526938	1.57448	0.807482	3	0.410127	1.22673	0.632351	2	0.212853	0.611505	0.329342	2	0.251358	0.711997	0.362444	1	0.127104	0.377861	0.203036	3	0.373282	1.11973	0.601975	2	0.201588	0.591309	0.290445	0	0
Sgl001875	SGL_3	complement(668229..681258)		0	0	0	0	0	0	0	0	20	0.989497	2.89656	3.06919	21	1.04963	3.04215	3.40939	26	1.28867	3.85053	4.1989	14	0.900128	2.69237	2.95097	0	0	0	0	4	0.23643	0.669711	0.724889	0	0	0	0	1	0.0585188	0.175538	0.200658	2	0.094808	0.278096	0.290445	0	0
Sgl001876	SGL_3	complement(706987..716850)		3	0.22125	0.607764	0.443568	2	0.1443	0.402718	0.280121	6	0.441729	1.29307	0.920757	7	0.520638	1.50897	1.13646	2	0.147509	0.440755	0.322993	9	0.86107	2.57554	1.89705	5	0.372407	1.06989	0.823354	17	1.49524	4.23542	3.08078	0	0	0	0	4	0.348318	1.04484	0.802634	8	0.564319	1.65529	1.16178	4	0.335771
Sgl001877	SGL_3	733177..755988		692	32.7208	89.8825	102.316	588	27.2	75.9107	82.3556	566	26.7163	78.2066	86.8581	631	30.09	87.21	102.444	418	19.7661	59.0607	67.5055	501	30.7319	91.9218	105.603	643	30.7054	88.2135	105.883	770	43.4219	122.997	139.541	589	33.5914	99.8622	119.588	540	30.1484	90.4356	108.356	561	25.3719	74.4221	81.4697	492	26.4791
Sgl001878	SGL_3	complement(766776..769882)		0	0	0	0	0	0	0	0	0	0	0	0	2	0.277615	0.804611	0.324704	0	0	0	0	14	2.49976	7.47702	2.95097	0	0	0	0	3	0.492446	1.3949	0.543666	0	0	0	0	0	0	0	0	0	0	0	0	2	0.31332
Sgl001879	SGL_3	777161..777709		0	0	0	0	0	0	0	0	0	0	0	0	0	0	0	0	0	0	0	0	0	0	0	0	0	0	0	0	0	0	0	0	0	0	0	0	0	0	0	0	0	0	0	0	0	0
Sgl001880	SGL_3	781925..806259		7	0.332007	0.912009	1.03499	11	0.510407	1.42446	1.54067	3	0.142041	0.415796	0.460379	1	0.0478327	0.138634	0.162352	35	1.66014	4.96046	5.65237	2	0.123059	0.368081	0.421567	6	0.2874	0.825672	0.988025	3	0.169696	0.48068	0.543666	8	0.457652	1.36053	1.62428	11	0.616021	1.84787	2.20724	7	0.317556	0.931471	1.01656	0	0
Sgl001881	SGL_3	complement(839108..846902)		0	0	0	0	1	0.0733175	0.204617	0.140061	0	0	0	0	0	0	0	0	0	0	0	0	0	0	0	0	2	0.151373	0.434881	0.329342	1	0.0893786	0.253174	0.181222	0	0	0	0	0	0	0	0	0	0	0	0	0	0
Sgl001882	SGL_3	850366..852679		0	0	0	0	2	0.257079	0.717466	0.280121	4	0.524644	1.53579	0.613838	0	0	0	0	95	12.4828	37.2985	15.3421	0	0	0	0	0	0	0	0	18	2.82056	7.98951	3.262	1	0.158474	0.47112	0.203036	28	4.34384	13.0301	5.61844	1	0.125671	0.368625	0.145222	11	1.64504
Sgl001883	SGL_3	887186..888689		0	0	0	0	0	0	0	0	0	0	0	0	0	0	0	0	0	0	0	0	0	0	0	0	0	0	0	0	0	0	0	0	0	0	0	0	0	0	0	0	0	0	0	0	0	0
Sgl001884	SGL_3	898300..901855		0	0	0	0	1	0.104161	0.290697	0.140061	2	0.212571	0.62226	0.306919	1	0.107376	0.311209	0.162352	0	0	0	0	2	0.276246	0.826278	0.421567	2	0.215055	0.617831	0.329342	0	0	0	0	2	0.256838	0.763539	0.406071	0	0	0	0	0	0	0	0	0	0
Sgl001885	SGL_3	910188..918783		0	0	0	0	1	0.133265	0.371922	0.140061	25	3.39958	9.95159	3.83649	13	1.78592	5.17614	2.11057	1	0.136229	0.40705	0.161496	0	0	0	0	0	0	0	0	1	0.162459	0.46018	0.181222	3	0.492901	1.46532	0.609107	5	0.804204	2.41235	1.00329	0	0	0	0	19	2.9459
Sgl001886	SGL_3	960902..961648		0	0	0	0	0	0	0	0	0	0	0	0	7	1.55695	4.51253	1.13646	1	0.220561	0.659033	0.161496	1	0.286112	0.855788	0.210784	5	1.11368	3.19948	0.823354	2	0.526057	1.49011	0.362444	2	0.532021	1.58162	0.406071	0	0	0	0	2	0.421896	1.23753	0.290445	0	0
Sgl001887	SGL_3	complement(978258..978604)		0	0	0	0	3	1.05373	2.94078	0.420182	1	0.358405	1.04916	0.15346	3	1.08625	3.14828	0.487055	4	1.43621	4.29138	0.645985	0	0	0	0	4	1.45037	4.16677	0.658683	0	0	0	0	2	0.86608	2.57472	0.406071	1	0.423921	1.27163	0.200658	0	0	0	0	0	0
Sgl001888	SGL_3	983326..985079		0	0	0	0	0	0	0	0	0	0	0	0	1	0.0712565	0.206523	0.162352	8	0.565282	1.68906	1.29197	0	0	0	0	12	0.856282	2.46001	1.97605	6	0.505592	1.43214	1.08733	0	0	0	0	0	0	0	0	0	0	0	0	0	0
Sgl001889	SGL_3	complement(987082..988092)		0	0	0	0	0	0	0	0	0	0	0	0	0	0	0	0	1	0.0916277	0.273782	0.161496	0	0	0	0	5	0.462655	1.32916	0.823354	0	0	0	0	0	0	0	0	1	0.108182	0.324511	0.200658	1	0.0876341	0.257053	0.145222	0	0
Sgl001890	SGL_3	998911..1000353		248	15.9198	43.7309	36.6683	385	24.178	67.4768	53.9233	402	25.7605	75.4086	61.6907	311	20.1336	58.3533	50.4914	353	22.6614	67.7119	57.0082	255	21.2354	63.5169	53.7498	382	24.7648	71.1469	62.9042	358	27.4075	77.6343	64.8775	246	19.0466	56.6225	49.9468	256	19.4034	58.2041	51.3685	502	30.8221	90.4089	72.9016	332	24.2574
Sgl001891	SGL_3	complement(1002615..1012237)		14	0.451696	1.24079	2.06998	9	0.284077	0.792811	1.26055	3	0.0966233	0.282846	0.460379	7	0.227768	0.66014	1.13646	30	0.96798	2.89231	4.84489	2	0.083711	0.250387	0.421567	2	0.0651681	0.187221	0.329342	1	0.0384786	0.108994	0.181222	10	0.389148	1.15688	2.03036	2	0.0761907	0.228548	0.401317	0	0	0	0	5	0.183616
Sgl001892	SGL_3	1105432..1116306		2	0.263903	0.72493	0.295712	0	0	0	0	0	0	0	0	2	0.266146	0.771372	0.324704	0	0	0	0	0	0	0	0	0	0	0	0	0	0	0	0	0	0	0	0	0	0	0	0	0	0	0	0	3	0.450565
Sgl001893	SGL_3	1116493..1116726		0	0	0	0	0	0	0	0	0	0	0	0	2	0.798438	2.31412	0.324704	0	0	0	0	0	0	0	0	0	0	0	0	0	0	0	0	0	0	0	0	2	0.934801	2.8041	0.401317	0	0	0	0	1	0.450565
Sgl001894	SGL_3	1129192..1130246		0	0	0	0	0	0	0	0	0	0	0	0	0	0	0	0	0	0	0	0	1	0.207542	0.620779	0.210784	0	0	0	0	3	0.572394	1.62136	0.543666	0	0	0	0	0	0	0	0	0	0	0	0	0	0
Sgl001895	SGL_3	complement(1140241..1141307)		0	0	0	0	1	0.153334	0.42793	0.140061	3	0.469383	1.37403	0.460379	0	0	0	0	0	0	0	0	0	0	0	0	0	0	0	0	0	0	0	0	0	0	0	0	0	0	0	0	0	0	0	0	0	0
Sgl001896	SGL_3	1145431..1156444		953	12.3533	33.9339	140.907	981	12.4403	34.7189	137.399	1287	16.6537	48.7502	197.502	1017	13.2949	38.5327	165.112	872	11.304	33.7761	140.825	577	9.70283	29.0221	121.622	1455	19.0475	54.7216	239.596	942	14.5626	41.2501	170.711	933	14.587	43.365	189.432	1010	15.4584	46.3701	202.665	999	12.3859	36.3309	145.077	876	12.9245
Sgl001897	SGL_3	1174068..1188377		328	6.23234	17.12	48.4967	331	6.1529	17.1717	46.36	247	4.68507	13.7146	37.9045	226	4.33073	12.5518	36.6915	255	4.84556	14.4785	41.1816	141	3.4756	10.3958	29.7205	298	5.71847	16.4286	49.0719	243	5.5066	15.598	44.037	191	4.3773	13.0131	38.7798	165	3.70181	11.1043	33.1086	264	4.79793	14.0735	38.3387	156	3.37383
Sgl001898	SGL_3	complement(1189921..1192976)		317	27.4171	75.3135	46.8703	215	18.1918	50.7702	30.113	286	24.6928	72.2833	43.8894	190	16.5726	48.0325	30.8468	384	33.2139	99.2426	62.0146	239	26.816	80.2091	50.3773	196	17.12	49.1842	32.2755	203	20.9391	59.3121	36.7881	161	16.7952	49.9295	32.6887	162	16.5436	49.6256	32.5067	292	24.1556	70.8544	42.4049	261	25.6936
Sgl001899	SGL_3	complement(1198509..1205927)		2	0.0959897	0.263679	0.295712	2	0.0939072	0.262079	0.280121	2	0.0958223	0.280501	0.306919	4	0.193611	0.561143	0.649407	1	0.0479977	0.143417	0.161496	1	0.0622627	0.186234	0.210784	4	0.193883	0.557008	0.658683	2	0.114479	0.324272	0.362444	28	1.62087	4.8186	5.685	0	0	0	0	8	0.367246	1.07722	1.16178	1	0.0546281
Sgl001900	SGL_3	complement(1234062..1242861)		9	0.428182	1.1762	1.3307	2	0.0930873	0.259791	0.280121	4	0.189971	0.556103	0.613838	6	0.287881	0.834366	0.974111	0	0	0	0	0	0	0	0	3	0.144143	0.414108	0.494012	5	0.283698	0.803602	0.906111	9	0.516445	1.53531	1.82732	16	0.898792	2.69609	3.21053	21	0.955603	2.80302	3.04967	10	0.541511
Sgl001901	SGL_3	complement(1259162..1264843)		188	8.95805	24.6074	27.7969	364	16.968	47.3549	50.982	318	15.126	44.2784	48.8001	212	10.1875	29.5264	34.4186	239	11.3888	34.0297	38.5976	184	11.3738	34.0202	38.7842	234	11.2605	32.3503	38.533	242	13.7522	38.9544	43.8558	218	12.5288	37.2461	44.2618	173	9.73318	29.1964	34.7139	273	12.442	36.4956	39.6457	173	9.3826
Sgl001902	SGL_3	1288677..1290439		0	0	0	0	0	0	0	0	0	0	0	0	0	0	0	0	0	0	0	0	0	0	0	0	0	0	0	0	0	0	0	0	2	0.310345	0.922609	0.406071	0	0	0	0	0	0	0	0	0	0
Sgl001903	SGL_3	1298254..1300870		265	45.7113	125.567	39.1818	545	91.9705	256.674	76.333	295	50.7974	148.699	45.2706	344	59.8427	173.442	55.849	494	85.2179	254.63	79.7792	213	47.664	142.568	44.8969	344	59.9269	172.164	56.6468	275	56.5732	160.249	49.8361	305	63.4561	188.645	61.9259	252	51.3253	153.959	50.5659	252	41.5768	121.955	36.596	304	59.686
Sgl001904	SGL_3	complement(1308429..1313622)		1	0.0689211	0.189323	0.147856	12	0.809111	2.2581	1.68073	4	0.275204	0.805605	0.613838	7	0.486548	1.41016	1.13646	3	0.206776	0.617844	0.484489	9	0.80469	2.4069	1.89705	3	0.208814	0.599903	0.494012	3	0.246589	0.698488	0.543666	0	0	0	0	0	0	0	0	13	0.856976	2.51372	1.88789	0	0
Sgl001905	SGL_3	complement(1335928..1352371)		1026	30.7269	84.4055	151.7	1160	33.9863	94.8502	162.47	983	29.3878	86.027	150.851	1071	32.3472	93.752	173.879	1092	32.7055	97.7236	176.354	679	26.38	78.9051	143.122	878	26.5554	76.291	144.581	868	31.0022	87.8166	157.301	714	25.7909	76.6723	144.967	720	25.46	76.3717	144.474	1084	31.0509	91.08	157.421	703	23.9634
Sgl001906	SGL_3	1357317..1358262		108	26.2573	72.1277	15.9684	62	14.7466	41.1554	8.68375	91	22.0857	64.6514	13.9648	100	24.519	71.0634	16.2352	86	20.9099	62.4784	13.8887	74	23.3395	69.8107	15.598	87	21.3615	61.3696	14.3264	97	28.1254	79.668	17.5785	61	17.8876	53.1772	12.3852	66	18.9463	56.8328	13.2435	103	23.9517	70.2564	14.9579	80	22.138
Sgl001907	SGL_3	1399929..1400438		2	0.363255	0.997845	0.295712	0	0	0	0	0	0	0	0	0	0	0	0	0	0	0	0	0	0	0	0	0	0	0	0	0	0	0	0	0	0	0	0	0	0	0	0	1	0.173722	0.509569	0.145222	0	0
Sgl001908	SGL_3	complement(1418440..1434706)		22	1.02508	2.81585	3.25283	1	0.0455837	0.127217	0.140061	0	0	0	0	1	0.0469906	0.136193	0.162352	1	0.0465974	0.139232	0.161496	0	0	0	0	2	0.0941134	0.270379	0.329342	0	0	0	0	2	0.112399	0.334144	0.406071	1	0.055016	0.16503	0.200658	1	0.0445664	0.130725	0.145222	0	0
Sgl001909	SGL_3	1596587..1603409		30	2.1213	5.82711	4.43568	66	4.56561	12.7419	9.244	4	0.282347	0.826513	0.613838	16	1.14097	3.30689	2.59763	27	1.90928	5.70491	4.3604	13	1.1925	3.56687	2.74019	17	1.21399	3.48768	2.7994	5	0.421649	1.19436	0.906111	10	0.852857	2.53542	2.03036	10	0.834899	2.50443	2.00658	20	1.35264	3.96764	2.90445	5	0.402413
Sgl001910	SGL_3	complement(1643174..1645268)		0	0	0	0	0	0	0	0	0	0	0	0	0	0	0	0	0	0	0	0	0	0	0	0	0	0	0	0	0	0	0	0	0	0	0	0	0	0	0	0	0	0	0	0	0	0
Sgl001911	SGL_3	complement(1699431..1701553)		0	0	0	0	1	0.117081	0.326753	0.140061	1	0.119468	0.34972	0.15346	3	0.362083	1.04943	0.487055	1	0.119684	0.357615	0.161496	5	0.776273	2.32191	1.05392	0	0	0	0	0	0	0	0	8	1.15477	3.43297	1.62428	4	0.565229	1.69551	0.802634	2	0.228936	0.671526	0.290445	1	0.136217
Sgl001912	SGL_3	1703060..1703416		7	1.81627	4.98923	1.03499	3	0.761517	2.12527	0.420182	5	1.29508	3.79108	0.767298	5	1.30837	3.79204	0.811759	7	1.81639	5.42733	1.13047	4	1.34641	4.02724	0.843134	0	0	0	0	5	1.54723	4.38267	0.906111	8	2.50363	7.4429	1.62428	3	0.91909	2.75698	0.601975	4	0.992696	2.91183	0.580889	7	2.0673
Sgl001913	SGL_3	complement(1747601..1766651)		0	0	0	0	0	0	0	0	0	0	0	0	0	0	0	0	0	0	0	0	0	0	0	0	0	0	0	0	4	0.13012	0.368578	0.724889	0	0	0	0	0	0	0	0	0	0	0	0	0	0
Sgl001914	SGL_3	1777985..1779744		4	0.311361	0.855296	0.591423	14	1.06612	2.97537	1.96085	29	2.25343	6.59648	4.45033	2	0.157004	0.455045	0.324704	2	0.15569	0.4652	0.322993	0	0	0	0	0	0	0	0	3	0.278501	0.788881	0.543666	2	0.187772	0.558217	0.406071	0	0	0	0	0	0	0	0	0	0
Sgl001915	SGL_3	1790128..1790646		0	0	0	0	0	0	0	0	0	0	0	0	0	0	0	0	0	0	0	0	0	0	0	0	0	0	0	0	0	0	0	0	0	0	0	0	0	0	0	0	0	0	0	0	0	0
Sgl001916	SGL_3	complement(1819042..1823666)		7	0.578421	1.5889	1.03499	0	0	0	0	2	0.164975	0.482932	0.306919	3	0.250002	0.724581	0.487055	0	0	0	0	3	0.321589	0.961903	0.632351	3	0.250353	0.719241	0.494012	1	0.0985477	0.279146	0.181222	2	0.19933	0.592577	0.406071	0	0	0	0	4	0.316139	0.927316	0.580889	2	0.188104
Sgl001917	SGL_3	1833027..1833857		0	0	0	0	0	0	0	0	0	0	0	0	0	0	0	0	0	0	0	0	0	0	0	0	0	0	0	0	0	0	0	0	0	0	0	0	0	0	0	0	0	0	0	0	0	0
Sgl001918	SGL_3	complement(1834097..1839171)		0	0	0	0	3	0.071807	0.200401	0.420182	0	0	0	0	1	0.0246744	0.0715139	0.162352	0	0	0	0	1	0.0317399	0.0949369	0.210784	0	0	0	0	0	0	0	0	1	0.0295099	0.0877283	0.203036	0	0	0	0	1	0.0234015	0.0686425	0.145222	0	0
Sgl001919	SGL_3	1851449..1861308		8	0.432598	1.18833	1.18285	8	0.423213	1.18112	1.12048	0	0	0	0	4	0.218137	0.632228	0.649407	11	0.594858	1.77743	1.77646	1	0.0701501	0.209825	0.210784	30	1.63833	4.70677	4.94012	16	1.03185	2.9228	2.89955	1	0.0652214	0.193893	0.203036	9	0.574633	1.72371	1.80593	3	0.155163	0.455132	0.435667	3	0.184645
Sgl001920	SGL_3	1874072..1875191		0	0	0	0	2	0.475698	1.32759	0.280121	0	0	0	0	0	0	0	0	0	0	0	0	0	0	0	0	0	0	0	0	0	0	0	0	0	0	0	0	0	0	0	0	0	0	0	0	0	0
Sgl001921	SGL_3	complement(1889821..1890447)		2	0.295471	0.811644	0.295712	0	0	0	0	0	0	0	0	0	0	0	0	0	0	0	0	0	0	0	0	1	0.149201	0.428639	0.164671	2	0.352383	0.998158	0.362444	0	0	0	0	0	0	0	0	5	0.706524	2.07241	0.726112	0	0
Sgl001922	SGL_3	complement(1890506..1890886)		0	0	0	0	0	0	0	0	0	0	0	0	0	0	0	0	0	0	0	0	0	0	0	0	0	0	0	0	0	0	0	0	0	0	0	0	0	0	0	0	0	0	0	0	0	0
Sgl001923	SGL_3	1895885..1901428		7	0.558493	1.53415	1.03499	1	0.0780538	0.217835	0.140061	0	0	0	0	3	0.241388	0.699617	0.487055	0	0	0	0	0	0	0	0	8	0.644608	1.8519	1.31737	4	0.38061	1.07811	0.724889	0	0	0	0	6	0.565229	1.69551	1.20395	0	0	0	0	0	0
Sgl001924	SGL_3	complement(1925621..1930891)		0	0	0	0	0	0	0	0	0	0	0	0	0	0	0	0	1	0.101241	0.302507	0.161496	0	0	0	0	1	0.102239	0.293723	0.164671	0	0	0	0	0	0	0	0	0	0	0	0	0	0	0	0	1	0.115226
Sgl001925	SGL_3	1957778..1958248		0	0	0	0	0	0	0	0	0	0	0	0	0	0	0	0	0	0	0	0	0	0	0	0	0	0	0	0	0	0	0	0	0	0	0	0	0	0	0	0	0	0	0	0	0	0
Sgl001926	SGL_3	complement(1963065..1975909)		506	14.1475	38.8626	74.8151	538	14.7159	41.0697	75.3526	668	18.6444	54.5778	102.511	855	24.1086	69.874	138.811	850	23.7671	71.0156	137.272	684	24.8096	74.2079	144.176	758	21.4035	61.4903	124.82	517	17.2394	48.8322	93.6918	986	33.2509	98.8498	200.193	616	20.3359	61.0013	123.606	1065	28.4808	83.5414	154.662	432	13.7479
Sgl001927	SGL_3	1999322..2020340		3014	53.2698	146.33	445.638	2443	42.2411	117.888	342.168	2614	46.1196	135.006	401.143	2123	37.841	109.675	344.673	2057	36.3579	108.637	332.198	1759	40.3308	120.633	370.768	1899	33.896	97.38	312.71	1745	36.7818	104.188	316.233	2152	45.875	136.379	436.933	2291	47.8097	143.414	459.708	3159	53.4023	156.642	458.757	2421	48.7028
Sgl001928	SGL_3	complement(2020479..2029418)		271	15.0316	41.2911	40.0689	218	11.8295	33.0142	30.5332	275	15.2269	44.5736	42.2014	201	11.2436	32.5875	32.6327	237	13.1465	39.2815	38.2746	156	11.2252	33.5756	32.8822	201	11.2595	32.3473	33.0988	180	11.9072	33.7282	32.62	215	14.3837	42.7605	43.6527	161	10.5442	31.6293	32.306	243	12.8918	37.8149	35.289	208	13.1317
Sgl001929	SGL_3	complement(2080108..2100951)		44	3.05985	8.40527	6.50566	55	3.74184	10.4428	7.70333	43	2.9851	8.73827	6.59876	25	1.75333	5.08168	4.05879	44	3.06004	9.14334	7.10584	22	1.98474	5.93655	4.63724	50	3.51159	10.0885	8.23354	16	1.32699	3.75883	2.89955	24	2.01305	5.98449	4.87285	12	0.985331	2.95568	2.4079	77	5.12166	15.0231	11.1821	10	0.791533
Sgl001930	SGL_3	complement(2141562..2146593)		170	18.0379	49.5494	25.1355	138	14.3249	39.9784	19.3284	201	21.29	62.3222	30.8454	209	22.3645	64.8191	33.9315	124	13.1579	39.3155	20.0255	131	18.0319	53.9352	27.6126	155	16.6095	47.7173	25.524	202	25.5617	72.4059	36.6069	152	19.4526	57.8295	30.8614	156	19.5441	58.626	31.3027	121	12.2799	36.0201	17.5719	153	18.4778
Sgl001931	SGL_3	complement(2147994..2150204)		0	0	0	0	3	0.301398	0.841153	0.420182	0	0	0	0	0	0	0	0	0	0	0	0	0	0	0	0	0	0	0	0	0	0	0	0	0	0	0	0	0	0	0	0	1	0.098224	0.288116	0.145222	0	0
Sgl001932	SGL_3	complement(2155090..2171077)		4	0.102439	0.281394	0.591423	18	0.450973	1.25859	2.52109	76	1.94294	5.68756	11.6629	50	1.29136	3.74277	8.11759	57	1.45984	4.36197	9.20529	44	1.46181	4.3724	9.27448	47	1.21559	3.49227	7.73953	37	1.13007	3.20103	6.70522	55	1.69888	5.0505	11.167	29	0.876909	2.63045	5.81909	19	0.465403	1.36514	2.75922	45	1.31171
Sgl001933	SGL_3	complement(2177996..2191178)		368	16.7673	46.0589	54.411	474	21.1284	58.9659	66.3887	395	17.9661	52.5922	60.6165	364	16.726	48.4769	59.0961	333	15.1735	45.3381	53.7783	240	14.186	42.4316	50.5881	320	14.7248	42.303	52.6947	299	16.2475	46.0226	54.1854	311	17.0911	50.8093	63.1441	335	18.0224	54.0614	67.2206	503	21.9207	64.299	73.0468	405	21.0035
Sgl001934	SGL_3	2187851..2196505		133	7.32014	20.1081	19.6648	129	6.94595	19.385	18.0678	102	5.60415	16.405	15.6529	197	10.9348	31.6923	31.9833	75	4.12815	12.3348	12.1122	163	11.6383	34.8112	34.3577	197	10.9502	31.4587	32.4401	199	13.0623	37.0004	36.0632	132	8.76269	26.0501	26.8007	205	13.3222	39.9622	41.135	93	4.89579	14.3606	13.5057	155	9.71003
Sgl001935	SGL_3	complement(2203632..2215362)		2	0.0908137	0.249461	0.295712	0	0	0	0	1	0.0453277	0.132688	0.15346	0	0	0	0	0	0	0	0	2	0.117811	0.352383	0.421567	2	0.0917145	0.263487	0.329342	0	0	0	0	0	0	0	0	0	0	0	0	0	0	0	0	6	0.310095
Sgl001936	SGL_3	2220805..2228078		140	3.53261	9.70391	20.6998	125	3.08569	8.61164	17.5076	150	3.77834	11.0603	23.0189	109	2.77376	8.03921	17.6963	120	3.02813	9.04802	19.3796	89	2.91334	8.71407	18.7597	124	3.15991	9.07812	20.4192	101	3.03941	8.60942	18.3034	126	3.83472	11.4	25.5825	336	10.0106	30.0286	67.4212	135	3.25817	9.55703	19.605	102	2.92947
Sgl001937	SGL_3	complement(2236421..2245695)		888	38.7997	106.581	131.296	1361	58.1766	162.361	190.622	1717	74.8908	219.228	263.49	498	21.9442	63.6011	80.8512	799	34.9132	104.32	129.036	573	32.4791	97.1481	120.779	296	13.0615	37.5245	48.7426	287	14.9554	42.3626	52.0108	358	18.8667	56.0877	72.6868	1008	52.0032	155.993	202.264	3265	136.449	400.24	474.151	1373	68.2823
Sgl001938	SGL_3	2248923..2266647		979	17.6877	48.5873	144.751	775	13.6982	38.2295	108.547	711	12.8233	37.5377	109.11	1060	19.3139	55.9775	172.093	576	10.4073	31.0968	93.0219	730	17.1098	51.177	153.872	1232	22.4794	64.5812	202.874	1184	25.5118	72.2646	214.567	875	19.0674	56.6846	177.656	690	14.7194	44.1536	138.454	694	11.9928	35.1779	100.784	495	10.1792
Sgl001939	SGL_3	complement(2270341..2271780)		0	0	0	0	2	0.125862	0.351259	0.280121	1	0.0642143	0.187974	0.15346	1	0.0648731	0.188022	0.162352	3	0.192991	0.576654	0.484489	2	0.166899	0.49921	0.421567	0	0	0	0	0	0	0	0	2	0.155173	0.461305	0.406071	0	0	0	0	0	0	0	0	1	0.0732168
Sgl001940	SGL_3	complement(2274119..2286929)		0	0	0	0	0	0	0	0	0	0	0	0	0	0	0	0	0	0	0	0	0	0	0	0	0	0	0	0	0	0	0	0	0	0	0	0	0	0	0	0	2	0.0771424	0.226278	0.290445	0	0
Sgl001941	SGL_3	complement(2288953..2290287)		1	0.0693858	0.1906	0.147856	1	0.0678805	0.189443	0.140061	2	0.13853	0.405518	0.306919	1	0.0699755	0.20281	0.162352	0	0	0	0	1	0.0900128	0.269237	0.210784	0	0	0	0	3	0.248252	0.703197	0.543666	1	0.0836886	0.248794	0.203036	0	0	0	0	2	0.132731	0.389334	0.290445	0	0
Sgl001942	SGL_3	complement(2330714..2343007)		12	0.510358	1.40193	1.77427	1	0.0416072	0.116119	0.140061	0	0	0	0	4	0.171565	0.497248	0.649407	0	0	0	0	2	0.110346	0.330056	0.421567	2	0.0859034	0.246792	0.329342	1	0.0507217	0.143674	0.181222	1	0.0512968	0.152497	0.203036	0	0	0	0	9	0.366108	1.07389	1.307	1	0.0484078
Sgl001943	SGL_3	complement(2377179..2377439)		0	0	0	0	0	0	0	0	0	0	0	0	0	0	0	0	0	0	0	0	0	0	0	0	0	0	0	0	0	0	0	0	0	0	0	0	0	0	0	0	0	0	0	0	0	0
Sgl001944	SGL_3	2378731..2381454		0	0	0	0	1	0.106487	0.297188	0.140061	1	0.108659	0.318077	0.15346	0	0	0	0	0	0	0	0	0	0	0	0	1	0.109928	0.315812	0.164671	0	0	0	0	0	0	0	0	0	0	0	0	0	0	0	0	0	0
Sgl001945	SGL_3	2411223..2421727		213	12.2244	33.5799	31.4933	191	10.724	29.9289	26.7516	205	11.7448	34.3805	31.4592	355	20.5472	59.5519	57.6349	245	14.0618	42.0164	39.5666	189	14.0716	42.0895	39.8381	292	16.9246	48.6226	48.0839	296	20.26	57.3885	53.6418	187	12.9445	38.4821	37.9677	194	13.1463	39.4347	38.9277	195	10.7042	31.3982	28.3184	205	13.3913
Sgl001946	SGL_3	complement(2422741..2428647)		153	5.79411	15.9162	22.6219	88	3.26026	9.09885	12.3253	186	7.03154	20.5834	28.5435	166	6.33985	18.3748	26.9504	183	6.93063	20.7086	29.5538	110	5.40408	16.1641	23.1862	102	3.90105	11.2073	16.7964	105	4.74225	13.4329	19.0283	79	3.60843	10.7273	16.0398	77	3.44302	10.328	15.4507	121	4.38282	12.8559	17.5719	173	7.45698
Sgl001947	SGL_3	2434635..2441001		114	6.31191	17.3385	16.8556	128	6.93331	19.3497	17.9278	100	5.52711	16.1795	15.346	127	7.09145	20.5532	20.6187	123	6.81063	20.3501	19.864	96	6.89542	20.6248	20.2352	153	8.55527	24.5784	25.1946	100	6.60323	18.7043	18.1222	121	8.08048	24.022	24.5673	93	6.07984	18.2376	18.6612	108	5.71942	16.7765	15.684	94	5.92386
Sgl001948	SGL_3	2451443..2457629		7635	1029.45	2827.85	1128.88	7794	1028.09	2869.22	1091.63	6866	924.147	2705.26	1053.65	7207	979.998	2840.33	1170.07	7668	1033.96	3089.46	1238.35	4577	800.589	2394.64	964.756	7283	991.726	2849.13	1199.3	6289	1011.29	2864.59	1139.71	5608	912.009	2711.26	1138.62	5373	855.392	2565.9	1078.14	7273	937.953	2751.25	1056.2	6535	1002.91
Sgl001949	SGL_3	complement(2460439..2461659)		46	8.33851	22.9055	6.80137	46	8.15762	22.7665	6.44279	57	10.3145	30.1936	8.74719	68	12.4313	36.0296	11.0399	51	9.24544	27.6252	8.23631	50	11.758	35.1694	10.5392	57	10.435	29.9787	9.38624	77	16.6465	47.1527	13.9541	52	11.3692	33.7989	10.5579	37	7.91928	23.7553	7.42436	56	9.70938	28.48	8.13245	42	8.66566
Sgl001950	SGL_3	complement(2468944..2485422)		21	0.415914	1.1425	3.10497	5	0.0968788	0.270373	0.700303	14	0.276793	0.810255	2.14843	18	0.359528	1.04202	2.92233	58	1.14879	3.43255	9.36679	10	0.256932	0.768507	2.10784	32	0.64006	1.83883	5.26947	18	0.425165	1.20432	3.262	34	0.812193	2.41453	6.90321	5	0.116925	0.350738	1.00329	4	0.0757734	0.222263	0.580889	24	0.541025
Sgl001951	SGL_3	2481101..2500759		58	1.51254	4.15488	8.57564	133	3.39316	9.46976	18.6281	88	2.29089	6.70611	13.5044	66	1.73579	5.03086	10.7152	36	0.938875	2.80534	5.81387	33	1.11642	3.33931	6.95586	56	1.47487	4.23715	9.22156	111	3.45225	9.77883	20.1157	42	1.32106	3.92732	8.5275	78	2.40174	7.20447	15.6514	83	2.07028	6.07266	12.0535	98	2.90888
Sgl001952	SGL_3	2531579..2541085		159	6.68247	18.3565	23.5091	237	9.74458	27.1955	33.1944	179	7.50992	21.9838	27.4693	246	10.4268	30.22	39.9385	133	5.59008	16.7031	21.479	201	10.959	32.7793	42.3675	297	12.6062	36.2163	48.9072	224	11.2276	31.8034	40.5938	167	8.4655	25.1666	33.9069	360	17.8647	53.5884	72.237	243	9.7683	28.6529	35.289	194	9.28033
Sgl001953	SGL_3	2561847..2565178		167	10.1238	27.8097	24.6919	145	8.59946	23.9996	20.3088	203	12.2848	35.9612	31.1523	92	5.6246	16.3018	14.9364	82	4.97128	14.8541	13.2427	50	3.93217	11.7615	10.5392	205	12.5507	36.057	33.7575	219	15.8333	44.8495	39.6876	163	11.9182	35.4311	33.0948	121	8.66098	25.9802	24.2797	180	10.4369	30.6142	26.14	107	7.38301
Sgl001954	SGL_3	2567417..2570054		223	9.39786	25.8155	32.9719	127	5.23603	14.6129	17.7877	273	11.4849	33.6199	41.8944	131	5.56764	16.1367	21.2681	112	4.72029	14.1041	18.0876	43	2.35086	7.03163	9.06369	149	6.34157	18.2187	24.5359	56	2.81457	7.97255	10.1484	50	2.5415	7.55549	10.1518	256	12.7385	38.2113	51.3685	151	6.08658	17.8535	21.9286	110	5.27641
Sgl001955	SGL_3	2595390..2612845		2064	40.2926	110.682	305.174	2880	55.0025	153.503	403.374	2697	52.558	153.853	413.88	1730	34.0594	98.7145	280.869	2422	47.2842	141.284	391.144	1546	39.1524	117.109	325.871	2326	45.8576	131.744	383.024	1902	44.2819	125.433	344.685	1893	44.572	132.506	384.346	2087	48.1051	144.3	418.774	2748	51.3103	150.506	399.071	2057	45.7058
Sgl001956	SGL_3	complement(2614449..2619035)		338	7.26763	19.9639	49.9753	254	5.34299	14.9114	35.5754	250	5.36609	15.7082	38.3649	335	7.26434	21.0543	54.3879	173	3.72005	11.1154	27.9389	135	3.76568	11.2635	28.4558	272	5.90651	16.9688	44.7905	294	7.53917	21.3554	53.2793	179	4.64221	13.8006	36.3434	186	4.72218	14.165	37.3225	291	5.98469	17.5546	42.2597	149	3.64656
Sgl001957	SGL_3	2645539..2657854		68	1.85097	5.08452	10.0542	183	4.87321	13.6003	25.6311	206	5.59757	16.3858	31.6127	171	4.6942	13.6052	27.7622	88	2.39551	7.15776	14.2117	81	2.86028	8.55536	17.0735	81	2.2267	6.39708	13.3383	111	3.60341	10.207	20.1157	103	3.38161	10.053	20.9127	77	2.47476	7.4235	15.4507	81	2.10886	6.18581	11.763	64	1.98286
Sgl001958	SGL_3	2659458..2670900		0	0	0	0	1	0.0526557	0.146953	0.140061	28	1.50443	4.40391	4.29687	0	0	0	0	0	0	0	0	1	0.069824	0.20885	0.210784	12	0.652287	1.87395	1.97605	2	0.128381	0.363652	0.362444	1	0.0649183	0.192992	0.203036	0	0	0	0	0	0	0	0	0	0
Sgl001959	SGL_3	complement(2671352..2673942)		22	1.31645	3.61622	3.25283	16	0.936646	2.61402	2.24097	19	1.13495	3.32234	2.91573	12	0.724165	2.09885	1.94822	21	1.25669	3.75496	3.39142	39	3.02747	9.05543	8.22056	28	1.6921	4.86123	4.61078	49	3.49685	9.90517	8.87988	31	2.23737	6.65137	6.2941	22	1.55438	4.66264	4.41448	73	4.17808	12.2553	10.6012	41	2.79245
Sgl001960	SGL_3	2679226..2680658		0	0	0	0	0	0	0	0	3	0.516584	1.5122	0.460379	0	0	0	0	0	0	0	0	0	0	0	0	0	0	0	0	0	0	0	0	0	0	0	0	0	0	0	0	0	0	0	0	0	0
Sgl001961	SGL_3	complement(2701774..2702319)		0	0	0	0	0	0	0	0	0	0	0	0	0	0	0	0	0	0	0	0	0	0	0	0	0	0	0	0	0	0	0	0	0	0	0	0	0	0	0	0	0	0	0	0	0	0
Sgl001962	SGL_3	complement(2714033..2714563)		0	0	0	0	0	0	0	0	0	0	0	0	0	0	0	0	0	0	0	0	0	0	0	0	0	0	0	0	0	0	0	0	0	0	0	0	0	0	0	0	0	0	0	0	0	0
Sgl001963	SGL_3	complement(2725057..2736677)		1	0.0366706	0.100733	0.147856	0	0	0	0	0	0	0	0	0	0	0	0	3	0.110019	0.328734	0.484489	0	0	0	0	0	0	0	0	0	0	0	0	0	0	0	0	0	0	0	0	0	0	0	0	0	0
Sgl001964	SGL_3	complement(2737989..2803250)		453	8.96994	24.64	66.9787	245	4.74605	13.2454	34.3148	265	5.23817	15.3337	40.6668	474	9.46554	27.434	76.9548	161	3.18819	9.52626	26.0009	375	9.63289	28.8129	79.0438	491	9.81882	28.2085	80.8534	525	12.398	35.1185	95.1416	359	8.57397	25.4891	72.8898	252	5.89176	17.6734	50.5659	320	6.06058	17.7772	46.4711	187	4.21458
Sgl001965	SGL_3	2756372..2759484		2	0.0685387	0.188273	0.295712	0	0	0	0	1	0.0342096	0.100142	0.15346	6	0.207364	0.601003	0.974111	6	0.205629	0.614415	0.968978	0	0	0	0	2	0.0692185	0.198858	0.329342	1	0.0408701	0.115769	0.181222	0	0	0	0	4	0.161852	0.485505	0.802634	3	0.0983331	0.288436	0.435667	5	0.195028
Sgl001966	SGL_3	2765679..2766170		0	0	0	0	0	0	0	0	0	0	0	0	3	0.569618	1.65092	0.487055	1	0.188284	0.562589	0.161496	0	0	0	0	1	0.19014	0.546253	0.164671	0	0	0	0	0	0	0	0	0	0	0	0	0	0	0	0	1	0.214293
Sgl001967	SGL_3	2800942..2810663		641	22.6625	62.253	94.7756	730	25.2492	70.4664	102.244	604	21.3172	62.4018	92.6895	533	19.0044	55.0804	86.5335	343	12.1275	36.2368	55.3932	434	19.9055	59.5393	91.4801	590	21.0663	60.5215	97.1558	632	26.6482	75.4836	114.532	439	18.7202	55.6524	89.1326	501	20.9142	62.736	100.53	537	18.1592	53.2656	77.9844	473	19.0341
Sgl001968	SGL_3	2811859..2812095		0	0	0	0	0	0	0	0	0	0	0	0	0	0	0	0	0	0	0	0	0	0	0	0	0	0	0	0	0	0	0	0	0	0	0	0	0	0	0	0	0	0	0	0	0	0
Sgl001969	SGL_3	complement(2815695..2817122)		0	0	0	0	0	0	0	0	4	0.259015	0.758216	0.613838	4	0.261673	0.758408	0.649407	0	0	0	0	0	0	0	0	5	0.327552	0.941024	0.823354	5	0.386807	1.09567	0.906111	0	0	0	0	0	0	0	0	0	0	0	0	0	0
Sgl001970	SGL_3	complement(2820454..2821152)		0	0	0	0	0	0	0	0	0	0	0	0	0	0	0	0	1	0.132526	0.395986	0.161496	1	0.171913	0.514207	0.210784	2	0.267665	0.768974	0.329342	0	0	0	0	1	0.159835	0.475164	0.203036	1	0.156469	0.469357	0.200658	0	0	0	0	1	0.150833
Sgl001971	SGL_3	2822753..2823505		0	0	0	0	0	0	0	0	0	0	0	0	0	0	0	0	0	0	0	0	0	0	0	0	0	0	0	0	0	0	0	0	0	0	0	0	0	0	0	0	0	0	0	0	0	0
Sgl001972	SGL_3	2831625..2837539		104	10.494	28.8266	15.377	154	15.2021	42.4266	21.5693	130	13.0947	38.332	19.9497	69	7.02156	20.3506	11.2023	151	15.2375	45.5293	24.3859	89	11.6502	34.8468	18.7597	80	8.1524	23.421	13.1737	81	9.74753	27.6108	14.679	65	7.91076	23.5175	13.1973	129	15.3692	46.1028	25.8849	91	8.7826	25.7616	13.2152	173	19.869
Sgl001973	SGL_3	complement(2837430..2841082)		77	4.86197	13.3556	11.3849	39	2.40913	6.72349	5.46236	116	7.31176	21.4037	17.8013	66	4.20282	12.1811	10.7152	37	2.33641	6.98117	5.97536	59	4.8329	14.4556	12.4362	48	3.0609	8.79366	7.9042	94	7.07864	20.0509	17.0349	28	2.13243	6.3394	5.685	79	5.88982	17.6676	15.852	43	2.59694	7.61749	6.24456	12	0.862431
Sgl001974	SGL_3	complement(2846680..2887506)		240	14.8406	40.7664	35.4854	194	11.7359	32.7529	27.1717	205	12.6542	37.0428	31.4592	208	12.9712	37.5944	33.7692	281	17.3769	51.922	45.3805	142	11.391	34.0716	29.9313	213	13.3017	38.2144	35.0749	220	16.2242	45.9566	39.8689	139	10.3669	30.8193	28.222	115	8.39636	25.1864	23.0757	209	12.3611	36.2584	30.3515	203	14.2875
Sgl001975	SGL_3	complement(2889765..2908340)		649	16.4254	45.1198	95.9584	671	16.6138	46.3662	93.9806	631	15.942	46.667	96.833	934	23.8393	69.0935	151.637	522	13.212	39.4772	84.3011	389	12.7719	38.2018	81.9948	928	23.7195	68.1437	152.814	757	22.849	64.722	137.185	685	20.9102	62.1627	139.079	552	16.4954	49.481	110.763	691	16.7271	49.0649	100.349	444	12.7901
Sgl001976	SGL_3	2908466..2918527		128	8.4269	23.1483	18.9255	179	11.5288	32.175	25.0708	153	10.0552	29.4346	23.4793	169	11.2207	32.521	27.4375	91	5.99136	17.9021	14.6962	79	6.74712	20.1813	16.6519	167	11.1035	31.8993	27.5	114	8.95082	25.3541	20.6593	153	12.1491	36.1175	31.0645	134	10.4164	31.2457	26.8882	149	9.38246	27.5211	21.6381	153	11.4649
Sgl001977	SGL_3	2921686..2926613		45	2.84141	7.80523	6.65351	150	9.2659	25.8596	21.0091	6	0.378194	1.10709	0.920757	14	0.891508	2.58386	2.27293	4	0.252585	0.754721	0.645985	5	0.409567	1.22505	1.05392	6	0.382613	1.09921	0.988025	43	3.2381	9.17224	7.79255	3	0.228475	0.679222	0.609107	6	0.447328	1.34184	1.20395	6	0.362364	1.06291	0.871334	5	0.359346
Sgl001978	SGL_3	complement(2927497..2931311)		1	0.0778403	0.213824	0.147856	2	0.152303	0.425053	0.280121	3	0.233114	0.682395	0.460379	4	0.314008	0.91009	0.649407	1	0.0778451	0.2326	0.161496	0	0	0	0	0	0	0	0	1	0.0928336	0.26296	0.181222	3	0.281658	0.837326	0.609107	0	0	0	0	0	0	0	0	0	0
Sgl001979	SGL_3	2938985..2939870		572	196.238	539.058	84.5735	379	127.204	355.006	53.083	465	159.251	466.177	71.3587	467	161.577	468.3	75.8183	367	125.916	376.235	59.2691	338	150.431	449.954	71.2448	528	182.94	525.568	86.9462	580	237.31	672.204	105.109	348	144	428.091	70.6564	277	112.207	336.586	55.5824	415	136.179	399.446	60.2673	276	107.775
Sgl001980	SGL_3	complement(2961932..2964001)		1	0.109881	0.301839	0.147856	4	0.42999	1.20003	0.560242	1	0.10969	0.321095	0.15346	2	0.221631	0.642353	0.324704	3	0.329664	0.985032	0.484489	1	0.142547	0.426371	0.210784	4	0.443885	1.27524	0.658683	4	0.524185	1.4848	0.724889	0	0	0	0	1	0.129741	0.389182	0.200658	3	0.315296	0.924841	0.435667	1	0.125068
Sgl001981	SGL_3	3030348..3051409		4335	104.353	286.654	640.955	5970	140.594	392.373	836.162	2445	58.754	171.991	375.209	5738	139.301	403.735	931.575	4959	119.382	356.71	800.86	1698	53.0259	158.605	357.911	1904	46.2882	132.981	313.533	1484	42.6041	120.68	268.934	2175	63.1498	187.735	441.602	2443	69.4374	208.29	490.208	2656	61.1529	179.377	385.71	2620	71.7859
Sgl001982	SGL_3	complement(3051696..3066914)		343	18.7778	51.5819	50.7146	405	21.6911	60.5362	56.7245	232	12.6789	37.1149	35.6026	466	25.7284	74.5687	75.6559	462	25.2941	75.5785	74.6113	157	11.1503	33.3515	33.093	132	7.29813	20.9668	21.7365	123	8.03076	22.7479	22.2903	146	9.64052	28.6598	29.6432	197	12.7342	38.1985	39.5297	216	11.3104	33.1762	31.368	215	13.3971
Sgl001983	SGL_3	3067074..3068991		12	2.02839	5.57191	1.77427	16	2.64585	7.38414	2.24097	20	3.37476	9.87895	3.06919	23	3.9208	11.3637	3.73409	12	2.02852	6.06118	1.93796	14	3.06996	9.18254	2.95097	16	2.73135	7.8469	2.63473	13	2.62069	7.42335	2.35589	11	2.24264	6.66703	2.23339	10	1.99583	5.98687	2.00658	4	0.646701	1.89694	0.580889	7	1.34676
Sgl001984	SGL_3	3137861..3151315		988	31.1605	85.5966	146.082	817	25.2083	70.3523	114.429	606	19.0793	55.8509	92.9965	715	22.742	65.9133	116.082	446	14.0672	42.0327	72.0274	428	17.5116	52.3788	90.2154	843	26.8511	77.1405	138.817	403	15.1584	42.9376	73.0325	476	18.1072	53.8299	96.645	783	29.1583	87.4657	157.116	927	27.9641	82.0256	134.621	678	24.3388
Sgl001985	SGL_3	3154056..3182813		41	0.869865	2.38948	6.06209	76	1.57745	4.40241	10.6446	28	0.593019	1.73594	4.29687	88	1.8829	5.4572	14.287	41	0.869918	2.5993	6.62135	42	1.15598	3.45765	8.85291	33	0.707079	2.03137	5.43414	59	1.49286	4.22868	10.6921	72	1.84245	5.47733	14.6186	4	0.100203	0.300577	0.802634	56	1.13639	3.33333	8.13245	30	0.724454
Sgl001986	SGL_3	complement(3189849..3194109)		6597	427.628	1174.67	975.405	6528	413.975	1155.34	914.315	5356	346.579	1014.54	821.929	6682	436.819	1266.03	1084.83	5599	362.958	1084.51	904.218	4463	375.301	1122.56	940.727	5671	371.249	1066.56	933.848	4771	368.833	1044.75	864.611	4662	364.492	1083.58	946.552	4922	376.716	1130.03	987.641	5557	344.534	1010.61	807	4867	359.089
Sgl001987	SGL_3	complement(3207179..3209843)		646	297.706	817.786	95.5149	510	229.933	641.703	71.4309	472	217.14	635.634	72.4329	605	281.181	814.949	98.2228	678	312.472	933.663	109.494	430	257.074	768.932	90.6369	420	195.475	561.58	69.1617	539	296.241	839.131	97.6787	364	202.327	601.486	73.905	489	266.083	798.165	98.122	433	190.861	559.842	62.8813	658	345.146
Sgl001988	SGL_3	complement(3218243..3218943)		0	0	0	0	0	0	0	0	0	0	0	0	2	0.276792	0.802227	0.324704	0	0	0	0	0	0	0	0	0	0	0	0	0	0	0	0	0	0	0	0	2	0.324064	0.97209	0.401317	0	0	0	0	0	0
Sgl001989	SGL_3	3218927..3222911		1	0.0398409	0.109441	0.147856	4	0.155906	0.435108	0.560242	1	0.0397714	0.116423	0.15346	7	0.281256	0.815166	1.13646	0	0	0	0	0	0	0	0	1	0.040236	0.115594	0.164671	0	0	0	0	0	0	0	0	6	0.28225	0.846659	1.20395	0	0	0	0	0	0
Sgl001990	SGL_3	3237959..3250380		0	0	0	0	31	1.02978	2.87394	4.34188	1	0.0338961	0.099224	0.15346	2	0.0684877	0.198498	0.324704	4	0.135829	0.405856	0.645985	0	0	0	0	1	0.0342921	0.0985177	0.164671	3	0.121487	0.344123	0.543666	1	0.0409547	0.121752	0.203036	1	0.0400923	0.120264	0.200658	0	0	0	0	2	0.0772963
Sgl001991	SGL_3	3259485..3267342		0	0	0	0	1	0.0907112	0.25316	0.140061	0	0	0	0	0	0	0	0	2	0.185457	0.554142	0.322993	0	0	0	0	0	0	0	0	0	0	0	0	0	0	0	0	0	0	0	0	2	0.177374	0.520281	0.290445	0	0
Sgl001992	SGL_3	complement(3297729..3309739)		370	13.4194	36.8624	54.7067	366	12.9863	36.2427	51.2622	272	9.84786	28.8277	41.741	425	15.5452	45.0546	68.9995	311	11.2802	33.7051	50.2254	286	13.4565	40.2495	60.2841	250	9.15708	26.3074	41.1677	410	17.7343	50.2343	74.3011	240	10.4988	31.2112	48.7285	357	15.2881	45.8593	71.635	358	12.419	36.428	51.9896	274	11.311
Sgl001993	SGL_3	3312594..3320716		140	7.3683	20.2404	20.6998	192	9.88587	27.5898	26.8916	155	8.14354	23.8386	23.7862	121	6.42244	18.6142	19.6446	136	7.15821	21.3886	21.9635	78	5.32559	15.9293	16.4411	108	5.74049	16.4919	17.7844	83	5.20976	14.7571	15.0414	106	6.72885	20.0039	21.5218	100	6.2143	18.6409	20.0658	128	6.4435	18.9004	18.5885	95	5.69094
Sgl001994	SGL_3	3325651..3329410		0	0	0	0	3	0.334393	0.933235	0.420182	0	0	0	0	0	0	0	0	1	0.113943	0.34046	0.161496	1	0.147807	0.442104	0.210784	0	0	0	0	0	0	0	0	0	0	0	0	0	0	0	0	2	0.217953	0.639312	0.290445	0	0
Sgl001995	SGL_3	complement(3337468..3352789)		583	14.089	38.702	86.2	630	14.8946	41.5683	88.2382	445	10.7353	31.4255	68.2895	459	11.1867	32.4224	74.5195	450	10.8756	32.496	72.6733	431	13.5121	40.4161	90.8477	563	13.7407	39.4756	92.7097	701	20.2037	57.229	127.037	607	17.6928	52.5981	123.243	531	15.1517	45.4502	106.55	618	14.2848	41.9009	89.7474	592	16.2838
Sgl001996	SGL_3	3356439..3359224		14	1.58924	4.36557	2.06998	15	1.66582	4.64902	2.10091	13	1.47315	4.31235	1.99497	13	1.48827	4.31345	2.11057	12	1.36229	4.0705	1.93796	14	2.06169	6.16671	2.95097	21	2.4075	6.91652	3.45809	17	2.3015	6.51922	3.08078	24	3.28601	9.76881	4.87285	29	3.88699	11.6597	5.81909	27	2.93155	8.59899	3.921	16	2.0673
Sgl001997	SGL_3	3371912..3384379		274	4.40177	12.0915	40.5125	290	4.55774	12.7199	40.6176	317	5.08368	14.8815	48.6467	186	3.01346	8.73393	30.1974	299	4.80369	14.3533	48.2874	163	3.39702	10.1608	34.3577	253	4.10472	11.7925	41.6617	164	3.14211	8.90033	29.7204	156	3.02272	8.98608	31.6736	215	4.0782	12.2333	43.1416	229	3.51872	10.3213	33.2559	204	3.73017
Sgl001998	SGL_3	complement(3388864..3406582)		434	15.0793	41.4222	64.1694	705	23.9638	66.8789	98.7427	325	11.2724	32.9978	49.8743	289	10.1266	29.3501	46.9197	329	11.4318	34.158	53.1323	160	7.21183	21.5712	33.7254	275	9.64963	27.7224	45.2845	252	10.4422	29.5786	45.668	268	11.2311	33.3884	54.4135	271	11.1177	33.3495	54.3784	372	12.3625	36.2624	54.0227	231	9.13535
Sgl001999	SGL_3	complement(3419319..3446777)		147	2.79201	7.66951	21.7348	110	2.04393	5.70427	15.4067	43	0.815285	2.38659	6.59876	49	0.938578	2.72029	7.95524	31	0.588826	1.7594	5.00639	18	0.443512	1.32659	3.7941	62	1.18926	3.41663	10.2096	17	0.385078	1.09077	3.08078	28	0.641436	1.90689	5.685	58	1.30071	3.90171	11.6382	57	1.03549	3.03736	8.27767	62	1.34033
Sgl002000	SGL_3	complement(3487094..3492227)		49	1.58924	4.36557	7.24494	65	2.06244	5.75593	9.10394	4	0.129508	0.379108	0.613838	100	3.27091	9.4801	16.2352	273	8.85488	26.4582	44.0885	44	1.85131	5.53745	9.27448	22	0.720614	2.07025	3.62276	74	2.86237	8.10794	13.4104	63	2.46451	7.3266	12.7912	7	0.268068	0.804118	1.40461	115	3.5675	10.4644	16.7006	23	0.849069
Sgl002001	SGL_3	3492221..3501641		36	0.706201	1.9399	5.32281	273	5.23918	14.6217	38.2365	34	0.665805	1.94901	5.21762	43	0.850687	2.46555	6.98113	51	1.00051	2.98952	8.23631	23	0.585312	1.75072	4.84802	26	0.515093	1.47981	4.28144	34	0.795436	2.25315	6.16155	16	0.378566	1.12542	3.24857	50	1.15811	3.47395	10.0329	33	0.619173	1.81619	4.79234	25	0.558197
Sgl002002	SGL_3	3512022..3541246		2646	33.5109	92.0531	391.227	3431	42.5101	118.639	480.548	3299	41.7082	122.092	506.263	2529	32.3014	93.6192	410.588	3339	42.2902	126.362	539.236	2151	35.3404	105.706	453.395	2949	37.7188	108.362	485.614	1910	28.849	81.7176	346.134	2513	38.3871	114.119	510.229	2286	34.1843	102.542	458.705	3370	40.8225	119.743	489.399	2607	37.5802
Sgl002003	SGL_3	3545257..3565704		200	16.5116	45.3566	29.5712	248	20.0302	55.9009	34.735	250	20.6035	60.3126	38.3649	148	12.3224	35.7141	24.0281	154	12.7147	37.9913	24.8704	162	17.3503	51.8964	34.1469	221	18.4263	52.9369	36.3922	108	10.6337	30.1209	19.572	225	22.4046	66.6055	45.683	118	11.5026	34.504	23.6777	175	13.8188	40.5339	25.4139	183	17.1962
Sgl002004	SGL_3	complement(3549384..3550271)		0	0	0	0	0	0	0	0	1	0.104131	0.304823	0.15346	4	0.420799	1.2196	0.649407	0	0	0	0	0	0	0	0	0	0	0	0	0	0	0	0	0	0	0	0	0	0	0	0	0	0	0	0	0	0
Sgl002005	SGL_3	complement(3550496..3556740)		0	0	0	0	0	0	0	0	0	0	0	0	1	0.0552112	0.160019	0.162352	0	0	0	0	0	0	0	0	0	0	0	0	1	0.0652908	0.184942	0.181222	0	0	0	0	0	0	0	0	0	0	0	0	0	0
Sgl002006	SGL_3	complement(3574140..3634893)		47	1.17792	3.23571	6.94922	9	0.220667	0.615844	1.26055	0	0	0	0	1	0.0252752	0.0732553	0.162352	3	0.0751913	0.22467	0.484489	2	0.0650255	0.194497	0.421567	2	0.0506216	0.145431	0.329342	1	0.0298896	0.0846652	0.181222	0	0	0	0	0	0	0	0	0	0	0	0	7	0.199682
Sgl002007	SGL_3	3584464..3586087		0	0	0	0	0	0	0	0	0	0	0	0	0	0	0	0	0	0	0	0	9	1.70316	5.0943	1.89705	0	0	0	0	2	0.347943	0.985583	0.362444	0	0	0	0	0	0	0	0	0	0	0	0	0	0
Sgl002008	SGL_3	3613413..3617730		7	0.871519	2.39402	1.03499	9	1.09622	3.05935	1.26055	0	0	0	0	0	0	0	0	0	0	0	0	0	0	0	0	0	0	0	0	0	0	0	0	0	0	0	0	1	0.147005	0.440968	0.200658	0	0	0	0	0	0
Sgl002009	SGL_3	3642579..3690052		155	3.09299	8.4963	22.9177	261	5.0952	14.2199	36.5558	150	2.988	8.74676	23.0189	90	1.81119	5.24939	14.6117	138	2.75392	8.22869	22.2865	62	1.60499	4.80067	13.0686	93	1.8742	5.38439	15.3144	112	2.66542	7.55005	20.2969	86	2.06986	6.15338	17.4611	100	2.35613	7.06765	20.0658	123	2.3476	6.8861	17.8623	90	2.04414
Sgl002010	SGL_3	3699149..3702978		1695	104.117	286.004	250.616	2789	167.6	467.743	390.629	1605	98.4164	288.094	246.303	868	53.7707	155.844	140.921	1826	112.17	335.163	294.892	947	75.463	225.717	199.612	1123	69.6653	200.142	184.925	1226	89.8134	254.405	222.178	697	51.6392	153.515	141.516	1160	84.1321	252.369	232.764	661	38.8351	113.913	95.992	909	63.5529
Sgl002011	SGL_3	complement(3720164..3732830)		125	2.74769	7.54777	18.482	112	2.40852	6.72177	15.6868	360	7.89954	23.1243	55.2454	162	3.59127	10.4086	26.301	259	5.69355	17.0123	41.8275	133	3.79265	11.3442	28.0342	212	4.7063	13.5207	34.9102	199	5.21688	14.7773	36.0632	185	4.90484	14.5813	37.5616	218	5.65805	16.9724	43.7435	169	3.55317	10.4224	24.5426	236	5.9046
Sgl002012	SGL_3	complement(3765688..3789746)		1420	23.3964	64.2689	209.955	1197	19.2943	53.8473	167.652	1477	24.2931	71.1133	226.66	968	16.0847	46.6182	157.157	786	12.9512	38.698	126.936	665	14.214	42.5154	140.171	1510	25.126	72.1847	248.653	1128	22.1651	62.7849	204.419	1479	29.3917	87.3771	300.29	1063	20.6799	62.033	213.3	1133	17.8551	52.3736	164.537	1093	20.4976
Sgl002013	SGL_3	complement(3794017..3798972)		100	5.26606	14.4656	14.7856	80	4.12145	11.5023	11.2048	74	3.89009	11.3875	11.356	96	5.09839	14.7767	15.5858	100	5.26638	15.7359	16.1496	63	4.30388	12.8733	13.2794	59	3.13779	9.01457	9.71558	104	6.5316	18.5014	18.8471	100	6.35158	18.8823	20.3036	68	4.22813	12.683	13.6448	89	4.48279	13.1492	12.9248	75	4.4954
Sgl002014	SGL_3	3799211..3805139		128	5.06911	13.9246	18.9255	128	4.95914	13.8401	17.9278	137	5.41607	15.8545	21.024	120	4.79268	13.8906	19.4822	111	4.39613	13.1356	17.9261	76	3.90453	11.6788	16.0196	89	3.55957	10.2263	14.6557	122	5.76211	16.3217	22.1091	102	4.87212	14.4841	20.7096	76	3.55376	10.6602	15.25	160	6.06058	17.7772	23.2356	104	4.68788
Sgl002015	SGL_3	complement(3810396..3816998)		204	10.2922	28.2723	30.1626	219	10.8093	30.167	30.6733	160	8.05826	23.5889	24.5535	241	12.2623	35.5398	39.1268	120	6.05462	18.0911	19.3796	154	10.0794	30.1483	32.4607	217	11.0567	31.7648	35.7336	387	23.2858	65.9592	70.133	192	11.6836	34.7335	38.9828	172	10.2462	30.7352	34.5132	259	12.4983	36.6607	37.6126	191	10.9682
Sgl002016	SGL_3	3819131..3822422		0	0	0	0	0	0	0	0	0	0	0	0	3	0.120228	0.348458	0.487055	1	0.0397407	0.118745	0.161496	0	0	0	0	2	0.0802649	0.230593	0.329342	1	0.0473925	0.134244	0.181222	0	0	0	0	1	0.0469205	0.140747	0.200658	1	0.0380086	0.111489	0.145222	1	0.0452304
Sgl002017	SGL_3	3827947..3832663		11	2.10959	5.79494	1.62641	16	3.00192	8.37786	2.24097	18	3.44603	10.0876	2.76227	8	1.54728	4.4845	1.29881	2	0.383584	1.14614	0.322993	2	0.497586	1.48833	0.421567	1	0.193683	0.556431	0.164671	0	0	0	0	1	0.231313	0.687659	0.203036	0	0	0	0	14	2.56806	7.53277	2.03311	8	1.74629
Sgl002018	SGL_3	complement(3843067..3880150)		97	2.10671	5.78703	14.342	165	3.50583	9.7842	23.11	78	1.6911	4.95036	11.9698	55	1.20468	3.49152	8.92935	143	3.10596	9.28055	23.094	20	0.563503	1.68549	4.21567	23	0.504483	1.44933	3.78743	37	0.958373	2.71469	6.70522	24	0.628695	1.86901	4.87285	30	0.76932	2.30772	6.01975	157	3.26141	9.56653	22.7999	73	1.80458
Sgl002019	SGL_3	3893003..3896734		236	12.1854	33.4729	34.894	79	3.99053	11.1369	11.0648	216	11.1333	32.5906	33.1473	241	12.5494	36.3719	39.1268	122	6.29964	18.8232	19.7025	186	12.4588	37.2654	39.2057	177	9.22973	26.5161	29.1467	394	24.262	68.7244	71.4015	106	6.60133	19.6247	21.5218	197	12.0102	36.0267	39.5297	181	8.93883	26.2198	26.2852	228	13.3994
Sgl002020	SGL_3	3921239..3924654		6142	368.958	1013.51	908.131	3720	218.617	610.125	521.025	4894	293.477	859.094	751.031	5004	303.152	878.626	812.408	4491	269.797	806.149	725.28	3536	275.558	824.22	745.331	3808	231.021	663.699	627.066	2444	175.093	495.968	442.907	4979	360.749	1072.45	1010.91	4001	283.785	851.264	802.834	5594	321.412	942.783	812.374	5538	378.653
Sgl002021	SGL_3	complement(3925156..3925891)		987	287.503	789.757	145.934	569	162.148	452.528	79.6945	639	185.809	543.92	98.0606	768	225.612	653.891	124.686	717	208.867	624.092	115.793	480	181.384	542.537	101.176	567	166.799	479.198	93.3683	362	125.757	356.22	65.6024	728	255.771	760.369	147.81	518	178.159	534.42	103.941	818	227.903	668.497	118.792	853	282.81
Sgl002022	SGL_3	3976936..4004562		361	15.029	41.2839	53.376	371	15.1102	42.1701	51.9625	311	12.9248	37.8348	47.7259	299	12.5536	36.3842	48.5432	284	11.8241	35.3301	45.865	214	11.5576	34.57	45.1077	381	16.0189	46.0208	62.7396	310	15.3916	43.5982	56.1789	293	14.7125	43.7379	59.4894	261	12.8297	38.4849	52.3718	383	15.2508	44.7345	55.6201	238	11.2777
Sgl002023	SGL_3	complement(4010244..4025293)		315	45.4493	124.847	46.5746	434	61.2606	170.968	60.7863	351	50.5552	147.99	53.8643	266	38.7056	112.181	43.1856	365	52.6667	157.367	58.9462	227	42.489	127.089	47.8479	386	56.2458	161.589	63.5629	182	31.3176	88.7102	32.9824	233	40.5479	120.543	47.3073	273	46.5085	139.511	54.7797	374	51.6132	151.395	54.3131	271	44.5049
Sgl002024	SGL_3	complement(4031716..4033300)		914	81.5644	224.054	135.14	919	80.2314	223.913	128.716	752	66.9907	196.102	115.402	928	83.5176	242.059	150.662	922	82.2833	245.861	148.9	851	98.5185	294.678	179.377	909	81.9228	235.356	149.686	969	103.128	292.121	175.604	683	73.5142	218.546	138.673	674	71.0179	213.031	135.244	943	80.4894	236.096	136.945	575	58.4041
Sgl002025	SGL_3	4036324..4040141		62	2.52887	6.94669	9.16706	73	2.91294	8.12954	10.2244	86	3.50167	10.2504	13.1975	49	2.01561	5.84185	7.95524	41	1.67242	4.99716	6.62135	45	2.38112	7.12215	9.48526	39	1.60652	4.61537	6.42216	50	2.43223	6.88953	9.06111	55	2.70579	8.04389	11.167	46	2.21537	6.64539	9.23029	65	2.53583	7.43823	9.43945	48	2.22842
Sgl002026	SGL_3	complement(4043047..4053046)		1940	64.5482	177.311	286.84	1888	61.4553	171.511	264.434	1507	50.0539	146.523	231.263	1972	66.1706	191.782	320.158	1572	52.3072	156.293	253.872	1283	55.3787	165.643	270.435	1710	57.4599	165.077	281.587	1643	65.1959	184.674	297.748	1395	55.9826	166.428	283.235	1216	47.7716	143.299	244.001	2038	64.8574	190.243	295.963	1301	49.2698
Sgl002027	SGL_3	complement(4056550..4058696)		77	9.28712	25.5113	11.3849	134	15.8114	44.1269	18.7681	67	8.06692	23.6143	10.2818	66	8.02805	23.2677	10.7152	134	16.163	48.2948	21.6405	54	8.44925	25.2725	11.3823	79	9.62285	27.6455	13.009	63	9.06215	25.6694	11.417	47	6.8373	20.3262	9.54267	56	7.97502	23.9225	11.2369	83	9.57505	28.086	12.0535	59	8.09961
Sgl002028	SGL_3	4059100..4063130		7923	1857.99	5103.83	1171.46	7828	1795.89	5012.03	1096.39	7571	1772.35	5188.21	1161.84	7773	1838.31	5327.98	1261.96	8025	1882.03	5623.47	1296.01	5575	1696.03	5072.98	1175.12	6982	1653.56	4750.52	1149.73	6800	1901.8	5387.02	1232.31	5293	1497.11	4450.67	1074.67	5615	1554.74	4663.72	1126.7	6878	1542.73	4525.21	998.839	7126	1902.05
Sgl002029	SGL_3	4067436..4070352		152	16.5255	45.3949	22.4741	77	8.18988	22.8566	10.7847	99	10.7446	31.4526	15.1925	170	18.6396	54.0232	27.5998	75	8.15455	24.3657	12.1122	117	16.5018	49.3585	24.6617	118	12.9563	37.2221	19.4312	144	18.6713	52.8883	26.096	77	10.0972	30.0173	15.6337	74	9.49942	28.4952	14.8487	82	8.52705	25.012	11.9082	102	12.6222
Sgl002030	SGL_3	complement(4075698..4081115)		32	1.54143	4.23423	4.73139	45	2.1206	5.91825	6.30273	86	4.13536	12.1054	13.1975	45	2.18605	6.33584	7.30583	68	3.27573	9.78783	10.9817	53	3.31194	9.90631	11.1715	55	2.6756	7.68674	9.05689	27	1.55109	4.39361	4.893	31	1.80107	5.3543	6.2941	80	4.55005	13.6487	16.0527	92	4.2387	12.4332	13.3605	51	2.79617
Sgl002031	SGL_3	4094673..4115806		692	10.5601	29.0082	102.316	635	9.48007	26.4573	88.9385	607	9.24685	27.0683	93.1499	701	10.7884	31.268	113.809	629	9.59931	28.6826	101.581	541	10.7101	32.0349	114.034	705	10.8652	31.2147	116.093	534	9.71862	27.5289	96.7726	568	10.4546	31.0799	115.324	612	11.0273	33.0783	122.803	625	9.12254	26.7587	90.7639	490	8.511
Sgl002032	SGL_3	complement(4116052..4145347)		325	11.6145	31.9045	48.0532	352	12.3065	34.3453	49.3013	503	17.9443	52.5284	77.1901	288	10.3797	30.0835	46.7573	335	11.9726	35.7739	54.1013	266	12.332	36.886	56.0684	337	12.1628	34.9425	55.4941	293	12.4878	35.3728	53.0981	270	11.638	34.5979	54.8196	182	7.67965	23.0365	36.5198	361	12.3395	36.1948	52.4253	269	10.9418
Sgl002033	SGL_3	4134169..4135926		114	6.00672	16.5002	16.8556	53	2.73202	7.6246	7.42321	52	2.73513	8.00656	7.9799	62	3.29458	9.54869	10.0658	76	4.00473	11.9661	12.2737	29	1.98228	5.92918	6.11272	35	1.86246	5.35067	5.76348	22	1.38247	3.91598	3.98689	39	2.47853	7.36828	7.91839	29	1.8042	5.41202	5.81909	98	4.93892	14.4871	14.2318	142	8.51614
Sgl002034	SGL_3	4146239..4149499		149	11.6471	31.9942	22.0305	153	11.7004	32.6538	21.4293	268	20.9127	61.2178	41.1272	119	9.38115	27.1894	19.3199	141	11.0225	32.935	22.771	106	10.7491	32.1516	22.3431	147	11.6048	33.3394	24.2066	151	14.077	39.8745	27.3645	111	10.4653	31.1118	22.537	72	6.64537	19.934	14.4474	164	12.2617	35.9666	23.8165	107	9.52004
Sgl002035	SGL_3	complement(4149492..4171995)		252	13.2554	36.412	37.2597	104	5.3518	14.936	14.5663	151	7.92887	23.2102	23.1724	162	8.59375	24.9073	26.301	55	2.89322	8.6449	8.8823	90	6.14142	18.3696	18.9705	200	10.6245	30.5232	32.9342	256	16.0595	45.4902	46.3929	122	7.74013	23.0102	24.7703	148	9.19195	27.5729	29.6974	255	12.8294	37.6318	37.0317	70	4.19094
Sgl002036	SGL_3	4174026..4200004		20	2.15921	5.93125	2.95712	23	2.42922	6.77955	3.22139	12	1.29327	3.78578	1.84151	27	2.9397	8.52016	4.3835	10	1.07967	3.22604	1.61496	21	2.94115	8.79726	4.42646	20	2.18062	6.26472	3.29342	15	1.93133	5.47068	2.71833	13	1.69279	5.03242	2.63946	8	1.01978	3.05902	1.60527	20	2.06522	6.05782	2.90445	13	1.59746
Sgl002037	SGL_3	complement(4203405..4207713)		951	59.8039	164.279	140.611	928	57.0915	159.333	129.976	899	56.4353	165.203	137.96	784	49.7211	144.107	127.284	893	56.16	167.805	144.216	659	53.7611	160.804	138.906	848	53.8556	154.722	139.641	714	53.5485	151.681	129.393	684	51.8801	154.232	138.876	705	52.347	157.024	141.464	945	56.8399	166.726	137.235	739	52.895
Sgl002038	SGL_3	4209913..4215963		1568	159.433	437.957	231.838	1084	107.829	300.934	151.826	1204	122.209	357.742	184.765	1120	114.849	332.867	181.834	1189	120.904	361.26	192.019	894	117.925	352.724	188.441	1014	104.126	299.143	166.976	960	116.414	329.754	173.973	1110	136.13	404.692	225.37	1084	130.142	390.383	217.514	1131	109.994	322.64	164.246	1335	154.503
Sgl002039	SGL_3	complement(4218236..4234750)		510	7.10289	19.5113	75.4065	511	6.96242	19.431	71.5709	417	5.79753	16.9711	63.9926	555	7.79531	22.5932	90.1052	403	5.61302	16.7716	65.083	414	7.47996	22.3732	87.2644	642	9.02997	25.9422	105.719	544	9.03575	25.5946	98.5848	348	5.84575	17.3785	70.6564	352	5.78843	17.3634	70.6318	468	6.23424	18.2866	67.964	432	6.8481
Sgl002040	SGL_3	4257920..4258150		0	0	0	0	0	0	0	0	0	0	0	0	0	0	0	0	0	0	0	0	0	0	0	0	0	0	0	0	0	0	0	0	0	0	0	0	0	0	0	0	0	0	0	0	0	0
Sgl002041	SGL_3	4266217..4318076		358	8.63582	23.7222	52.9324	466	10.9972	30.6913	65.2682	264	6.35721	18.6095	40.5133	437	10.6311	30.8121	70.9477	302	7.28541	21.7687	48.7719	247	7.7295	23.1196	52.0635	241	5.87116	16.8673	39.6857	529	15.2187	43.1084	95.8665	192	5.58622	16.607	38.9828	233	6.63636	19.907	46.7534	466	10.7517	31.5376	67.6736	235	6.45223
Sgl002042	SGL_3	complement(4308365..4309309)		197	23.5156	64.5963	29.1276	48	5.60539	15.6437	6.72291	7	0.834123	2.44173	1.07422	301	36.2353	105.021	48.8679	43	5.13316	15.3378	6.94434	296	45.8369	137.103	62.3919	66	7.95647	22.8581	10.8683	90	12.8125	36.2926	16.31	18	2.59154	7.70426	3.65464	19	2.67792	8.03289	3.81251	63	7.19289	21.0985	9.14901	200	27.1732
Sgl002043	SGL_3	4323968..4325059		1290	122.935	337.697	190.734	1092	101.808	284.13	152.946	568	54.0351	158.177	87.165	1163	111.774	323.955	188.815	1862	177.456	530.237	300.706	1095	135.373	404.914	230.808	563	54.1851	155.669	92.7097	504	57.2818	162.256	91.336	724	83.2185	247.396	146.998	712	80.1159	240.322	142.869	2227	202.992	595.426	323.41	1579	171.273
Sgl002044	SGL_3	4326304..4327626		0	0	0	0	0	0	0	0	0	0	0	0	2	0.295157	0.855456	0.324704	2	0.292688	0.874546	0.322993	6	1.13902	3.40693	1.2647	2	0.295573	0.849151	0.329342	0	0	0	0	2	0.352999	1.04941	0.406071	6	1.0367	3.10977	1.20395	2	0.279931	0.821107	0.290445	2	0.333119
Sgl002045	SGL_3	complement(4340257..4359613)		474	15.7597	43.2913	70.0837	691	22.4762	62.7274	96.7818	538	17.8564	52.2712	82.5612	545	18.2744	52.9647	88.4817	560	18.6202	55.637	90.4379	387	16.6923	49.9281	81.5732	506	16.9905	48.8122	83.3234	608	24.1087	68.2904	110.183	456	18.2865	54.3631	92.5842	498	19.5503	58.6446	99.9279	749	23.8191	69.8674	108.772	448	16.9539
Sgl002046	SGL_3	4360048..4376409		246	7.18832	19.746	36.3725	263	7.51835	20.9825	36.8359	287	8.37176	24.5066	44.0429	222	6.54216	18.9612	36.0421	277	8.09466	24.1867	44.7345	183	6.93709	20.7495	38.5734	265	7.82032	22.467	43.6378	127	4.42585	12.5366	23.0152	181	6.37921	18.9644	36.7494	142	4.8993	14.6963	28.4935	312	8.72006	25.5781	45.3094	152	5.05542
Sgl002047	SGL_3	complement(4379032..4387114)		406	15.5084	42.6008	60.0295	263	9.82812	27.4286	36.8359	357	13.6129	39.849	54.785	390	15.0238	43.5436	63.3172	363	13.8667	41.4335	58.6232	240	11.8928	35.5725	50.5881	416	16.048	46.1042	68.5031	373	16.9922	48.132	67.5959	223	10.274	30.5431	45.2769	276	12.4481	37.3403	55.3817	376	13.7373	40.2949	54.6036	356	15.4779
Sgl002048	SGL_3	complement(4397145..4409323)		139	4.00858	11.0114	20.552	120	3.38557	9.44857	16.8073	122	3.51219	10.2812	18.7221	155	4.50799	13.0655	25.1645	148	4.26839	12.7539	23.9015	99	3.70378	11.0784	20.8676	142	4.13572	11.8815	23.3833	173	5.95008	16.8542	31.3514	94	3.26964	9.72014	19.0853	114	3.88181	11.6442	22.8751	139	3.8341	11.2464	20.1859	108	3.54504
Sgl002049	SGL_3	4415811..4430590		7	0.167895	0.4612	1.03499	7	0.164253	0.458401	0.980424	36	0.861954	2.5232	5.52454	27	0.653099	1.89288	4.3835	41	0.983444	2.93852	6.62135	2	0.0622305	0.186137	0.421567	17	0.411789	1.18303	2.7994	0	0	0	0	16	0.462866	1.37603	3.24857	11	0.31152	0.93446	2.20724	20	0.45882	1.34583	2.90445	130	3.54899
Sgl002050	SGL_3	4434101..4468174		9	0.169859	0.466596	1.3307	2	0.0369277	0.103059	0.280121	37	0.697094	2.0406	5.678	8	0.152269	0.441323	1.29881	34	0.64173	1.91748	5.49087	2	0.0489679	0.146467	0.421567	9	0.171544	0.49283	1.48204	0	0	0	0	9	0.204873	0.609058	1.82732	42	0.935944	2.80753	8.42765	12	0.216621	0.635405	1.74267	17	0.365189
Sgl002051	SGL_3	4474654..4492607		118	14.0133	38.4938	17.447	117	13.5931	37.936	16.3871	104	12.3291	36.0911	15.9598	75	8.98243	26.0338	12.1764	72	8.55098	25.5502	11.6277	58	8.9355	26.7269	12.2254	62	7.43593	21.3627	10.2096	62	8.7811	24.8733	11.2358	73	10.4563	31.0848	14.8216	72	10.0959	30.2843	14.4474	98	11.1316	32.6516	14.2318	76	10.2729
Sgl002052	SGL_3	complement(4492631..4507608)		133	5.96311	16.3804	19.6648	117	5.13194	14.3224	16.3871	79	3.53582	10.3504	12.1233	105	4.74773	13.7604	17.0469	183	8.20538	24.5176	29.5538	54	3.14086	9.39461	11.3823	89	4.02993	11.5776	14.6557	37	1.97844	5.60413	6.70522	34	1.83864	5.46599	6.90321	100	5.29389	15.88	20.0658	186	7.9764	23.3968	27.0114	142	7.24655
Sgl002053	SGL_3	complement(4524376..4550778)		1977	48.8345	134.146	292.311	2458	59.3987	165.772	344.269	2453	60.4867	177.063	376.436	1881	46.8581	135.809	305.384	1675	41.3773	123.635	270.506	1405	45.0226	134.667	296.151	2082	51.9383	149.214	342.845	1537	45.2788	128.257	278.538	1536	45.7623	136.044	311.863	1630	47.5402	142.606	327.073	2317	54.7418	160.571	336.48	1920	53.9813
Sgl002054	SGL_3	complement(4556880..4568562)		324	7.42507	20.3963	47.9053	341	7.64512	21.3363	47.7607	287	6.56568	19.2197	44.0429	293	6.77171	19.6265	47.5691	334	7.6547	22.8721	53.9398	259	7.69997	23.0313	54.5929	277	6.41094	18.418	45.6138	274	7.4887	21.2125	49.6549	266	7.35247	21.8578	54.0075	197	5.33059	15.9901	39.5297	338	7.40875	21.7317	49.0851	193	5.03424
Sgl002055	SGL_3	4582184..4592630		160	10.7945	29.6519	23.6569	160	10.5603	29.472	22.4097	94	6.33069	18.5318	14.4252	80	5.4431	15.7758	12.9881	93	6.27467	18.7486	15.0192	51	4.4636	13.351	10.75	60	4.08807	11.7446	9.88025	45	3.62071	10.256	8.155	69	5.6147	16.6916	14.0095	96	7.64726	22.9393	19.2632	90	5.8076	17.0351	13.07	59	4.53059
Sgl002056	SGL_3	complement(4596274..4617776)		1835	46.9029	128.84	271.315	2005	50.1363	139.922	280.821	1480	37.7631	110.544	227.12	1613	41.5789	120.508	261.873	2016	51.5324	153.978	325.577	1278	42.3768	126.753	269.381	1752	45.2256	129.929	288.503	1216	37.0679	104.998	220.366	1184	36.5015	108.514	240.394	1443	43.5495	130.635	289.55	2061	50.3865	147.796	299.303	1677	48.7886
Sgl002057	SGL_3	4615735..4620731		255	15.8955	43.6641	37.7032	304	18.5388	51.7386	42.5784	190	11.823	34.6096	29.1573	319	20.0539	58.1223	51.7902	228	14.2133	42.4691	36.8212	217	17.548	52.4876	45.74	224	14.1016	40.5124	36.8863	322	23.9381	67.8069	58.3535	205	15.4128	45.82	41.6223	188	13.8371	41.5068	37.7238	262	15.6209	45.8201	38.0482	176	12.4873
Sgl002058	SGL_3	complement(4650111..4651170)		2	0.259468	0.712747	0.295712	0	0	0	0	0	0	0	0	1	0.130837	0.379204	0.162352	0	0	0	0	0	0	0	0	0	0	0	0	0	0	0	0	0	0	0	0	1	0.153182	0.459496	0.200658	0	0	0	0	22	3.24861
Sgl002059	SGL_3	complement(4673145..4673768)		4	0.593782	1.63109	0.591423	5	0.726126	2.0265	0.700303	4	0.592747	1.73515	0.613838	4	0.598829	1.73559	0.649407	0	0	0	0	0	0	0	0	1	0.149918	0.430699	0.164671	0	0	0	0	0	0	0	0	0	0	0	0	2	0.283968	0.83295	0.290445	1	0.168962
Sgl002060	SGL_3	complement(4680494..4688175)		0	0	0	0	0	0	0	0	0	0	0	0	3	0.243909	0.706923	0.487055	4	0.322491	0.963599	0.645985	0	0	0	0	0	0	0	0	0	0	0	0	0	0	0	0	0	0	0	0	0	0	0	0	0	0
Sgl002061	SGL_3	complement(4704330..4705400)		10	0.864893	2.37582	1.47856	7	0.592291	1.65298	0.980424	8	0.690708	2.02191	1.22768	14	1.22114	3.53924	2.27293	8	0.691956	2.06756	1.29197	5	0.561004	1.67802	1.05392	3	0.262041	0.752819	0.494012	10	1.03148	2.92178	1.81222	3	0.312953	0.930362	0.609107	3	0.306363	0.918992	0.601975	8	0.661797	1.94122	1.16178	0	0
Sgl002062	SGL_3	4715788..4730614		3	0.121402	0.333487	0.443568	2	0.0791791	0.220976	0.280121	0	0	0	0	7	0.28568	0.827987	1.13646	1	0.0404699	0.120924	0.161496	1	0.0524976	0.157025	0.210784	0	0	0	0	3	0.144786	0.410121	0.543666	0	0	0	0	2	0.0955629	0.286658	0.401317	5	0.19353	0.567672	0.726112	2	0.0921207
Sgl002063	SGL_3	4734115..4739115		3	0.217782	0.598238	0.443568	7	0.497134	1.38742	0.980424	14	1.01455	2.96988	2.14843	14	1.02495	2.97063	2.27293	1	0.0725985	0.216923	0.161496	10	0.941748	2.81686	2.10784	4	0.293256	0.842496	0.658683	2	0.173154	0.490474	0.362444	0	0	0	0	3	0.257144	0.771349	0.601975	10	0.694342	2.03668	1.45222	3	0.247881
Sgl002064	SGL_3	complement(4755241..4757034)		0	0	0	0	0	0	0	0	0	0	0	0	0	0	0	0	0	0	0	0	0	0	0	0	0	0	0	0	0	0	0	0	0	0	0	0	0	0	0	0	0	0	0	0	1	0.116371
Sgl002065	SGL_3	4775825..4787446		6	0.251826	0.691755	0.887135	4	0.164242	0.458372	0.560242	3	0.125694	0.367943	0.460379	1	0.0423277	0.122679	0.162352	1	0.0419736	0.125416	0.161496	3	0.163345	0.488579	0.632351	12	0.508648	1.46129	1.97605	9	0.450497	1.27608	1.631	11	0.55685	1.65543	2.23339	41	2.03183	6.09483	8.22699	3	0.120432	0.353258	0.435667	0	0
Sgl002066	SGL_3	complement(4818553..4818969)		0	0	0	0	0	0	0	0	0	0	0	0	0	0	0	0	0	0	0	0	0	0	0	0	0	0	0	0	0	0	0	0	0	0	0	0	0	0	0	0	0	0	0	0	0	0
Sgl002067	SGL_3	4870996..4872513		0	0	0	0	0	0	0	0	0	0	0	0	0	0	0	0	0	0	0	0	0	0	0	0	0	0	0	0	0	0	0	0	0	0	0	0	0	0	0	0	0	0	0	0	0	0
Sgl002068	SGL_3	complement(4874337..4879887)		35	1.64404	4.51611	5.17495	24	1.10289	3.07797	3.36145	40	1.87563	5.49053	6.13838	44	2.08436	6.04111	7.14348	29	1.36229	4.0705	4.68339	30	1.8281	5.46802	6.32351	43	2.03986	5.86031	7.08084	18	1.00836	2.85629	3.262	17	0.963141	2.86327	3.45161	28	1.55295	4.65834	5.61844	7	0.314496	0.922497	1.01656	44	2.35244
Sgl002069	SGL_3	complement(4881622..4886696)		41	2.26601	6.22462	6.06209	32	1.73022	4.82877	4.48194	59	3.25516	9.52882	9.05411	74	4.12463	11.9544	12.014	55	3.03995	9.08333	8.8823	52	3.72833	11.1518	10.9607	60	3.349	9.62135	9.88025	43	2.8343	8.02845	7.79255	45	2.99976	8.91782	9.1366	57	3.71968	11.1579	11.4375	102	5.39201	15.8161	14.8127	64	4.02605
Sgl002070	SGL_3	complement(4889855..4891624)		9	1.39643	3.83594	1.3307	0	0	0	0	4	0.619555	1.81362	0.613838	2	0.312956	0.907041	0.324704	1	0.155169	0.463641	0.161496	2	0.40257	1.20412	0.421567	0	0	0	0	2	0.37009	1.04832	0.362444	0	0	0	0	1	0.183202	0.549548	0.200658	5	0.742028	2.17655	0.726112	1	0.176603
Sgl002071	SGL_3	4892555..4896465		13	1.52429	4.18716	1.92213	8	0.917676	2.56108	1.12048	7	0.819341	2.39846	1.07422	5	0.591249	1.71362	0.811759	4	0.469041	1.40149	0.645985	3	0.456331	1.36493	0.632351	6	0.710497	2.04119	0.988025	2	0.279676	0.792209	0.362444	9	1.27281	3.78387	1.82732	4	0.553781	1.66117	0.802634	12	1.34579	3.94755	1.74267	7	0.934209
Sgl002072	SGL_3	4901799..4904964		67	20.8963	57.4013	9.90634	71	21.6635	60.4592	9.9443	79	24.596	71.9999	12.1233	55	17.2995	50.1392	8.92935	75	23.3928	69.8975	12.1122	38	15.3749	45.9878	8.00978	47	14.804	42.5305	7.73953	67	24.9213	70.592	12.1419	44	16.5518	49.2058	8.93357	42	15.4667	46.3952	8.42765	46	13.7223	40.2508	6.68023	52	18.4595
Sgl002073	SGL_3	4906324..4912020		76	2.2257	6.11389	11.237	114	3.26612	9.11519	15.9669	84	2.45569	7.18855	12.8906	42	1.24044	3.59519	6.81878	118	3.4559	10.3262	19.0566	34	1.29171	3.86363	7.16664	23	0.680247	1.95428	3.78743	32	1.11764	3.16583	5.79911	26	0.918379	2.7302	5.27893	47	1.62519	4.87505	9.43094	70	1.96075	5.75139	10.1656	30	0.999989
Sgl002074	SGL_3	4916338..4919523		169	9.58633	26.3332	24.9876	212	11.7646	32.833	29.6928	179	10.1359	29.6707	27.4693	176	10.0682	29.1808	28.5739	182	10.3244	30.849	29.3923	147	10.8172	32.3554	30.9852	144	8.24925	23.6993	23.7126	150	10.1475	28.7437	27.1833	141	9.64674	28.6783	28.628	129	8.6399	25.9169	25.8849	204	11.068	32.4652	29.6254	154	9.94278
Sgl002075	SGL_3	complement(4921665..4931139)		201	11.0431	30.3348	29.719	268	14.4047	40.2011	37.5362	209	11.4626	33.5544	32.073	255	14.1289	40.95	41.3997	195	10.7141	32.0135	31.4918	215	15.3238	45.8349	45.3185	251	13.9269	40.0106	41.3324	206	13.4978	38.2337	37.3318	162	10.7351	31.9138	32.8918	148	9.60084	28.7995	29.6974	196	10.2997	30.2115	28.4636	142	8.87982
Sgl002076	SGL_3	4937180..4950939		429	28.3036	77.7488	63.4302	477	30.7877	85.9234	66.8089	565	37.2113	108.929	86.7046	424	28.2115	81.7655	68.8372	425	28.0414	83.7873	68.6359	315	26.9606	80.6416	66.3968	479	31.9159	91.6911	78.8773	382	30.0572	85.1399	69.2269	396	31.512	93.6803	80.4021	310	24.149	72.4394	62.2041	414	26.1251	76.6314	60.122	378	28.3856
Sgl002077	SGL_3	4964097..4964951		0	0	0	0	0	0	0	0	0	0	0	0	1	0.10926	0.316669	0.162352	1	0.108346	0.323736	0.161496	2	0.281093	0.840774	0.421567	0	0	0	0	0	0	0	0	3	0.392015	1.1654	0.609107	0	0	0	0	0	0	0	0	0	0
Sgl002078	SGL_3	4965149..4976675		189	6.69231	18.3835	27.9448	247	8.55629	23.8792	34.595	205	7.2462	21.2118	31.4592	218	7.78477	22.5626	35.3927	171	6.05531	18.0932	27.6159	166	7.62528	22.8079	34.9901	196	7.009	20.1362	32.2755	205	8.65701	24.5218	37.1505	164	7.00412	20.8222	33.2978	142	5.93684	17.8086	28.4935	172	5.82526	17.0869	24.9782	128	5.15876
Sgl002079	SGL_3	complement(4981444..4983667)		0	0	0	0	6	0.330732	0.923017	0.840363	1	0.0562461	0.164649	0.15346	1	0.0568232	0.164691	0.162352	8	0.450782	1.34693	1.29197	1	0.0730943	0.218632	0.210784	0	0	0	0	3	0.201591	0.571027	0.543666	0	0	0	0	0	0	0	0	3	0.161675	0.474234	0.435667	0	0
Sgl002080	SGL_3	complement(5044214..5047489)		0	0	0	0	0	0	0	0	0	0	0	0	0	0	0	0	1	0.0651905	0.194788	0.161496	1	0.0845652	0.252942	0.210784	0	0	0	0	0	0	0	0	1	0.0786237	0.233736	0.203036	1	0.0769681	0.23088	0.200658	1	0.0623491	0.182886	0.145222	0	0
Sgl002081	SGL_3	complement(5062503..5063131)		0	0	0	0	0	0	0	0	0	0	0	0	0	0	0	0	0	0	0	0	1	0.267038	0.798735	0.210784	0	0	0	0	0	0	0	0	1	0.248276	0.738088	0.203036	0	0	0	0	3	0.590654	1.73254	0.435667	0	0
Sgl002082	SGL_4	complement(36423..54474)		6	0.367336	1.00906	0.887135	24	1.43747	4.01174	3.36145	0	0	0	0	6	0.370459	1.0737	0.974111	21	1.28576	3.84182	3.39142	6	0.476538	1.42537	1.2647	2	0.12366	0.355263	0.329342	0	0	0	0	0	0	0	0	10	0.72288	2.16841	2.00658	0	0	0	0	2	0.139368
Sgl002083	SGL_4	complement(60250..84346)		4	0.112654	0.309456	0.591423	6	0.165316	0.461368	0.840363	24	0.674748	1.97519	3.68303	2	0.0568059	0.164641	0.324704	4	0.112661	0.33663	0.645985	9	0.328825	0.983545	1.89705	3	0.0853288	0.245141	0.494012	12	0.40306	1.14171	2.17467	3	0.101907	0.302955	0.609107	2	0.0665076	0.199502	0.401317	1	0.0269377	0.079015	0.145222	4	0.128224
Sgl002084	SGL_4	complement(97926..101273)		412	24.0932	66.1828	60.9166	479	27.4035	76.4787	67.089	553	32.2823	94.4999	84.8631	319	18.8132	54.5264	51.7902	463	27.0772	80.9063	74.7728	340	25.7934	77.1506	71.6664	388	22.9147	65.8317	63.8923	359	25.0375	70.9212	65.0587	408	28.7775	85.5511	82.8385	293	20.231	60.6866	58.7929	368	20.5834	60.3763	53.4418	362	24.095
Sgl002085	SGL_4	106334..109181		28	2.78886	7.66088	4.13996	39	3.80021	10.6058	5.46236	27	2.68457	7.85854	4.14341	19	1.90853	5.53149	3.08468	51	5.08002	15.179	8.23631	40	5.16848	15.4594	8.43134	148	14.8873	42.7698	24.3713	53	6.29571	17.8332	9.60477	20	2.40267	7.14278	4.06071	17	1.99927	5.99717	3.41119	33	3.1438	9.22156	4.79234	35	3.96788
Sgl002086	SGL_4	110259..126268		373	15.6481	42.9846	55.1502	463	19.0024	53.0325	64.848	359	15.0345	44.0105	55.092	362	15.3157	44.3895	58.7714	411	17.2433	51.5228	66.375	282	15.3474	45.9056	59.441	415	17.5828	50.5135	68.3384	373	18.6622	52.8624	67.5959	292	14.7751	43.9242	59.2864	343	16.9903	50.9654	68.8258	419	16.8128	49.3161	60.8482	317	15.1368
Sgl002087	SGL_4	complement(131016..143299)		56	2.50593	6.88369	8.27993	77	3.37091	9.40764	10.7847	45	2.01019	5.88442	6.90568	84	3.79085	10.987	13.6376	76	3.40112	10.1625	12.2737	26	1.50935	4.51459	5.48037	65	2.93752	8.43921	10.7036	43	2.29483	6.50033	7.79255	38	2.05098	6.09725	7.71535	28	1.47942	4.4378	5.61844	75	3.21008	9.41596	10.8917	40	2.03734
Sgl002088	SGL_4	complement(171727..180400)		0	0	0	0	7	0.27074	0.75559	0.980424	0	0	0	0	3	0.119612	0.346673	0.487055	3	0.118612	0.35441	0.484489	0	0	0	0	8	0.319415	0.917649	1.31737	0	0	0	0	0	0	0	0	0	0	0	0	1	0.037814	0.110918	0.145222	0	0
Sgl002089	SGL_4	212730..214076		20	1.37535	3.77803	2.95712	56	3.76744	10.5143	7.84339	37	2.53997	7.43525	5.678	36	2.49668	7.23613	5.84466	91	6.25824	18.6995	14.6962	138	12.3111	36.8237	29.0881	17	1.18065	3.39188	2.7994	14	1.14819	3.25235	2.53711	18	1.49298	4.43839	3.65464	26	2.11111	6.33266	5.21712	31	2.03901	5.98092	4.50189	21	1.64371
Sgl002090	SGL_4	complement(246320..246979)		1	0.140349	0.385531	0.147856	2	0.274607	0.766384	0.280121	0	0	0	0	1	0.141541	0.41023	0.162352	3	0.421071	1.25815	0.484489	0	0	0	0	0	0	0	0	1	0.167382	0.474125	0.181222	6	1.01568	3.01945	1.21821	0	0	0	0	0	0	0	0	0	0
Sgl002091	SGL_4	complement(247138..247521)		0	0	0	0	0	0	0	0	0	0	0	0	0	0	0	0	0	0	0	0	0	0	0	0	0	0	0	0	0	0	0	0	1	0.290949	0.864946	0.203036	0	0	0	0	0	0	0	0	0	0
Sgl002092	SGL_4	complement(255587..256285)		2	0.265036	0.728041	0.295712	0	0	0	0	0	0	0	0	3	0.400933	1.16202	0.487055	0	0	0	0	0	0	0	0	2	0.267665	0.768974	0.329342	0	0	0	0	0	0	0	0	0	0	0	0	5	0.633749	1.85894	0.726112	0	0
Sgl002093	SGL_4	complement(266582..306142)		0	0	0	0	8	0.15428	0.430571	1.12048	0	0	0	0	2	0.0397605	0.115238	0.324704	1	0.0197139	0.0589049	0.161496	0	0	0	0	2	0.0398165	0.114389	0.329342	0	0	0	0	0	0	0	0	5	0.116378	0.349096	1.00329	1	0.0188547	0.0553055	0.145222	0	0
Sgl002094	SGL_4	354747..357628		0	0	0	0	11	0.541165	1.5103	1.54067	0	0	0	0	0	0	0	0	0	0	0	0	0	0	0	0	1	0.0507865	0.145905	0.164671	0	0	0	0	0	0	0	0	0	0	0	0	0	0	0	0	0	0
Sgl002095	SGL_4	complement(370014..371035)		0	0	0	0	0	0	0	0	0	0	0	0	0	0	0	0	0	0	0	0	0	0	0	0	0	0	0	0	0	0	0	0	0	0	0	0	0	0	0	0	0	0	0	0	0	0
Sgl002096	SGL_4	complement(375577..381478)		0	0	0	0	0	0	0	0	0	0	0	0	0	0	0	0	0	0	0	0	0	0	0	0	0	0	0	0	0	0	0	0	0	0	0	0	0	0	0	0	2	0.345412	1.01318	0.290445	0	0
Sgl002097	SGL_4	complement(404782..409781)		0	0	0	0	0	0	0	0	0	0	0	0	0	0	0	0	0	0	0	0	0	0	0	0	0	0	0	0	0	0	0	0	0	0	0	0	0	0	0	0	0	0	0	0	0	0
Sgl002098	SGL_4	499999..500985		63	5.91255	16.2415	9.31492	27	2.47898	6.91842	3.78164	48	4.49695	13.1639	7.36606	32	3.02873	8.77817	5.19526	55	5.16207	15.4242	8.8823	41	4.99174	14.9308	8.64213	87	8.24594	23.6898	14.3264	59	6.60369	18.7056	10.6921	46	5.20701	15.4796	9.33964	34	3.76762	11.3017	6.82239	74	6.64261	19.4845	10.7465	65	6.94335
Sgl002099	SGL_4	complement(505675..521260)		0	0	0	0	0	0	0	0	0	0	0	0	0	0	0	0	0	0	0	0	0	0	0	0	0	0	0	0	0	0	0	0	0	0	0	0	0	0	0	0	0	0	0	0	0	0
Sgl002100	SGL_4	524194..536779		188	3.02177	8.30066	27.7969	216	3.3965	9.47906	30.2531	143	2.29446	6.71659	21.9447	132	2.1397	6.2015	21.4304	173	2.78084	8.3091	27.9389	98	2.04345	6.11213	20.6568	197	3.19783	9.18706	32.4401	109	2.08944	5.91854	19.7532	150	2.90797	8.64496	30.4553	119	2.25841	6.77452	23.8783	140	2.1523	6.31325	20.3311	130	2.37831
Sgl002101	SGL_4	553931..556777		262	12.5812	34.5599	38.7382	251	11.7915	32.908	35.1552	251	12.0319	35.2211	38.5183	160	7.74845	22.4574	25.9763	217	10.4209	31.1375	35.0447	143	8.90819	26.6452	30.1421	193	9.35973	26.8896	31.7815	154	8.81943	24.9819	27.9082	163	9.44068	28.0657	33.0948	135	7.65432	22.9605	27.0889	236	10.8394	31.7946	34.2725	164	8.96365
Sgl002102	SGL_4	565166..586064		1433	24.5222	67.3615	211.877	1309	21.9143	61.1592	183.339	1571	26.8369	78.5596	241.085	1347	23.2465	67.3753	218.688	1394	23.8563	71.2822	225.126	1078	23.9313	71.5807	227.225	1459	25.2148	72.4396	240.255	1175	23.9801	67.9261	212.936	1277	26.3573	78.3562	259.276	1237	24.9941	74.9742	248.214	1598	26.1555	76.7207	232.065	1401	27.2881
Sgl002103	SGL_4	complement(591801..595639)		3	0.334404	0.918594	0.443568	2	0.2181	0.60868	0.280121	2	0.222548	0.651464	0.306919	0	0	0	0	13	1.44917	4.33011	2.09945	20	2.89211	8.65056	4.21567	2	0.225147	0.646826	0.329342	0	0	0	0	3	0.403337	1.19906	0.609107	7	0.921302	2.76361	1.40461	1	0.106616	0.312732	0.145222	4	0.507495
Sgl002104	SGL_4	597227..601149		0	0	0	0	0	0	0	0	2	0.226639	0.663439	0.306919	2	0.228964	0.663607	0.324704	2	0.227048	0.678417	0.322993	0	0	0	0	0	0	0	0	0	0	0	0	0	0	0	0	0	0	0	0	0	0	0	0	0	0
Sgl002105	SGL_4	610161..612749		327	32.6753	89.7576	48.3489	364	35.5834	99.3075	50.982	191	19.0523	55.7718	29.3108	203	20.4571	59.2908	32.9574	248	24.7828	74.0506	40.0511	193	25.0186	74.833	40.6812	274	27.6509	79.4382	45.1198	204	24.311	68.8632	36.9693	254	30.6127	91.0069	51.571	228	26.9005	80.6929	45.7501	437	41.7663	122.511	63.4622	222	25.2491
Sgl002106	SGL_4	complement(614923..668764)		177	2.561	7.03495	26.1705	426	6.03004	16.8288	59.6658	108	1.55992	4.56635	16.5736	244	3.56042	10.3192	39.6138	167	2.41646	7.22034	26.9699	90	1.68932	5.05292	18.9705	171	2.49872	7.17859	28.1587	107	1.84638	5.23004	19.3908	101	1.7626	5.23994	20.5066	110	1.87924	5.63712	22.0724	115	1.5915	4.66827	16.7006	94	1.54805
Sgl002107	SGL_4	complement(668806..672347)		18	2.82122	7.74976	2.66141	31	4.75336	13.2658	4.34188	4	0.625845	1.83203	0.613838	16	2.52906	7.32999	2.59763	16	2.5079	7.49358	2.58394	7	1.4233	4.25722	1.47549	9	1.4246	4.09274	1.48204	6	1.12154	3.17688	1.08733	3	0.567129	1.68599	0.609107	7	1.29543	3.88589	1.40461	12	1.79895	5.27676	1.74267	4	0.713585
Sgl002108	SGL_4	673493..681131		158	16.154	44.3744	23.3612	132	13.203	36.8473	18.488	154	15.7176	46.0102	23.6328	122	12.5794	36.4588	19.8069	112	11.4516	34.2174	18.0876	107	14.1919	42.4493	22.5538	161	16.624	47.7591	26.512	78	9.51083	26.9404	14.1353	97	11.9617	35.5602	19.6945	99	11.9512	35.8498	19.8652	142	13.8862	40.7318	20.6216	93	10.8225
Sgl002109	SGL_4	complement(685804..694319)		62	2.62121	7.20033	9.16706	31	1.28217	3.57832	4.34188	37	1.56154	4.5711	5.678	55	2.34503	6.7966	8.92935	66	2.79049	8.33793	10.6588	42	2.30352	6.89005	8.85291	33	1.409	4.04791	5.43414	37	1.86557	5.28441	6.70522	25	1.27481	3.78982	5.07589	32	1.5974	4.79168	6.42107	35	1.4153	4.15144	5.08278	39	1.8767
Sgl002110	SGL_4	complement(710859..719171)		1	0.0321967	0.088443	0.147856	0	0	0	0	0	0	0	0	0	0	0	0	0	0	0	0	0	0	0	0	1	0.0325161	0.0934155	0.164671	1	0.0383983	0.108767	0.181222	0	0	0	0	0	0	0	0	1	0.0307953	0.0903304	0.145222	0	0
Sgl002111	SGL_4	complement(724203..752575)		123	3.11638	8.56056	18.1863	105	2.60261	7.26346	14.7064	122	3.08566	9.03264	18.7221	68	1.73752	5.03586	11.0399	274	6.94261	20.7444	44.25	210	6.90238	20.6456	44.2646	89	2.27731	6.54248	14.6557	308	9.30672	26.3622	55.8164	61	1.86411	5.54171	12.3852	66	1.97443	5.92267	13.2435	111	2.68993	7.89024	16.1197	165	4.75829
Sgl002112	SGL_4	828357..828665		0	0	0	0	0	0	0	0	3	0.897753	2.62799	0.460379	0	0	0	0	0	0	0	0	0	0	0	0	0	0	0	0	0	0	0	0	0	0	0	0	0	0	0	0	0	0	0	0	0	0
Sgl002113	SGL_4	complement(847777..880621)		1049	35.4631	97.4155	155.101	1449	47.923	133.745	202.948	1026	34.6251	101.358	157.449	854	29.1162	84.3876	138.648	1020	34.4848	103.04	164.726	709	31.0943	93.006	149.446	906	30.9325	88.8662	149.192	737	29.7145	84.1693	133.561	943	38.4511	114.309	191.463	780	31.135	93.3951	156.514	1144	36.9913	108.505	166.134	854	32.861
Sgl002114	SGL_4	889275..892649		11	1.50729	4.14047	1.62641	1	0.134054	0.374122	0.140061	12	1.64145	4.80503	1.84151	2	0.276383	0.80104	0.324704	1	0.137035	0.409458	0.161496	6	1.06657	3.19022	1.2647	21	2.9061	8.34894	3.45809	10	1.6342	4.62903	1.81222	4	0.661091	1.96532	0.812142	12	1.94151	5.82391	2.4079	28	3.66974	10.7643	4.06622	0	0
Sgl002115	SGL_4	complement(899952..902760)		658	29.5733	81.2365	97.2891	657	28.8877	80.6209	92.0198	683	30.6434	89.7024	104.813	557	25.2467	73.1726	90.43	703	31.5977	94.4135	113.532	507	29.5608	88.419	106.867	515	23.3758	67.1565	84.8055	429	22.9949	65.1353	77.7443	639	34.6394	102.978	129.74	577	30.6198	91.8497	115.78	791	34.0034	99.7406	114.871	496	25.3733
Sgl002116	SGL_4	909962..911683		2	0.107584	0.295529	0.295712	0	0	0	0	0	0	0	0	2	0.108499	0.314462	0.324704	4	0.215182	0.642959	0.645985	0	0	0	0	0	0	0	0	0	0	0	0	3	0.194642	0.57864	0.609107	0	0	0	0	4	0.205803	0.603671	0.580889	0	0
Sgl002117	SGL_4	complement(926165..928411)		12	1.95011	5.35685	1.77427	18	2.8617	7.98653	2.52109	7	1.13558	3.32418	1.07422	21	3.44169	9.97506	3.40939	17	2.76282	8.25526	2.74544	8	1.68656	5.04464	1.68627	19	3.11829	8.95855	3.12875	18	3.48859	9.88177	3.262	13	2.5481	7.57511	2.63946	11	2.11068	6.33137	2.20724	21	3.26414	9.57454	3.04967	12	2.21962
Sgl002118	SGL_4	930585..944928		276	8.42368	23.1395	40.8082	329	9.82344	27.4156	46.0799	249	7.58638	22.2076	38.2114	206	6.34068	18.3772	33.4445	241	7.35591	21.9794	38.9206	159	6.29541	18.8302	33.5146	226	6.96607	20.0128	37.2156	185	6.73388	19.0744	33.5261	219	8.06182	23.9666	44.4648	185	6.66681	19.9983	37.1218	261	7.61914	22.3489	37.903	192	6.66984
Sgl002119	SGL_4	complement(949683..957492)		109	7.06555	19.4088	16.1163	149	9.44888	26.3703	20.869	134	8.67095	25.3825	20.5636	115	7.51784	21.789	18.6705	165	10.6962	31.9601	26.6469	66	5.55006	16.6007	13.9117	144	9.42689	27.0825	23.7126	73	5.64342	15.9856	13.2292	90	7.03652	20.9185	18.2732	119	9.10793	27.3209	23.8783	212	13.144	38.5547	30.7871	97	7.1567
Sgl002120	SGL_4	968052..983409		796	33.5305	92.1067	117.693	881	36.3059	101.324	123.393	1167	49.0727	143.65	179.087	537	22.8127	66.1181	87.1829	701	29.5305	88.2367	113.209	360	19.6727	58.8427	75.8821	616	26.2056	75.286	101.437	507	25.4703	72.1472	91.8796	560	28.4519	84.583	113.7	658	32.727	98.1704	132.033	1228	49.4763	145.127	178.333	882	42.2879
Sgl002121	SGL_4	complement(991821..1007577)		713	24.219	66.5285	105.421	407	13.5249	37.7459	57.0046	373	12.6479	37.0241	57.2404	490	16.7857	48.6499	79.5524	356	12.0932	36.1344	57.4927	379	16.7009	49.9539	79.887	501	17.1866	49.3755	82.5001	431	17.46	49.4572	78.1067	373	15.2817	45.4301	75.7323	357	14.3182	42.95	71.635	537	17.4467	51.1756	77.9844	334	12.9132
Sgl002122	SGL_4	1012468..1032941		21	1.95304	5.36492	3.10497	37	3.36642	9.39513	5.18224	22	2.04248	5.97895	3.37611	24	2.25102	6.52414	3.89644	22	2.04617	6.11392	3.55292	12	1.4478	4.33049	2.5294	17	1.59672	4.58721	2.7994	10	1.10916	3.14179	1.81222	19	2.13129	6.33599	3.85768	9	0.988299	2.96458	1.80593	23	2.04594	6.00126	3.34011	16	1.69369
Sgl002123	SGL_4	complement(1047879..1050425)		9	1.25176	3.43852	1.3307	17	2.31313	6.45558	2.38103	4	0.555367	1.62572	0.613838	1	0.140266	0.406534	0.162352	23	3.19913	9.55895	3.71442	6	1.08259	3.23812	1.2647	8	1.12371	3.2283	1.31737	2	0.331748	0.939708	0.362444	3	0.503263	1.49612	0.609107	6	0.985331	2.95568	1.20395	5	0.665151	1.95105	0.726112	4	0.633226
Sgl002124	SGL_4	1060917..1063925		3	0.197927	0.543698	0.443568	0	0	0	0	2	0.131722	0.385589	0.306919	5	0.332683	0.964215	0.811759	0	0	0	0	0	0	0	0	2	0.13326	0.382844	0.329342	0	0	0	0	6	0.477454	1.4194	1.21821	0	0	0	0	0	0	0	0	0	0
Sgl002125	SGL_4	complement(1065737..1138180)		307	5.41665	14.8793	45.3917	864	14.9135	41.6212	121.012	529	9.31731	27.2746	81.1801	306	5.44489	15.781	49.6797	335	5.91104	17.6621	54.1013	294	6.72936	20.1281	61.9704	336	5.98712	17.2004	55.3294	363	7.63835	21.6364	65.7836	281	5.97991	17.7774	57.053	296	6.16648	18.4975	59.3949	384	6.48032	19.0084	55.7654	325	6.52675
Sgl002126	SGL_4	complement(1154577..1155316)		0	0	0	0	0	0	0	0	0	0	0	0	0	0	0	0	0	0	0	0	0	0	0	0	1	0.173238	0.497697	0.164671	0	0	0	0	0	0	0	0	0	0	0	0	0	0	0	0	0	0
Sgl002127	SGL_4	complement(1161092..1161615)		1	0.261667	0.718787	0.147856	0	0	0	0	3	0.783632	2.29393	0.460379	1	0.263891	0.764835	0.162352	0	0	0	0	1	0.339455	1.01534	0.210784	0	0	0	0	1	0.312068	0.883962	0.181222	0	0	0	0	1	0.30896	0.92678	0.200658	0	0	0	0	1	0.297831
Sgl002128	SGL_4	complement(1177130..1187975)		4	0.258382	0.709764	0.591423	8	0.505553	1.41092	1.12048	7	0.451381	1.32133	1.07422	11	0.71659	2.0769	1.78587	0	0	0	0	19	1.59217	4.76233	4.00489	14	0.913307	2.62384	2.30539	12	0.924452	2.6186	2.17467	5	0.389555	1.15809	1.01518	12	0.915245	2.74544	2.4079	6	0.370703	1.08737	0.871334	8	0.588185
Sgl002129	SGL_4	1203288..1212806		63	7.3129	20.0882	9.31492	110	12.4915	34.8618	15.4067	91	10.5447	30.8674	13.9648	66	7.72624	22.393	10.7152	63	7.31334	21.8522	10.1743	55	8.28219	24.7728	11.5931	88	10.3162	29.6373	14.491	65	8.99834	25.4887	11.7794	57	7.98031	23.7242	11.573	92	12.6093	37.8238	18.4606	119	13.212	38.7541	17.2815	132	17.4399
Sgl002130	SGL_4	complement(1328801..1332886)		2	0.200933	0.551953	0.295712	1	0.0982868	0.274302	0.140061	2	0.200582	0.587165	0.306919	1	0.10132	0.293657	0.162352	6	0.602835	1.80126	0.968978	0	0	0	0	0	0	0	0	3	0.359453	1.01819	0.543666	3	0.363528	1.08071	0.609107	3	0.355873	1.06751	0.601975	18	1.72968	5.07359	2.614	2	0.228703
Sgl002131	SGL_4	complement(1360263..1367202)		2	0.204256	0.561082	0.295712	1	0.0999123	0.278839	0.140061	7	0.713649	2.08907	1.07422	3	0.308988	0.89554	0.487055	8	0.817073	2.4414	1.29197	3	0.397466	1.18886	0.632351	1	0.103141	0.296314	0.164671	3	0.365398	1.03503	0.543666	1	0.12318	0.366196	0.203036	1	0.120586	0.36172	0.200658	2	0.195365	0.573055	0.290445	2	0.232485
Sgl002132	SGL_4	1391573..1392181		0	0	0	0	0	0	0	0	2	0.303673	0.888943	0.306919	2	0.306789	0.889168	0.324704	4	0.608444	1.81802	0.645985	22	4.34101	12.9844	4.63724	9	1.38249	3.97177	1.48204	0	0	0	0	4	0.733822	2.18154	0.812142	1	0.179592	0.53872	0.200658	2	0.290963	0.853466	0.290445	8	1.38499
Sgl002133	SGL_4	complement(1571705..1571983)		0	0	0	0	0	0	0	0	0	0	0	0	1	0.334829	0.970436	0.162352	3	0.996082	2.97628	0.484489	6	2.58424	7.7297	1.2647	6	2.0118	5.77971	0.988025	7	2.7717	7.85111	1.26855	0	0	0	0	2	0.784027	2.35183	0.401317	1	0.317556	0.931471	0.145222	4	1.51157
Sgl002134	SGL_4	1576840..1577946		7	0.585736	1.60899	1.03499	3	0.245584	0.685384	0.420182	0	0	0	0	1	0.0843878	0.244581	0.162352	0	0	0	0	0	0	0	0	0	0	0	0	0	0	0	0	0	0	0	0	0	0	0	0	0	0	0	0	1	0.0952413
Sgl002135	SGL_4	1582394..1595283		13	1.23128	3.38227	1.92213	22	2.0385	5.68911	3.08133	19	1.79642	5.25867	2.91573	14	1.33726	3.87579	2.27293	22	2.08383	6.22645	3.55292	32	3.93185	11.7605	6.74507	35	3.34786	9.61807	5.76348	11	1.24253	3.51958	1.99344	42	4.79798	14.2637	8.5275	31	3.46679	10.3993	6.22041	7	0.634138	1.86008	1.01656	10	1.07804
Sgl002136	SGL_4	complement(1585208..1606179)		19	1.41705	3.89256	2.80926	37	2.69964	7.53426	5.18224	25	1.86128	5.44853	3.83649	31	2.33167	6.75789	5.03291	10	0.745859	2.22861	1.61496	26	2.51558	7.52432	5.48037	19	1.4311	4.11141	3.12875	49	4.35839	12.3456	8.87988	19	1.70915	5.08104	3.85768	17	1.49704	4.49063	3.41119	16	1.14136	3.3479	2.32356	23	1.95245
Sgl002137	SGL_4	1617550..1618710		0	0	0	0	0	0	0	0	0	0	0	0	0	0	0	0	0	0	0	0	0	0	0	0	0	0	0	0	0	0	0	0	0	0	0	0	0	0	0	0	0	0	0	0	0	0
Sgl002138	SGL_4	1619693..1620625		0	0	0	0	0	0	0	0	0	0	0	0	0	0	0	0	1	0.0992879	0.296671	0.161496	2	0.257593	0.770484	0.421567	2	0.200533	0.576112	0.329342	2	0.23681	0.670788	0.362444	0	0	0	0	8	0.937807	2.81312	1.60527	1	0.0949604	0.278543	0.145222	0	0
Sgl002139	SGL_4	1625302..1632809		60	4.78296	13.1386	8.87135	26	2.02765	5.65884	3.64157	57	4.53589	13.2779	8.74719	34	2.73338	7.92217	5.51996	37	2.94967	8.81358	5.97536	60	6.20484	18.5593	12.647	45	3.6228	10.4079	7.41019	7	0.665494	1.88508	1.26855	47	4.51897	13.4342	9.54267	27	2.54134	7.62321	5.41778	35	2.66862	7.82772	5.08278	21	1.9054
Sgl002140	SGL_4	complement(1634429..1640536)		6	0.298005	0.818608	0.887135	3	0.14577	0.40682	0.420182	5	0.247905	0.725692	0.767298	0	0	0	0	4	0.198682	0.59366	0.645985	6	0.386597	1.15635	1.2647	3	0.150481	0.432316	0.494012	5	0.296171	0.838935	0.906111	3	0.179717	0.534273	0.609107	3	0.175933	0.527743	0.601975	1	0.0475057	0.139346	0.145222	0	0
Sgl002141	SGL_4	1653973..1700991		0	0	0	0	0	0	0	0	39	0.660127	1.93239	5.98492	0	0	0	0	0	0	0	0	10	0.219965	0.657937	2.10784	1	0.0171241	0.0491957	0.164671	2	0.0404437	0.114561	0.362444	0	0	0	0	0	0	0	0	0	0	0	0	10	0.192993
Sgl002142	SGL_4	complement(1701767..1717153)		10	0.345763	0.949797	1.47856	0	0	0	0	6	0.207096	0.606233	0.920757	2	0.0697404	0.202129	0.324704	4	0.138314	0.413279	0.645985	0	0	0	0	5	0.174596	0.501598	0.823354	0	0	0	0	3	0.125111	0.371937	0.609107	0	0	0	0	12	0.396856	1.16408	1.74267	7	0.275485
Sgl002143	SGL_4	complement(1720157..1739564)		20	0.602472	1.65496	2.95712	11	0.324171	0.904707	1.54067	3	0.0902132	0.264081	0.460379	14	0.425314	1.23269	2.27293	25	0.753135	2.25036	4.03741	10	0.390787	1.16888	2.10784	57	1.73407	4.98183	9.38624	10	0.359258	1.01763	1.81222	4	0.145332	0.432051	0.812142	4	0.142272	0.426771	0.802634	11	0.316936	0.929654	1.59745	11	0.377156
Sgl002144	SGL_4	1762548..1776264		41	3.54275	9.73178	6.06209	49	4.14217	11.5601	6.86297	31	2.674	7.82759	4.75725	25	2.17857	6.31417	4.05879	45	3.88862	11.6191	7.26733	36	4.03546	12.0704	7.58821	72	6.28313	18.0508	11.8563	30	3.09157	8.75716	5.43666	44	4.5857	13.6326	8.93357	32	3.26483	9.79344	6.42107	54	4.46296	13.091	7.84201	63	6.19611
Sgl002145	SGL_4	1786605..1789418		154	11.1883	30.7336	22.7698	178	12.6513	35.3078	24.9308	100	7.25243	21.2301	15.346	167	12.2358	35.4632	27.1128	99	7.19289	21.4922	15.9881	86	8.10539	24.244	18.1274	170	12.4732	35.8342	27.994	128	11.0905	31.415	23.1964	93	8.1493	24.2266	18.8823	100	8.57817	25.7318	20.0658	139	9.65893	28.3321	20.1859	113	9.34418
Sgl002146	SGL_4	complement(1792382..1795833)		68	4.33208	11.9	10.0542	22	1.37115	3.82665	3.08133	46	2.92541	8.56357	7.05914	83	5.33262	15.4556	13.4752	47	2.99441	8.94726	7.59033	41	3.38848	10.1353	8.64213	54	3.4743	9.98132	8.89222	59	4.4827	12.6977	10.6921	34	2.61254	7.76667	6.90321	20	1.50443	4.5128	4.01317	42	2.55923	7.50686	6.09934	46	3.33554
Sgl002147	SGL_4	1801731..1808026		0	0	0	0	0	0	0	0	0	0	0	0	0	0	0	0	0	0	0	0	0	0	0	0	0	0	0	0	0	0	0	0	0	0	0	0	0	0	0	0	0	0	0	0	0	0
Sgl002148	SGL_4	complement(1820655..1825976)		23	0.795553	2.18535	3.40068	4	0.135355	0.377755	0.560242	10	0.34529	1.01077	1.5346	34	1.18603	3.43747	5.51996	9	0.311322	0.930226	1.45347	5	0.22436	0.671081	1.05392	10	0.349323	1.00357	1.64671	6	0.24751	0.701096	1.08733	4	0.166877	0.496101	0.812142	10	0.408408	1.22509	2.00658	12	0.397004	1.16451	1.74267	27	1.06298
Sgl002149	SGL_4	1826112..1836809		250	11.3129	31.076	36.964	254	11.2446	31.3817	35.5754	246	11.1125	32.5296	37.751	199	9.0816	26.3212	32.308	219	9.9107	29.613	35.3677	103	6.04651	18.0857	21.7107	208	9.50569	27.3089	34.2515	182	9.82213	27.8221	32.9824	173	9.44226	28.0704	35.1252	174	9.29686	27.8876	34.9146	219	9.47874	27.8035	31.8037	189	9.73458
Sgl002150	SGL_4	1841704..1844500		1	0.114217	0.313749	0.147856	0	0	0	0	0	0	0	0	0	0	0	0	0	0	0	0	0	0	0	0	1	0.11535	0.331389	0.164671	0	0	0	0	1	0.137761	0.409543	0.203036	1	0.13486	0.404538	0.200658	4	0.436982	1.28178	0.580889	0	0
Sgl002151	SGL_4	1853981..1864047		108	7.01546	19.2711	15.9684	157	9.97715	27.8446	21.9895	191	12.3853	36.2556	29.3108	110	7.2061	20.8855	17.8587	116	7.53558	22.5162	18.7336	62	5.22466	15.6274	13.0686	202	13.2516	38.0707	33.2635	43	3.3312	9.43596	7.79255	129	10.1069	30.0463	26.1916	172	13.1921	39.5721	34.5132	157	9.75449	28.6124	22.7999	203	15.0089
Sgl002152	SGL_4	1867736..1871058		50	5.02877	13.8138	7.39279	40	3.93574	10.984	5.60242	62	6.22481	18.2219	9.51449	20	2.02861	5.87952	3.24704	42	4.22443	12.6225	6.78284	38	4.95803	14.8299	8.00978	113	11.4778	32.9745	18.6078	40	4.79791	13.5906	7.24889	37	4.48838	13.3433	7.51232	48	5.70015	17.0986	9.6316	45	4.3289	12.6977	6.535	27	3.09085
Sgl002153	SGL_4	1874441..1878554		66	5.33937	14.667	9.75849	105	8.31017	23.1923	14.7064	148	11.9523	34.9879	22.712	103	8.40348	24.3558	16.7222	47	3.80251	11.3618	7.59033	47	4.93262	14.7539	9.90683	133	10.8664	31.218	21.9012	55	5.30651	15.0312	9.96722	101	9.85516	29.2979	20.5066	99	9.45659	28.3668	19.8652	96	7.42831	21.7891	13.9413	131	12.0625
Sgl002154	SGL_4	complement(1888684..1892429)		1497	89.7522	246.545	221.34	943	55.3107	154.363	132.077	1189	71.1619	208.312	182.463	901	54.4783	157.895	146.279	1107	66.3739	198.324	178.776	632	49.1557	147.029	133.215	903	54.6761	157.079	148.698	534	38.1825	108.156	96.7726	1261	91.1873	271.086	256.028	744	52.6683	157.988	149.29	1068	61.2445	179.646	155.097	1408	96.0832
Sgl002155	SGL_4	1896474..1899913		518	44.1826	121.368	76.5893	361	30.1234	84.0693	50.5619	480	40.8701	119.639	73.6606	404	34.7519	100.722	65.5901	299	25.5047	76.2075	48.2874	265	29.3225	87.7064	55.8576	331	28.5126	81.9138	54.506	374	38.0447	107.765	67.7771	259	26.6451	79.2119	52.5862	236	23.7677	71.2955	47.3554	421	34.346	100.746	61.1386	311	30.1928
Sgl002156	SGL_4	1904488..1907908		1504	119.379	327.929	222.375	1527	118.575	330.924	213.872	1313	104.037	304.548	201.492	1028	82.2905	238.503	166.898	1420	112.719	336.802	229.325	623	64.1509	191.881	131.318	1565	125.453	360.414	257.71	792	74.9733	212.369	143.528	974	93.2472	277.21	197.757	1148	107.591	322.739	230.356	1358	103.099	302.414	197.212	849	76.7026
Sgl002157	SGL_4	complement(1910409..1911640)		47	10.516	28.8869	6.94922	62	13.5712	37.8749	8.68375	64	14.2947	41.8447	9.82141	63	14.2157	41.2013	10.2282	53	11.8592	35.435	8.5593	32	9.28828	27.7821	6.74507	52	11.7501	33.7568	8.56288	62	16.5441	46.8628	11.2358	38	10.2549	30.4862	7.71535	44	11.624	34.8684	8.82897	43	9.20222	26.9924	6.24456	48	12.224
Sgl002158	SGL_4	1912073..1917509		80	7.87503	21.6323	11.8285	92	8.85981	24.7263	12.8856	80	7.8613	23.0124	12.2768	55	5.4601	15.825	8.92935	67	6.59574	19.708	10.8203	49	6.25737	18.7164	10.3284	60	5.96485	17.1364	9.88025	92	10.8007	30.5939	16.6724	64	7.59868	22.5897	12.9943	58	6.7413	20.2217	11.6382	116	10.9218	32.0363	16.8458	61	6.8346
Sgl002159	SGL_4	complement(1918106..1921346)		71	14.615	40.1466	10.4978	95	19.131	53.3914	13.3058	58	11.9182	34.8881	8.90065	98	20.3442	58.9637	15.9105	51	10.4987	31.37	8.23631	47	12.5508	37.5406	9.90683	53	11.018	31.6535	8.72755	51	12.5202	35.4646	9.24233	33	8.19312	24.3569	6.70018	46	11.1802	33.5371	9.23029	53	10.4349	30.6081	7.69678	54	12.6519
Sgl002160	SGL_4	1926453..1935918		738	48.4829	133.18	109.118	641	41.197	114.974	89.7788	633	41.5125	121.519	97.1399	1384	91.6947	265.759	224.695	728	47.8289	142.912	117.569	518	44.1465	132.046	109.186	677	44.9167	129.041	111.482	532	41.6816	118.067	96.4102	711	56.3376	167.483	144.358	922	71.5182	214.532	185.007	760	47.755	140.077	110.369	466	34.845
Sgl002161	SGL_4	complement(1950823..1980644)		140	2.19428	6.02759	20.6998	87	1.33401	3.72299	12.1853	77	1.20475	3.52667	11.8164	97	1.53324	4.44381	15.7481	56	0.877766	2.62275	9.04379	208	4.22923	12.65	43.843	81	1.28214	3.68346	13.3383	104	1.94401	5.50659	18.8471	31	0.586033	1.74219	6.2941	36	0.666224	1.99846	7.2237	119	1.78395	5.23279	17.2815	33	0.588708
Sgl002162	SGL_4	1984966..1986012		0	0	0	0	0	0	0	0	0	0	0	0	0	0	0	0	0	0	0	0	0	0	0	0	0	0	0	0	7	0.73859	2.09213	1.26855	0	0	0	0	0	0	0	0	0	0	0	0	0	0
Sgl002163	SGL_4	complement(1988959..1998182)		6	0.568282	1.56105	0.887135	8	0.741272	2.06877	1.12048	6	0.567292	1.66063	0.920757	32	3.0566	8.85895	5.19526	3	0.284158	0.849061	0.484489	53	6.51212	19.4784	11.1715	6	0.573919	1.64881	0.988025	2	0.225914	0.639924	0.362444	3	0.342713	1.01883	0.609107	11	1.23015	3.69006	2.20724	24	2.17419	6.37743	3.48534	2	0.215608
Sgl002164	SGL_4	2002811..2006002		88	9.5562	26.2505	13.0113	98	10.4113	29.0561	13.7259	115	12.4664	36.493	17.6478	108	11.8277	34.2804	17.534	125	13.575	40.5618	20.187	72	10.1431	30.3388	15.1764	110	12.0637	34.6579	18.1138	88	11.3969	32.2828	15.9475	99	12.9668	38.5484	20.1005	72	9.23185	27.6926	14.4474	135	14.022	41.13	19.605	91	11.2477
Sgl002165	SGL_4	2019840..2039020		1691	36.7693	101.004	250.024	1955	41.5876	116.064	273.818	1707	37.0525	108.464	261.955	1477	32.389	93.8733	239.794	1927	41.9035	125.207	311.203	1084	30.5777	91.4608	228.489	1555	34.1475	98.1024	256.063	1138	29.5111	83.593	206.231	1396	36.612	108.842	283.438	1253	32.1697	96.4987	251.425	1769	36.7911	107.917	256.898	1552	38.411
Sgl002166	SGL_4	2122699..2125392		0	0	0	0	0	0	0	0	0	0	0	0	0	0	0	0	1	0.0343859	0.102745	0.161496	0	0	0	0	0	0	0	0	0	0	0	0	0	0	0	0	0	0	0	0	0	0	0	0	0	0
Sgl002167	SGL_4	complement(2129426..2133767)		3	0.372008	1.02189	0.443568	0	0	0	0	0	0	0	0	1	0.125057	0.362452	0.162352	0	0	0	0	0	0	0	0	0	0	0	0	0	0	0	0	0	0	0	0	1	0.146415	0.439197	0.200658	0	0	0	0	0	0
Sgl002168	SGL_4	2141658..2158877		875	26.0364	71.5208	129.374	1023	29.7799	83.1107	143.282	783	23.2582	68.0838	120.159	805	24.1571	70.0145	130.693	1150	34.2213	102.253	185.721	481	18.5674	55.5369	101.387	712	21.3963	61.4695	117.246	355	12.598	35.685	64.3339	553	19.8469	59.002	112.279	825	28.9854	86.9471	165.543	1035	29.4568	86.4042	150.305	842	28.5172
Sgl002169	SGL_4	complement(2184100..2213359)		1	0.0674654	0.185324	0.147856	11	0.72602	2.0262	1.54067	2	0.134696	0.394294	0.306919	0	0	0	0	0	0	0	0	1	0.0875216	0.261785	0.210784	2	0.136269	0.391488	0.329342	0	0	0	0	2	0.162745	0.483816	0.406071	0	0	0	0	0	0	0	0	0	0
Sgl002170	SGL_4	2240559..2255789		384	17.3851	47.7561	56.7766	669	29.631	82.6953	93.7005	521	23.5465	68.9276	79.9524	562	25.6601	74.3707	91.2417	485	21.9591	65.6134	78.3257	419	24.609	73.6078	88.3183	274	12.528	35.9918	45.1198	324	17.4941	49.5537	58.716	386	21.078	62.6617	78.3718	275	14.7005	44.0968	55.1811	693	30.009	88.024	100.639	478	24.6318
Sgl002171	SGL_4	complement(2245693..2250102)		75	14.5645	40.0079	11.0892	103	19.5679	54.6109	14.4262	76	14.7329	43.1277	11.6629	80	15.6675	45.4091	12.9881	112	21.7509	64.9914	18.0876	84	21.1615	63.296	17.7058	55	10.7865	30.9887	9.05689	69	15.9802	45.2655	12.5043	57	13.3507	39.6896	11.573	63	14.4453	43.3314	12.6415	112	20.8029	61.0201	16.2649	60	13.2619
Sgl002172	SGL_4	complement(2263787..2274520)		145	3.58361	9.844	21.4391	222	5.36759	14.9801	31.0934	95	2.34379	6.86097	14.5787	265	6.60501	19.1433	43.0232	258	6.37673	19.0536	41.666	167	5.3543	16.0152	35.2009	129	3.21979	9.25015	21.2425	78	2.29904	6.51226	14.1353	60	1.78854	5.31707	12.1821	257	7.49961	22.4964	51.5692	160	3.7822	11.0941	23.2356	122	3.43189
Sgl002173	SGL_4	2303640..2323389		188	4.62781	12.7124	27.7969	178	4.28659	11.9632	24.9308	71	1.74469	5.10723	10.8956	97	2.40805	6.97925	15.7481	158	3.88956	11.622	25.5164	63	2.01183	6.01758	13.2794	37	0.919826	2.64257	6.09282	37	1.08622	3.07684	6.70522	50	1.48451	4.41323	10.1518	66	1.91829	5.75426	13.2435	254	5.98031	17.5418	36.8865	118	3.30614
Sgl002174	SGL_4	complement(2327681..2331076)		18	1.76438	4.84668	2.66141	7	0.671263	1.87338	0.980424	0	0	0	0	4	0.395417	1.14604	0.649407	37	3.627	10.8374	5.97536	15	1.90741	5.70525	3.16175	6	0.59396	1.70639	0.988025	2	0.233803	0.66227	0.362444	39	4.61085	13.7073	7.91839	1	0.115737	0.347175	0.200658	3	0.281264	0.825017	0.435667	3	0.334705
Sgl002175	SGL_4	complement(2360827..2367654)		149	6.00865	16.5055	22.0305	106	4.18188	11.6709	14.8464	167	6.72279	19.6796	25.6277	173	7.03578	20.3918	28.0869	160	6.45264	19.2804	25.8394	146	7.63796	22.8458	30.7744	99	4.03192	11.5833	16.3024	113	5.43462	15.3941	20.4781	98	4.76665	14.1705	19.8975	127	6.04711	18.1394	25.4836	164	6.32568	18.5548	23.8165	134	6.15059
Sgl002176	SGL_4	2367703..2369939		84	13.9443	38.3044	12.4199	83	13.4794	37.6187	11.625	63	10.44	30.561	9.66795	60	10.0449	29.1131	9.74111	71	11.787	35.2193	11.4662	56	12.0598	36.0719	11.8039	55	9.22076	26.4903	9.05689	55	10.8888	30.8436	9.96722	57	11.4127	33.9282	11.573	63	12.3484	37.0413	12.6415	66	10.4793	30.7385	9.58467	63	11.9036
Sgl002177	SGL_4	complement(2386414..2387102)		0	0	0	0	0	0	0	0	0	0	0	0	0	0	0	0	7	1.42204	4.24903	1.13047	1	0.263524	0.788226	0.210784	0	0	0	0	0	0	0	0	0	0	0	0	0	0	0	0	0	0	0	0	0	0
Sgl002178	SGL_4	2391384..2394947		28	3.74263	10.2808	4.13996	40	5.23062	14.5978	5.60242	24	3.20237	9.37431	3.68303	26	3.50483	10.1581	4.22115	17	2.27245	6.79004	2.74544	29	5.02864	15.0411	6.11272	21	2.83481	8.14413	3.45809	17	2.70999	7.67631	3.08078	40	6.44873	19.1711	8.12142	17	2.683	8.04814	3.41119	30	3.83542	11.2502	4.35667	18	2.7385
Sgl002179	SGL_4	complement(2400240..2415849)		208	13.2238	36.3251	30.754	296	18.4102	51.3798	41.4579	116	7.36194	21.5506	17.8013	170	10.8998	31.5908	27.5998	229	14.5598	43.5043	36.9827	186	15.3405	45.8848	39.2057	237	15.2169	43.7167	39.027	164	12.4347	35.2226	29.7204	133	10.1986	30.3188	27.0037	128	9.6085	28.8224	25.6843	189	11.4928	33.7113	27.447	216	15.6303
Sgl002180	SGL_4	2419166..2431897		1278	33.3374	91.5764	188.96	1734	44.2512	123.498	242.865	1310	34.1126	99.8578	201.032	1447	38.0667	110.329	234.923	1320	34.4351	102.892	213.175	966	32.6898	97.7782	203.617	1286	33.8788	97.3305	211.767	941	29.2746	82.9232	170.53	1075	33.8225	100.549	218.263	1037	31.9399	95.8094	208.083	1741	43.4383	127.415	252.832	1166	34.6195
Sgl002181	SGL_4	2433302..2434845		40	8.63683	23.725	5.91423	26	5.49215	15.3277	3.64157	38	8.19069	23.9766	5.83146	27	5.87941	17.0403	4.3835	33	7.12582	21.2918	5.32938	35	9.80384	29.3242	7.37743	18	3.92512	11.2765	2.96407	31	7.98282	22.6121	5.61789	14	3.64602	10.839	2.8425	14	3.56924	10.7066	2.80922	21	4.33697	12.7214	3.04967	21	5.16102
Sgl002182	SGL_4	2439139..2440874		3	0.511768	1.4058	0.443568	2	0.333777	0.931516	0.280121	2	0.340584	0.996991	0.306919	1	0.172039	0.498622	0.162352	2	0.341199	1.0195	0.322993	0	0	0	0	0	0	0	0	6	1.22068	3.45771	1.08733	0	0	0	0	2	0.402842	1.2084	0.401317	0	0	0	0	0	0
Sgl002183	SGL_4	2442520..2466924		102	3.21369	8.82787	15.0813	96	2.95904	8.25818	13.4458	47	1.47824	4.32725	7.2126	60	1.90648	5.52554	9.74111	83	2.61522	7.81425	13.4042	38	1.55318	4.64571	8.00978	50	1.59097	4.57069	8.23354	58	2.17938	6.1733	10.5109	38	1.44406	4.29296	7.71535	38	1.41365	4.24049	7.62502	65	1.9588	5.74566	9.43945	55	1.97237
Sgl002184	SGL_4	complement(2469524..2477659)		1765	102.182	280.691	260.966	1644	93.1125	259.862	230.26	1788	103.334	302.488	274.386	1008	58.8529	170.574	163.651	1109	64.2081	191.853	179.099	920	69.0961	206.673	193.921	2033	118.865	341.489	334.776	1332	91.9679	260.508	241.388	1928	134.628	400.228	391.453	871	59.5392	178.599	174.773	1791	99.1745	290.904	260.093	1170	77.0973
Sgl002185	SGL_4	complement(2477747..2478058)		0	0	0	0	0	0	0	0	0	0	0	0	1	0.299414	0.867794	0.162352	0	0	0	0	1	0.385151	1.15202	0.210784	0	0	0	0	0	0	0	0	0	0	0	0	0	0	0	0	0	0	0	0	0	0
Sgl002186	SGL_4	complement(2491276..2494163)		395	37.146	102.039	58.4031	358	32.9362	91.9194	50.1417	371	34.8282	101.953	56.9335	407	38.5998	111.874	66.0772	295	27.7437	82.8977	47.6414	274	33.4272	99.9838	57.7547	349	33.1457	95.2243	57.4701	384	43.0672	121.992	69.5893	182	20.6435	61.3699	36.9525	284	31.5346	94.5937	56.987	308	27.7038	81.2621	44.7285	282	30.1846
Sgl002187	SGL_4	2503914..2514641		119	4.79468	13.1708	17.5948	153	6.03085	16.8311	21.4293	102	4.10256	12.0094	15.6529	84	3.41325	9.89262	13.6376	119	4.79497	14.3273	19.2181	126	6.58593	19.6991	26.5587	125	5.08638	14.6127	20.5838	130	6.24678	17.6946	23.5589	85	4.13074	12.2801	17.258	91	4.3292	12.9862	18.2599	88	3.39131	9.94758	12.7796	103	4.72358
Sgl002188	SGL_4	2516959..2534624		1	0.035355	0.0971185	0.147856	0	0	0	0	2	0.0705867	0.206628	0.306919	0	0	0	0	4	0.141428	0.422586	0.645985	7	0.321057	0.960312	1.47549	0	0	0	0	0	0	0	0	2	0.0852857	0.253542	0.406071	1	0.0417449	0.125221	0.200658	1	0.0338161	0.099191	0.145222	1	0.0402413
Sgl002189	SGL_4	complement(2536943..2571902)		5	0.0944241	0.259379	0.739279	0	0	0	0	0	0	0	0	4	0.0761813	0.220796	0.649407	2	0.0377719	0.112862	0.322993	0	0	0	0	1	0.0190721	0.0547923	0.164671	0	0	0	0	3	0.0683329	0.203143	0.609107	15	0.33447	1.0033	3.00988	1	0.0180628	0.0529828	0.145222	0	0
Sgl002190	SGL_4	2597949..2607671		340	13.2719	36.4573	50.271	680	25.9679	72.4722	95.2412	394	15.353	44.9428	60.4631	421	16.5734	48.0347	68.3501	356	13.8973	41.5249	57.4927	338	17.1161	51.1958	71.2448	529	20.8543	59.9124	87.1108	479	22.2992	63.1647	86.8054	371	17.4672	51.9274	75.3262	259	11.9373	35.8082	51.9705	521	19.452	57.0576	75.6608	375	16.6612
Sgl002191	SGL_4	2629330..2630222		48	10.7397	29.5015	7.09708	50	10.9445	30.5443	7.00303	81	18.0917	52.9597	12.4302	49	11.0566	32.0455	7.95524	60	13.4255	40.1151	9.68978	45	13.0616	39.0686	9.48526	45	10.1683	29.2126	7.41019	71	18.9457	53.6655	12.8668	27	7.28637	21.6613	5.48196	55	14.5301	43.5855	11.0362	49	10.4862	30.7588	7.11589	25	6.36668
Sgl002192	SGL_4	complement(2638458..2644891)		127	26.3177	72.2935	18.7777	280	56.7645	158.42	39.217	158	32.6846	95.6777	24.2466	159	33.229	96.3076	25.8139	289	59.892	178.956	46.6724	211	56.7232	169.664	44.4753	193	40.3913	116.04	31.7815	72	17.7941	50.4036	13.048	105	26.244	78.0193	21.3187	192	46.9785	140.92	38.5264	329	65.2098	191.277	47.7781	124	29.2474
Sgl002193	SGL_4	2650011..2669019		10	0.203225	0.55825	1.47856	4	0.0795265	0.221945	0.560242	3	0.0608613	0.178159	0.460379	14	0.286933	0.83162	2.27293	1	0.0203238	0.0607271	0.161496	6	0.158184	0.473143	1.2647	3	0.0615722	0.176891	0.494012	55	1.33303	3.77594	9.96722	4	0.0980468	0.291478	0.812142	5	0.119978	0.359895	1.00329	14	0.272131	0.798229	2.03311	5	0.115656
Sgl002194	SGL_4	complement(2669516..2676177)		0	0	0	0	20	2.67712	7.47139	2.80121	2	0.273171	0.799655	0.306919	1	0.137987	0.399929	0.162352	0	0	0	0	38	6.74498	20.1749	8.00978	1	0.138181	0.396981	0.164671	9	1.46861	4.15998	1.631	0	0	0	0	0	0	0	0	9	1.17782	3.45484	1.307	7	1.09014
Sgl002195	SGL_4	complement(2677913..2688088)		2065	57.0647	156.754	305.322	2935	79.347	221.444	411.078	2616	72.1652	211.249	401.45	2248	62.6498	181.578	364.967	2874	79.4257	237.323	464.14	1536	55.0646	164.703	323.764	2301	64.2171	184.489	378.907	1619	53.3574	151.14	293.399	1848	61.595	183.113	375.21	2063	67.3132	201.918	413.958	2578	68.1402	199.872	374.383	1875	58.9753
Sgl002196	SGL_4	2695193..2706108		846	19.8946	54.6497	125.086	705	16.2192	45.2651	98.7427	677	15.8927	46.5226	103.892	689	16.3403	47.3592	111.86	778	18.2967	54.6701	125.644	586	17.8771	53.4721	123.519	795	18.8807	54.2425	130.913	727	20.3892	57.7544	131.748	585	16.5927	49.3276	118.776	412	11.4397	34.3156	82.6713	727	16.3521	47.9647	105.577	571	15.2835
Sgl002197	SGL_4	complement(2708027..2731854)		128	3.5162	9.65886	18.9255	145	3.89679	10.8753	20.3088	150	4.11337	12.0411	23.0189	233	6.45499	18.7085	37.828	137	3.76367	11.2458	22.125	118	4.20514	12.578	24.8725	123	3.41237	9.80339	20.2545	132	4.32453	12.2496	23.9213	132	4.37355	13.0019	26.8007	120	3.89223	11.6755	24.079	188	4.93963	14.4892	27.3018	127	3.9709
Sgl002198	SGL_4	2716788..2746453		4	0.157267	0.432004	0.591423	0	0	0	0	2	0.0784962	0.229782	0.306919	0	0	0	0	13	0.511147	1.5273	2.09945	2	0.102009	0.30512	0.421567	2	0.0794132	0.228146	0.329342	0	0	0	0	0	0	0	0	0	0	0	0	0	0	0	0	2	0.089501
Sgl002199	SGL_4	2749407..2752332		1	0.083904	0.230481	0.147856	0	0	0	0	1	0.0837577	0.245184	0.15346	0	0	0	0	0	0	0	0	0	0	0	0	0	0	0	0	0	0	0	0	0	0	0	0	0	0	0	0	1	0.0802519	0.235399	0.145222	0	0
Sgl002200	SGL_4	complement(2753346..2760278)		35	1.72817	4.74721	5.17495	44	2.12543	5.93171	6.16266	20	0.985805	2.88575	3.06919	14	0.697144	2.02053	2.27293	33	1.62952	4.86898	5.32938	60	3.8433	11.4957	12.647	19	0.947455	2.72195	3.12875	13	0.765531	2.16844	2.35589	26	1.54842	4.60321	5.27893	15	0.874507	2.62324	3.00988	27	1.27513	3.74028	3.921	18	1.01161
Sgl002201	SGL_4	complement(2779165..2854521)		398	5.17283	14.2095	58.8466	578	7.34932	20.5107	80.955	622	8.07008	23.6235	95.4518	329	4.31237	12.4986	53.4137	500	6.49892	19.4187	80.7482	314	5.2943	15.8357	66.186	377	4.94849	14.2165	62.0809	234	3.62711	10.2742	42.406	197	3.08821	9.18079	39.998	320	4.91076	14.7307	64.2107	488	6.06649	17.7945	70.8685	359	5.31081
Sgl002202	SGL_4	2787425..2789733		0	0	0	0	0	0	0	0	0	0	0	0	0	0	0	0	0	0	0	0	0	0	0	0	0	0	0	0	0	0	0	0	1	0.130672	0.388467	0.203036	0	0	0	0	0	0	0	0	0	0
Sgl002203	SGL_4	complement(2866772..2902926)		521	10.1901	27.9917	77.0329	306	5.85512	16.3407	42.8585	270	5.27164	15.4317	41.4341	472	9.31017	26.9837	76.63	315	6.16137	18.4101	50.8713	291	7.38358	22.085	61.338	314	6.20235	17.8187	51.7066	538	12.5494	35.5474	97.4975	205	4.83604	14.3768	41.6223	225	5.19608	15.5866	45.1481	398	7.44553	21.8396	57.7985	250	5.56547
Sgl002204	SGL_4	2877793..2879175		0	0	0	0	3	0.196574	0.548604	0.420182	7	0.468026	1.37005	1.07422	41	2.76942	8.02662	6.65642	4	0.267927	0.800561	0.645985	20	1.73777	5.19784	4.21567	3	0.202926	0.582986	0.494012	45	3.59453	10.1819	8.155	55	4.44312	13.2087	11.167	10	0.79083	2.37224	2.00658	1	0.0640622	0.187911	0.145222	10	0.762344
Sgl002205	SGL_4	2883420..2886274		1	0.0572851	0.15736	0.147856	13	0.72855	2.03326	1.82079	13	0.743408	2.17618	1.99497	6	0.346632	1.00464	0.974111	2	0.114577	0.342355	0.322993	2	0.14863	0.444565	0.421567	11	0.636386	1.82827	1.81138	2	0.136638	0.387041	0.362444	4	0.276374	0.821619	0.812142	5	0.338193	1.01447	1.00329	5	0.273958	0.803588	0.726112	3	0.195607
Sgl002206	SGL_4	2886320..2887731		2	0.150251	0.412734	0.295712	6	0.440975	1.23069	0.840363	9	0.674953	1.97579	1.38114	4	0.303057	0.878351	0.649407	11	0.826433	2.46937	1.77646	4	0.389837	1.16604	0.843134	16	1.21393	3.48751	2.63473	11	0.985557	2.79169	1.99344	6	0.543671	1.61625	1.21821	1	0.0887037	0.266083	0.200658	10	0.718557	2.10771	1.45222	2	0.171017
Sgl002207	SGL_4	2908847..2916800		5	0.260636	0.715955	0.739279	2	0.101993	0.284645	0.280121	10	0.520363	1.52326	1.5346	19	0.998834	2.89493	3.08468	4	0.208521	0.623059	0.645985	5	0.338118	1.01134	1.05392	2	0.105288	0.302483	0.329342	1	0.0621677	0.176096	0.181222	5	0.314362	0.934551	1.01518	3	0.184646	0.553878	0.601975	8	0.398866	1.16997	1.16178	16	0.949305
Sgl002208	SGL_4	complement(2925299..2938205)		916	14.0992	38.7299	135.436	243	3.65915	10.2121	34.0347	361	5.54688	16.2374	55.3989	458	7.10952	20.6056	74.3571	267	4.10996	12.2805	43.1195	286	5.71083	17.0816	60.2841	332	5.16088	14.8267	54.6707	570	10.4634	29.6387	103.297	210	3.89866	11.5901	42.6375	284	5.16144	15.4827	56.987	417	6.13915	18.0077	60.5577	184	3.22358
Sgl002209	SGL_4	2943189..2949511		93	4.16768	11.4484	13.7506	25	1.09604	3.05886	3.50151	46	2.05784	6.02391	7.05914	109	4.92621	14.2777	17.6963	28	1.25486	3.74951	4.5219	39	2.2673	6.78172	8.22056	30	1.35775	3.90067	4.94012	51	2.72572	7.72088	9.24233	20	1.08103	3.21373	4.06071	43	2.27527	6.82509	8.62831	57	2.4432	7.16651	8.27767	31	1.58123
Sgl002210	SGL_4	2955712..2966633		109	3.29418	9.04897	16.1163	78	2.30617	6.43612	10.9247	91	2.7454	8.0366	13.9648	64	1.95064	5.65354	10.3905	70	2.11566	6.32156	11.3047	71	2.78364	8.32613	14.9656	81	2.47225	7.10253	13.3383	109	3.92869	11.1284	19.7532	48	1.74968	5.20153	9.74571	41	1.46305	4.38868	8.22699	94	2.7172	7.97023	13.6509	74	2.54551
Sgl002211	SGL_4	complement(2969750..2981058)		83	4.11579	11.3059	12.272	43	2.08602	5.82173	6.0226	97	4.80163	14.0558	14.8856	88	4.40081	12.7549	14.287	91	4.51276	13.4841	14.6962	53	3.40945	10.198	11.1715	94	4.70749	13.5241	15.4791	103	6.09133	17.2543	18.6659	41	2.45219	7.29	8.32446	28	1.6394	4.91769	5.61844	36	1.70746	5.0084	5.228	64	3.61224
Sgl002212	SGL_4	2982550..3014534		38	1.05799	2.90626	5.61852	66	1.7977	5.01708	9.244	50	1.38967	4.06798	7.67298	49	1.37585	3.98763	7.95524	117	3.2577	9.73396	18.8951	105	3.79247	11.3436	22.1323	19	0.534243	1.53483	3.12875	25	0.830117	2.35139	4.53055	37	1.2425	3.69377	7.51232	327	10.7498	32.2459	65.6153	128	3.40864	9.99841	18.5885	44	1.39435
Sgl002213	SGL_4	complement(3005953..3008359)		12	1.48208	4.07121	1.77427	18	2.17489	6.06976	2.52109	76	9.37014	27.4292	11.6629	11	1.37012	3.97102	1.78587	17	2.09974	6.274	2.74544	9	1.44201	4.31317	1.89705	67	8.35702	24.0089	11.0329	40	5.89184	16.6892	7.24889	64	9.53381	28.3426	12.9943	1	0.145829	0.43744	0.200658	11	1.29944	3.81158	1.59745	4	0.562305
Sgl002214	SGL_4	3019671..3022002		2	0.417252	1.14617	0.295712	1	0.2041	0.56961	0.140061	2	0.416525	1.21929	0.306919	4	0.841597	2.4392	0.649407	7	1.46047	4.36387	1.13047	3	0.81194	2.42859	0.632351	6	1.26417	3.63184	0.988025	5	1.24405	3.5239	0.906111	18	4.52936	13.4651	3.65464	1	0.246333	0.738919	0.200658	2	0.39909	1.17063	0.290445	0	0
Sgl002215	SGL_4	3039724..3043883		70	2.08962	5.7401	10.3499	5	0.146021	0.40752	0.700303	37	1.10259	3.22761	5.678	13	0.391371	1.13431	2.11057	42	1.25385	3.74649	6.78284	44	1.70395	5.09667	9.27448	59	1.77872	5.1101	9.71558	8	0.284813	0.806762	1.44978	41	1.47622	4.38856	8.32446	15	0.528706	1.58595	3.00988	21	0.5996	1.75878	3.04967	39	1.32512
Sgl002216	SGL_4	complement(3081555..3082818)		1	0.243123	0.667849	0.147856	0	0	0	0	0	0	0	0	0	0	0	0	1	0.243138	0.726493	0.161496	0	0	0	0	0	0	0	0	0	0	0	0	1	0.29324	0.871757	0.203036	0	0	0	0	0	0	0	0	0	0
Sgl002217	SGL_4	complement(3083635..3084206)		0	0	0	0	0	0	0	0	1	0.192242	0.562751	0.15346	0	0	0	0	0	0	0	0	0	0	0	0	0	0	0	0	0	0	0	0	0	0	0	0	0	0	0	0	0	0	0	0	0	0
Sgl002218	SGL_4	complement(3100594..3107464)		10	0.486247	1.3357	1.47856	11	0.523268	1.46035	1.54067	8	0.388319	1.13673	1.22768	12	0.588455	1.70552	1.94822	17	0.82667	2.47008	2.74544	8	0.504639	1.50942	1.68627	5	0.245535	0.705397	0.823354	2	0.115981	0.328528	0.362444	13	0.762423	2.26657	2.63946	10	0.57413	1.72221	2.00658	29	1.34874	3.95619	4.21145	15	0.830175
Sgl002219	SGL_4	3104950..3105820		3	0.377568	1.03716	0.443568	2	0.246251	0.687246	0.280121	1	0.125637	0.367776	0.15346	9	1.14233	3.31082	1.46117	5	0.629318	1.88039	0.807482	0	0	0	0	2	0.254209	0.730316	0.329342	1	0.150098	0.425167	0.181222	1	0.151799	0.451276	0.203036	7	1.04022	3.12033	1.40461	3	0.361134	1.0593	0.435667	2	0.2865
Sgl002220	SGL_4	3193649..3203612		295	10.0021	27.4754	43.6175	344	11.4105	31.8448	48.1808	351	11.8801	34.7766	53.8643	146	4.99229	14.4692	23.7034	250	8.47691	25.3289	40.3741	192	8.44513	25.2602	40.4704	134	4.58841	13.182	22.0659	94	3.80101	10.7667	17.0349	287	11.7368	34.8917	58.2712	270	10.8091	32.4237	54.1778	322	10.4424	30.6301	46.7616	340	13.1211
Sgl002221	SGL_4	3215051..3215842		4	0.467828	1.2851	0.591423	15	1.7163	4.7899	2.10091	9	1.05078	3.07594	1.38114	9	1.06156	3.07672	1.46117	2	0.233928	0.698975	0.322993	6	0.910357	2.72296	1.2647	9	1.06305	3.05405	1.48204	2	0.27897	0.790209	0.362444	0	0	0	0	6	0.828574	2.48546	1.20395	19	2.12546	6.23451	2.75922	8	1.06497
Sgl002222	SGL_4	complement(3233230..3234264)		0	0	0	0	0	0	0	0	0	0	0	0	0	0	0	0	0	0	0	0	0	0	0	0	0	0	0	0	0	0	0	0	0	0	0	0	0	0	0	0	0	0	0	0	0	0
Sgl002223	SGL_4	complement(3248086..3249255)		0	0	0	0	0	0	0	0	1	0.0790329	0.231353	0.15346	0	0	0	0	0	0	0	0	0	0	0	0	0	0	0	0	0	0	0	0	0	0	0	0	0	0	0	0	0	0	0	0	1	0.090113
Sgl002224	SGL_4	complement(3308772..3311958)		0	0	0	0	0	0	0	0	1	0.0786297	0.230173	0.15346	2	0.158873	0.460462	0.324704	0	0	0	0	0	0	0	0	0	0	0	0	0	0	0	0	0	0	0	0	1	0.0930032	0.27898	0.200658	0	0	0	0	0	0
Sgl002225	SGL_4	complement(3347570..3352629)		115	14.3178	39.3304	17.0034	169	20.5845	57.4479	23.6702	118	14.6657	42.9309	18.1082	108	13.5606	39.3027	17.534	124	15.4393	46.1323	20.0255	51	8.23726	24.6384	10.75	109	13.7054	39.3743	17.9491	86	12.7696	36.1712	15.5851	67	10.0612	29.9104	13.6034	106	15.5825	46.7426	21.2698	133	15.8381	46.4571	19.3146	76	10.77
Sgl002226	SGL_4	3400769..3405359		0	0	0	0	0	0	0	0	0	0	0	0	0	0	0	0	0	0	0	0	0	0	0	0	0	0	0	0	0	0	0	0	0	0	0	0	0	0	0	0	0	0	0	0	0	0
Sgl002227	SGL_4	3415778..3421215		0	0	0	0	0	0	0	0	0	0	0	0	0	0	0	0	14	0.897508	2.68174	2.26095	0	0	0	0	0	0	0	0	0	0	0	0	0	0	0	0	0	0	0	0	0	0	0	0	0	0
Sgl002228	SGL_4	3424348..3424806		4	0.807233	2.21743	0.591423	1	0.19743	0.550995	0.140061	1	0.201456	0.589724	0.15346	0	0	0	0	0	0	0	0	0	0	0	0	2	0.40762	1.17105	0.329342	0	0	0	0	0	0	0	0	7	1.66798	5.0034	1.40461	0	0	0	0	0	0
Sgl002229	SGL_4	3432759..3441955		52	3.76898	10.3532	7.6885	61	4.32539	12.0714	8.54369	42	3.03887	8.89569	6.4453	27	1.9736	5.72011	4.3835	58	4.20412	12.5619	9.36679	38	3.57304	10.6873	8.00978	37	2.70838	7.7809	6.09282	37	3.19833	9.05958	6.70522	35	3.05974	9.09615	7.10625	31	2.65299	7.95813	6.22041	38	2.63437	7.72727	5.51845	14	1.15497
Sgl002230	SGL_4	3460626..3462296		0	0	0	0	0	0	0	0	0	0	0	0	0	0	0	0	0	0	0	0	0	0	0	0	26	1.80168	5.17605	4.28144	0	0	0	0	0	0	0	0	0	0	0	0	0	0	0	0	0	0
Sgl002231	SGL_4	3468183..3492000		102	2.83221	7.77996	15.0813	69	1.87434	5.23098	9.66418	115	3.18761	9.3311	17.6478	74	2.07221	6.00588	12.014	24	0.666444	1.99132	3.87591	44	1.58494	4.7407	9.27448	122	3.42115	9.82862	20.0898	70	2.31806	6.56612	12.6855	113	3.78443	11.2505	22.943	108	3.54081	10.6213	21.6711	80	2.12465	6.23214	11.6178	86	2.71798
Sgl002232	SGL_4	3506788..3513376		69	4.67213	12.8341	10.2021	91	6.02812	16.8235	12.7455	82	5.5427	16.2252	12.5837	58	3.96067	11.4792	9.4164	125	8.46451	25.2918	20.187	47	4.12855	12.3489	9.90683	82	5.60745	16.1097	13.503	95	7.67166	21.7307	17.2161	141	11.5154	34.2337	28.628	158	12.6321	37.8923	31.704	83	5.37547	15.7676	12.0535	104	8.01531
Sgl002233	SGL_4	complement(3514713..3516188)		115	7.21711	19.8251	17.0034	94	5.77122	16.1065	13.1657	93	5.82627	17.0552	14.2717	133	8.41768	24.397	21.5928	82	5.14643	15.3774	13.2427	96	7.81575	23.3776	20.2352	182	11.5351	33.1393	29.9701	124	9.28084	26.2889	22.4715	95	7.19093	21.3775	19.2884	131	9.70711	29.1182	26.2862	89	5.3423	15.6703	12.9248	68	4.85731
Sgl002234	SGL_4	3527393..3536318		1	0.113101	0.310684	0.147856	2	0.221295	0.617599	0.280121	0	0	0	0	1	0.114063	0.330588	0.162352	1	0.113108	0.337966	0.161496	7	1.02707	3.07206	1.47549	10	1.14223	3.28152	1.64671	0	0	0	0	1	0.136416	0.405543	0.203036	1	0.133543	0.400586	0.200658	4	0.432714	1.26926	0.580889	0	0
Sgl002235	SGL_4	3538570..3539571		0	0	0	0	4	0.361758	1.00961	0.560242	2	0.184568	0.540286	0.306919	1	0.0932308	0.270211	0.162352	14	1.29431	3.86738	2.26095	0	0	0	0	1	0.093362	0.26822	0.164671	0	0	0	0	5	0.557507	1.65738	1.01518	5	0.545767	1.63713	1.00329	3	0.265264	0.778085	0.435667	3	0.315665
Sgl002236	SGL_4	3553255..3561471		0	0	0	0	0	0	0	0	0	0	0	0	0	0	0	0	0	0	0	0	0	0	0	0	0	0	0	0	2	0.211026	0.597751	0.362444	0	0	0	0	0	0	0	0	0	0	0	0	2	0.201399
Sgl002237	SGL_4	3579843..3594134		0	0	0	0	0	0	0	0	0	0	0	0	0	0	0	0	0	0	0	0	0	0	0	0	0	0	0	0	0	0	0	0	1	0.114004	0.338918	0.203036	0	0	0	0	1	0.0904062	0.265184	0.145222	0	0
Sgl002238	SGL_4	3634809..3670514		0	0	0	0	0	0	0	0	0	0	0	0	0	0	0	0	0	0	0	0	0	0	0	0	0	0	0	0	2	0.598764	1.69606	0.362444	0	0	0	0	6	1.7784	5.33464	1.20395	0	0	0	0	1	0.285724
Sgl002239	SGL_4	complement(3686972..3699886)		256	10.6817	29.342	37.8511	194	7.91909	22.1009	27.1717	184	7.66406	22.435	28.2366	263	11.067	32.0755	42.6985	83	3.4634	10.3486	13.4042	146	7.90288	23.6382	30.7744	325	13.6952	39.345	53.518	312	15.5258	43.9783	56.5413	164	8.25351	24.5364	33.2978	167	8.22751	24.6799	33.51	230	9.17908	26.9246	33.4011	170	8.07363
Sgl002240	SGL_4	3700107..3707976		33	2.26765	6.22913	4.87924	45	3.02516	8.44273	6.30273	17	1.16615	3.41366	2.60881	11	0.762307	2.2094	1.78587	19	1.3057	3.9014	3.06843	12	1.06974	3.19968	2.5294	16	1.11037	3.18999	2.63473	58	4.75324	13.464	10.5109	9	0.745934	2.21755	1.82732	43	3.48886	10.4655	8.62831	18	1.18306	3.47021	2.614	8	0.62571
Sgl002241	SGL_4	3714940..3751842		4622	209.973	576.788	683.39	5501	244.484	682.315	770.473	5894	267.293	782.446	904.49	5023	230.13	666.987	815.493	4594	208.714	623.635	741.914	3989	235.089	703.173	840.816	4847	222.379	638.873	798.159	5618	304.38	862.187	1018.11	4204	230.353	684.803	853.562	4807	257.847	773.458	964.565	6050	262.883	771.102	878.595	4011	207.4
Sgl002242	SGL_4	3766118..3774430		57	4.71842	12.9613	8.42778	57	4.61606	12.8826	7.98345	120	9.9162	29.0277	18.4151	96	8.01435	23.228	15.5858	51	4.222	12.6153	8.23631	78	8.37626	25.0542	16.4411	64	5.35042	15.3712	10.5389	61	6.02215	17.0583	11.0546	32	3.19498	9.49818	6.49714	47	4.59381	13.78	9.43094	93	7.36338	21.5986	13.5057	80	7.5376
Sgl002243	SGL_4	3778257..3814628		131	3.84004	10.5484	19.3691	123	3.52732	9.84415	17.2274	110	3.21884	9.42251	16.8805	103	3.04493	8.82513	16.7222	96	2.81425	8.40893	15.5036	88	3.34643	10.0095	18.549	77	2.27951	6.54881	12.6797	137	4.78945	13.5666	24.8274	128	4.52554	13.4537	25.9886	66	2.28435	6.85231	13.2435	121	3.39252	9.95112	17.5719	85	2.83599
Sgl002244	SGL_4	complement(3782046..3784118)		18	2.00161	5.49833	2.66141	2	0.217576	0.607219	0.280121	18	1.99812	5.8491	2.76227	3	0.336437	0.975096	0.487055	46	5.11553	15.2851	7.42883	0	0	0	0	4	0.449214	1.29055	0.658683	10	1.32619	3.75657	1.81222	0	0	0	0	0	0	0	0	4	0.425441	1.24793	0.580889	0	0
Sgl002245	SGL_4	complement(3798749..3804038)		0	0	0	0	0	0	0	0	0	0	0	0	0	0	0	0	1	0.065699	0.196308	0.161496	0	0	0	0	0	0	0	0	0	0	0	0	0	0	0	0	0	0	0	0	0	0	0	0	0	0
Sgl002246	SGL_4	complement(3816122..3822408)		1191	52.236	143.49	176.096	1269	54.4495	151.96	177.737	1435	62.8278	183.916	220.214	1161	51.353	148.837	188.49	1338	58.6868	175.355	216.082	446	25.3762	75.9026	94.0095	849	37.6055	108.037	139.806	453	23.695	67.1184	82.0936	819	43.3249	128.798	166.286	765	39.6162	118.836	153.504	625	26.2187	76.9059	90.7639	672	33.5466
Sgl002247	SGL_4	complement(3845852..3848098)		21	1.55494	4.27135	3.10497	16	1.15901	3.23462	2.24097	6	0.443494	1.29824	0.920757	28	2.09087	6.05999	4.54585	58	4.29486	12.833	9.36679	9	0.864512	2.58583	1.89705	4	0.299117	0.859333	0.658683	16	1.41291	4.00221	2.89955	17	1.51824	4.51349	3.45161	17	1.48627	4.45832	3.41119	28	1.98301	5.81667	4.06622	40	3.37113
Sgl002248	SGL_4	complement(3854746..3856570)		45	3.04704	8.37008	6.65351	13	0.861159	2.40335	1.82079	29	1.96022	5.73817	4.45033	41	2.79979	8.11463	6.65642	72	4.87556	14.5681	11.6277	30	2.63524	7.88226	6.32351	25	1.70959	4.91148	4.11677	4	0.323017	0.914979	0.724889	80	6.53359	19.4234	16.2428	28	2.2386	6.71509	5.61844	24	1.55435	4.55931	3.48534	66	5.08664
Sgl002249	SGL_4	3890831..3910295		2	0.106227	0.291801	0.295712	5	0.259806	0.725076	0.700303	0	0	0	0	1	0.053565	0.155248	0.162352	11	0.584284	1.74583	1.77646	4	0.275613	0.824383	0.843134	0	0	0	0	4	0.253376	0.717712	0.724889	0	0	0	0	0	0	0	0	1	0.0508017	0.149014	0.145222	0	0
Sgl002250	SGL_4	complement(3987421..3993279)		11	0.944328	2.59403	1.62641	36	3.02348	8.43803	5.04218	4	0.342793	1.00346	0.613838	6	0.519466	1.50557	0.974111	19	1.63121	4.87404	3.06843	12	1.33643	3.99738	2.5294	13	1.12709	3.23803	2.14072	8	0.819069	2.32009	1.44978	11	1.13899	3.38604	2.23339	13	1.31773	3.95277	2.60856	3	0.246334	0.722559	0.435667	15	1.46569
Sgl002251	SGL_4	complement(3994430..4000071)		10	0.756781	2.07884	1.47856	42	3.10953	8.67817	5.88254	9	0.679916	1.99032	1.38114	15	1.14482	3.31804	2.43528	21	1.58934	4.74892	3.39142	21	2.06169	6.16671	4.42646	18	1.37572	3.9523	2.96407	18	1.62459	4.6018	3.262	12	1.09534	3.25627	2.43643	14	1.25098	3.75255	2.80922	12	0.868609	2.54785	1.74267	16	1.3782
Sgl002252	SGL_4	complement(4023092..4029174)		408	19.0106	52.2212	60.3252	395	18.0056	50.2506	55.3239	399	18.5588	54.3273	61.2303	347	16.3057	47.259	56.3361	222	10.3446	30.9096	35.8522	281	16.9854	50.8049	59.2302	428	20.1403	57.861	70.4791	488	27.1179	76.814	88.4364	213	11.9705	35.5864	43.2466	337	18.5404	55.6152	67.6219	404	18.0048	52.8127	58.6698	270	14.3193
Sgl002253	SGL_4	4030075..4035587		0	0	0	0	13	0.81134	2.26432	1.82079	0	0	0	0	0	0	0	0	0	0	0	0	0	0	0	0	0	0	0	0	0	0	0	0	1	0.0769451	0.228746	0.203036	0	0	0	0	0	0	0	0	0	0
Sgl002254	SGL_4	4039523..4044573		3	0.281265	0.772623	0.443568	1	0.0917211	0.255978	0.140061	0	0	0	0	0	0	0	0	3	0.281282	0.840467	0.484489	1	0.121627	0.363796	0.210784	4	0.37874	1.08808	0.658683	0	0	0	0	1	0.113081	0.336173	0.203036	1	0.1107	0.332065	0.200658	2	0.179348	0.526074	0.290445	2	0.213425
Sgl002255	SGL_4	complement(4048038..4060807)		574	17.4785	48.0127	84.8693	894	26.632	74.3256	125.214	539	16.3841	47.9613	82.7147	434	13.3278	38.628	70.4607	713	21.7124	64.8764	115.147	349	13.7864	41.2365	73.5635	492	15.1302	43.4675	81.018	381	13.8362	39.1925	69.0456	433	15.9029	47.2769	87.9144	443	15.9276	47.7776	88.8917	558	16.2517	47.6704	81.0341	458	15.8737
Sgl002256	SGL_4	4093695..4107780		508	10.651	29.2578	75.1108	431	8.84052	24.6724	60.3661	411	8.60221	25.1813	63.0719	374	7.90812	22.9201	60.7196	373	7.82098	23.369	60.2381	224	6.09267	18.2237	47.2155	228	4.82778	13.8697	37.5449	161	4.0258	11.4035	29.1768	410	10.3683	30.8233	83.2446	273	6.75837	20.273	54.7797	537	10.7689	31.588	77.9844	308	7.35018
Sgl002257	SGL_4	complement(4143200..4151207)		0	0	0	0	0	0	0	0	7	0.746574	2.18545	1.07422	1	0.107748	0.312286	0.162352	1	0.106846	0.319255	0.161496	0	0	0	0	3	0.323698	0.929953	0.494012	0	0	0	0	1	0.128863	0.38309	0.203036	0	0	0	0	2	0.204379	0.599494	0.290445	2	0.243211
Sgl002258	SGL_4	4157812..4162311		32	1.83539	5.04174	4.73139	38	2.13225	5.95074	5.3223	18	1.03061	3.0169	2.76227	20	1.15687	3.35296	3.24704	59	3.38421	10.112	9.52828	21	1.56254	4.67371	4.42646	40	2.317	6.6565	6.58683	27	1.8469	5.23152	4.893	13	0.899329	2.67357	2.63946	27	1.82851	5.48493	5.41778	35	1.92008	5.63208	5.08278	19	1.24038
Sgl002259	SGL_4	complement(4170614..4199364)		3	0.122472	0.336426	0.443568	8	0.319508	0.891694	1.12048	9	0.366777	1.07367	1.38114	8	0.329369	0.954611	1.29881	4	0.163307	0.487958	0.645985	8	0.423683	1.26728	1.68627	36	1.48425	4.26409	5.92815	4	0.19475	0.551649	0.724889	4	0.196958	0.585526	0.812142	19	0.91585	2.74726	3.81251	6	0.234283	0.687211	0.871334	7	0.325265
Sgl002260	SGL_4	complement(4213131..4228223)		81	1.69829	4.66512	11.9763	209	4.28693	11.9641	29.2727	74	1.54882	4.53385	11.356	68	1.43784	4.1673	11.0399	26	0.545162	1.62894	4.1989	125	3.39993	10.1695	26.3479	72	1.52456	4.37991	11.8563	39	0.975194	2.76233	7.06766	67	1.69433	5.03697	13.6034	52	1.28731	3.86152	10.4342	206	4.1311	12.1176	29.9158	81	1.933
Sgl002261	SGL_4	complement(4243876..4246776)		10	0.821917	2.25777	1.47856	8	0.643269	1.79526	1.12048	5	0.410242	1.2009	0.767298	13	1.07757	3.12313	2.11057	10	0.821967	2.45602	1.61496	17	1.81264	5.42176	3.58332	0	0	0	0	4	0.392092	1.11064	0.724889	6	0.594806	1.76827	1.21821	2	0.194094	0.582219	0.401317	14	1.1006	3.22833	2.03311	5	0.467756
Sgl002262	SGL_4	complement(4269039..4273333)		0	0	0	0	0	0	0	0	0	0	0	0	3	0.400933	1.16202	0.487055	0	0	0	0	0	0	0	0	15	2.00748	5.7673	2.47006	2	0.316086	0.895344	0.362444	0	0	0	0	2	0.312938	0.938713	0.401317	0	0	0	0	1	0.150833
Sgl002263	SGL_4	4274041..4281551		0	0	0	0	32	1.43344	4.0005	4.48194	22	1.00559	2.94366	3.37611	3	0.138533	0.40151	0.487055	9	0.412121	1.23141	1.45347	0	0	0	0	31	1.43352	4.11836	5.10479	10	0.54608	1.54682	1.81222	7	0.386589	1.14927	1.42125	3	0.162192	0.486525	0.601975	15	0.656931	1.92694	2.17833	9	0.469051
Sgl002264	SGL_4	complement(4304922..4305299)		0	0	0	0	2	0.604136	1.68604	0.280121	0	0	0	0	0	0	0	0	0	0	0	0	0	0	0	0	1	0.311829	0.895855	0.164671	1	0.36824	1.04308	0.181222	0	0	0	0	0	0	0	0	1	0.295327	0.866268	0.145222	0	0
Sgl002265	SGL_4	complement(4358008..4363574)		20	1.68725	4.6348	2.95712	3	0.247597	0.691002	0.420182	3	0.252646	0.739571	0.460379	26	2.21207	6.41124	4.22115	6	0.506206	1.51254	0.968978	14	1.53219	4.58291	2.95097	22	1.87438	5.38492	3.62276	11	1.10673	3.13493	1.99344	8	0.814021	2.41996	1.62428	17	1.69337	5.07957	3.41119	14	1.12967	3.31359	2.03311	12	1.15226
Sgl002266	SGL_4	4363659..4372771		36	2.11323	5.80495	5.32281	23	1.32083	3.68622	3.22139	16	0.937577	2.74457	2.45535	23	1.3616	3.94632	3.73409	28	1.64373	4.91143	4.5219	18	1.37073	4.09997	3.7941	34	2.01563	5.79069	5.59881	13	0.910099	2.57794	2.35589	26	1.84083	5.47251	5.27893	13	0.901034	2.70282	2.60856	28	1.57208	4.61131	4.06622	18	1.20265
Sgl002267	SGL_4	complement(4374251..4396853)		0	0	0	0	47	1.64446	4.58943	6.58285	21	0.749745	2.19473	3.22265	3	0.108205	0.313612	0.487055	0	0	0	0	0	0	0	0	0	0	0	0	0	0	0	0	0	0	0	0	0	0	0	0	0	0	0	0	0	0
Sgl002268	SGL_4	complement(4401461..4402978)		0	0	0	0	0	0	0	0	0	0	0	0	0	0	0	0	0	0	0	0	0	0	0	0	0	0	0	0	0	0	0	0	0	0	0	0	0	0	0	0	0	0	0	0	0	0
Sgl002269	SGL_4	complement(4418543..4419093)		0	0	0	0	0	0	0	0	0	0	0	0	0	0	0	0	0	0	0	0	0	0	0	0	0	0	0	0	0	0	0	0	0	0	0	0	0	0	0	0	0	0	0	0	0	0
Sgl002270	SGL_4	4468591..4484857		108	4.08996	11.2349	15.9684	112	4.14942	11.5804	15.6868	125	4.7255	13.8329	19.1824	93	3.55184	10.2943	15.0987	96	3.63574	10.8635	15.5036	27	1.32646	3.96755	5.69116	63	2.40947	6.92218	10.3743	55	2.48404	7.03628	9.96722	65	2.96896	8.82627	13.1973	48	2.1463	6.43821	9.6316	98	3.54972	10.4122	14.2318	41	1.76726
Sgl002271	SGL_4	complement(4487652..4493844)		591	30.129	82.7629	87.3828	668	33.3156	92.9783	93.5605	617	31.3996	91.9161	94.6845	531	27.3003	79.1245	86.2088	615	31.3544	93.6864	99.3202	447	29.5623	88.4236	94.2203	556	28.6258	82.2392	91.557	509	30.9467	87.6597	92.2421	473	29.084	86.4623	96.0359	481	28.9531	86.8501	96.5167	680	33.1572	97.2585	98.7512	481	27.9102
Sgl002272	SGL_4	4495718..4498845		447	37.9172	104.157	66.0916	500	41.4929	115.8	70.0303	367	31.0769	90.9714	56.3196	367	31.3957	90.9944	59.5831	381	32.3207	96.5737	61.5301	277	30.4819	91.1743	58.3871	401	34.3526	98.6917	66.033	357	36.1158	102.302	64.6963	306	31.3074	93.072	62.1289	301	30.1473	90.4324	60.3982	453	36.7536	107.808	65.7857	329	31.7648
Sgl002273	SGL_4	complement(4503976..4507703)		29	3.45723	9.49687	4.28782	27	3.14897	8.78826	3.78164	23	2.73716	8.0125	3.52957	14	1.68319	4.87841	2.27293	19	2.26522	6.76845	3.06843	17	2.62914	7.864	3.58332	37	4.4547	12.7979	6.09282	15	2.13266	6.04098	2.71833	15	2.15684	6.41196	3.04553	35	4.92665	14.7784	7.02304	39	4.44701	13.0442	5.66367	69	9.3627
Sgl002274	SGL_4	complement(4535279..4545582)		0	0	0	0	0	0	0	0	0	0	0	0	1	0.0772682	0.223947	0.162352	1	0.0766217	0.228945	0.161496	0	0	0	0	6	0.464262	1.33378	0.988025	0	0	0	0	0	0	0	0	0	0	0	0	0	0	0	0	0	0
Sgl002275	SGL_4	4549357..4557176		141	12.7672	35.0709	20.8477	106	9.3898	26.2054	14.8464	120	10.8467	31.7517	18.4151	137	12.5104	36.259	22.2422	112	10.1419	30.3039	18.0876	99	11.6291	34.7836	20.8676	157	14.3569	41.2461	25.8533	161	17.3861	49.2478	29.1768	86	9.39227	27.9218	17.4611	104	11.1189	33.3532	20.8685	140	12.1249	35.5653	20.3311	82	8.45106
Sgl002276	SGL_4	4563335..4565980		29	1.50745	4.14089	4.28782	0	0	0	0	0	0	0	0	0	0	0	0	0	0	0	0	0	0	0	0	0	0	0	0	0	0	0	0	0	0	0	0	0	0	0	0	0	0	0	0	0	0
Sgl002277	SGL_4	complement(4582259..4588758)		0	0	0	0	0	0	0	0	0	0	0	0	1	0.141541	0.41023	0.162352	5	0.701785	2.09692	0.807482	0	0	0	0	0	0	0	0	0	0	0	0	0	0	0	0	5	0.828574	2.48546	1.00329	0	0	0	0	0	0
Sgl002278	SGL_4	4604253..4612919		0	0	0	0	1	0.166276	0.464049	0.140061	0	0	0	0	0	0	0	0	6	1.01984	3.04727	0.968978	0	0	0	0	0	0	0	0	1	0.202701	0.57417	0.181222	0	0	0	0	0	0	0	0	0	0	0	0	1	0.193454
Sgl002279	SGL_4	4630280..4631745		0	0	0	0	1	0.137304	0.383192	0.140061	1	0.140104	0.410126	0.15346	2	0.283083	0.82046	0.324704	0	0	0	0	2	0.364143	1.08918	0.421567	2	0.283481	0.814413	0.329342	0	0	0	0	0	0	0	0	0	0	0	0	0	0	0	0	1	0.159746
Sgl002280	SGL_4	4632148..4632570		1	0.354904	0.974906	0.147856	0	0	0	0	0	0	0	0	0	0	0	0	0	0	0	0	0	0	0	0	0	0	0	0	0	0	0	0	0	0	0	0	0	0	0	0	0	0	0	0	0	0
Sgl002281	SGL_4	4639926..4640589		0	0	0	0	0	0	0	0	0	0	0	0	0	0	0	0	0	0	0	0	0	0	0	0	0	0	0	0	0	0	0	0	0	0	0	0	0	0	0	0	1	0.201359	0.590637	0.145222	0	0
Sgl002282	SGL_4	4642140..4644912		1	0.0386441	0.106154	0.147856	0	0	0	0	0	0	0	0	3	0.116918	0.338863	0.487055	0	0	0	0	0	0	0	0	0	0	0	0	10	0.460876	1.30548	1.81222	0	0	0	0	0	0	0	0	1	0.0369621	0.108419	0.145222	1	0.0439851
Sgl002283	SGL_4	complement(4670064..4671104)		0	0	0	0	0	0	0	0	0	0	0	0	0	0	0	0	0	0	0	0	0	0	0	0	0	0	0	0	0	0	0	0	0	0	0	0	2	0.238283	0.714772	0.401317	0	0	0	0	0	0
Sgl002284	SGL_4	complement(4682324..4685910)		657	35.7147	98.1068	97.1413	363	19.3047	53.8762	50.842	118	6.40334	18.7445	18.1082	449	24.6152	71.3424	72.896	26	1.41345	4.22338	4.1989	157	11.0717	33.1166	33.093	307	16.8541	48.4203	50.5539	253	16.4022	46.4609	45.8492	210	13.7688	40.9327	42.6375	119	7.63805	22.9117	23.8783	327	17.0021	49.8714	47.4877	111	6.86794
Sgl002285	SGL_4	4692354..4708699		250	5.30284	14.5667	36.964	120	2.49014	6.94958	16.8073	146	3.09146	9.04963	22.4051	178	3.80771	11.0359	28.8986	159	3.37281	10.0779	25.6779	127	3.49467	10.4529	26.7695	219	4.69136	13.4778	36.0629	169	4.27519	12.1099	30.6265	167	4.27249	12.7015	33.9069	165	4.13243	12.396	33.1086	134	2.7186	7.97435	19.4598	63	1.521
Sgl002286	SGL_4	4724195..4724677		0	0	0	0	0	0	0	0	0	0	0	0	0	0	0	0	0	0	0	0	0	0	0	0	0	0	0	0	0	0	0	0	0	0	0	0	0	0	0	0	0	0	0	0	0	0
Sgl002287	SGL_4	4745634..4747199		122	7.21639	19.8231	18.0384	194	11.2263	31.3307	27.1717	69	4.07428	11.9267	10.5887	81	4.83193	14.0044	13.1505	91	5.38304	16.0844	14.6962	36	2.76246	8.26278	7.58821	62	3.70372	10.6404	10.2096	24	1.69306	4.79575	4.34933	44	3.13913	9.33214	8.93357	40	2.79366	8.38008	8.02634	100	5.6576	16.5952	14.5222	34	2.28908
Sgl002288	SGL_4	4750559..4752118		75	4.45337	12.2332	11.0892	103	5.98327	16.6983	14.4262	58	3.43793	10.0639	8.90065	48	2.87438	8.33082	7.79289	61	3.62229	10.8234	9.85127	20	1.5406	4.60809	4.21567	54	3.23823	9.3031	8.89222	36	2.54935	7.22129	6.524	49	3.50929	10.4326	9.94875	42	2.94462	8.83293	8.42765	52	2.95327	8.66268	7.55156	37	2.50063
Sgl002289	SGL_4	complement(4758596..4759420)		21	2.35785	6.47692	3.10497	66	7.24964	20.2325	9.244	19	2.12958	6.23392	2.91573	36	4.07639	11.8146	5.84466	32	3.59314	10.7362	5.16788	18	2.62183	7.84213	3.7941	29	3.28838	9.44719	4.77545	13	1.74077	4.9309	2.35589	29	3.92728	11.6752	5.88803	13	1.72343	5.16975	2.60856	26	2.79218	8.19017	3.77578	38	4.85627
Sgl002290	SGL_4	complement(4764220..4768940)		0	0	0	0	0	0	0	0	1	0.0751777	0.220068	0.15346	0	0	0	0	0	0	0	0	0	0	0	0	1	0.0760559	0.218501	0.164671	3	0.269444	0.763226	0.543666	0	0	0	0	0	0	0	0	5	0.360155	1.05642	0.726112	2	0.171434
Sgl002291	SGL_4	4786628..4790852		7	0.354129	0.972776	1.03499	21	1.03934	2.90062	2.94127	15	0.757525	2.2175	2.30189	19	0.969377	2.80955	3.08468	13	0.657708	1.96522	2.09945	17	1.1157	3.33715	3.58332	18	0.919649	2.64206	2.96407	17	1.02568	2.90534	3.08078	7	0.427127	1.26978	1.42125	8	0.477867	1.43345	1.60527	8	0.387103	1.13547	1.16178	15	0.863726
Sgl002292	SGL_4	complement(4791746..4810617)		129	2.57361	7.06959	19.0734	75	1.46382	4.08529	10.5045	120	2.38988	6.9959	18.4151	163	3.27956	9.50517	26.4633	117	2.33435	6.97499	18.8951	86	2.2258	6.65756	18.1274	169	3.40507	9.78243	27.8294	226	5.37727	15.2316	40.9562	71	1.70847	5.07902	14.4155	102	2.40274	7.20745	20.4672	174	3.32028	9.73922	25.2687	139	3.15638
Sgl002293	SGL_4	4823778..4827446		320	16.5596	45.4884	47.3139	161	8.15078	22.7475	22.5498	140	7.23218	21.1707	21.4843	353	18.4225	53.394	57.3102	39	2.01832	6.03071	6.29836	172	11.5468	34.5375	36.2548	1101	57.5403	165.308	181.303	1233	76.096	215.55	223.447	1096	68.4077	203.366	222.527	916	55.969	167.889	183.803	242	11.9781	35.1347	35.1438	345	20.3207
Sgl002294	SGL_4	4835328..4836362		0	0	0	0	0	0	0	0	0	0	0	0	0	0	0	0	0	0	0	0	0	0	0	0	1	0.102575	0.294689	0.164671	0	0	0	0	0	0	0	0	1	0.119925	0.359737	0.200658	0	0	0	0	0	0
Sgl002295	SGL_4	complement(4857608..4859788)		0	0	0	0	0	0	0	0	0	0	0	0	0	0	0	0	0	0	0	0	0	0	0	0	0	0	0	0	3	0.198572	0.562473	0.543666	0	0	0	0	0	0	0	0	4	0.212338	0.622841	0.580889	2	0.126342
Sgl002296	SGL_4	complement(4865305..4866569)		0	0	0	0	0	0	0	0	0	0	0	0	1	0.121637	0.352541	0.162352	0	0	0	0	0	0	0	0	0	0	0	0	0	0	0	0	0	0	0	0	0	0	0	0	0	0	0	0	0	0
Sgl002297	SGL_4	4873685..4874337		0	0	0	0	0	0	0	0	0	0	0	0	0	0	0	0	0	0	0	0	0	0	0	0	0	0	0	0	0	0	0	0	0	0	0	0	0	0	0	0	0	0	0	0	0	0
Sgl002298	SGL_4	4882265..4905110		0	0	0	0	1	0.0209527	0.0584755	0.140061	4	0.08552	0.250343	0.613838	27	0.583183	1.69024	4.3835	3	0.0642559	0.191996	0.484489	3	0.0833529	0.249316	0.632351	3	0.0648893	0.186421	0.494012	2	0.0510853	0.144704	0.362444	2	0.0516644	0.15359	0.406071	3	0.0758648	0.22757	0.601975	2	0.0409702	0.120176	0.290445	5	0.121887
Sgl002299	SGL_4	4906457..4907647		3	0.233325	0.640933	0.443568	4	0.304351	0.849393	0.560242	8	0.621115	1.81819	1.22768	2	0.156872	0.454663	0.324704	6	0.466678	1.39443	0.968978	8	0.807168	2.41431	1.68627	5	0.392732	1.12828	0.823354	3	0.278267	0.788218	0.543666	4	0.375229	1.1155	0.812142	8	0.734655	2.20373	1.60527	8	0.595117	1.74563	1.16178	8	0.708193
Sgl002300	SGL_4	complement(4916628..4924670)		13734	535.655	1471.42	2030.65	16381	625.033	1744.36	2294.33	16497	642.296	1880.19	2531.62	11697	460.085	1333.47	1899.03	14264	556.36	1662.4	2303.58	10536	533.087	1594.51	2220.82	13454	529.939	1522.46	2215.48	10443	485.751	1375.94	1892.5	11471	539.617	1604.2	2329.02	12099	557.174	1671.34	2427.77	15460	576.727	1691.68	2245.14	12465	553.352
Sgl002301	SGL_4	4924603..4930854		1	0.0359449	0.098739	0.147856	12	0.421981	1.17768	1.68073	0	0	0	0	0	0	0	0	2	0.0718942	0.214819	0.322993	0	0	0	0	0	0	0	0	27	1.15745	3.27858	4.893	0	0	0	0	2	0.084883	0.254622	0.401317	0	0	0	0	0	0
Sgl002302	SGL_4	complement(4933333..4973553)		93	0.904704	2.48518	13.7506	90	0.856526	2.39042	12.6055	32	0.310753	0.909668	4.9107	33	0.323752	0.938333	5.35761	55	0.535073	1.59879	8.8823	161	2.03181	6.07733	33.9362	173	1.69964	4.88289	28.488	73	0.846928	2.39901	13.2292	33	0.387198	1.15108	6.70018	83	0.953356	2.85976	16.6546	91	0.846716	2.48363	13.2152	153	1.69409
Sgl002303	SGL_4	4996271..4996639		79	19.8314	54.4759	11.6806	42	10.3145	28.7861	5.88254	53	13.2814	38.8786	8.13335	38	9.62021	27.8823	6.16937	40	10.0418	30.0048	6.45985	35	11.398	34.0924	7.37743	66	16.7323	48.0702	10.8683	33	9.87961	27.985	5.98033	43	13.0194	38.7046	8.73053	46	13.6344	40.8989	9.23029	46	11.0447	32.397	6.68023	51	14.5719
Sgl002304	SGL_4	complement(5008696..5014962)		0	0	0	0	0	0	0	0	0	0	0	0	0	0	0	0	0	0	0	0	0	0	0	0	1	0.046681	0.13411	0.164671	0	0	0	0	1	0.0557507	0.165738	0.203036	0	0	0	0	0	0	0	0	0	0
Sgl002305	SGL_4	complement(5014967..5015497)		9	1.57	4.31272	1.3307	14	2.38924	6.66797	1.96085	2	0.348281	1.01952	0.306919	2	0.351854	1.01978	0.324704	13	2.26792	6.7765	2.09945	8	1.81043	5.41516	1.68627	7	1.23322	3.54293	1.1527	1	0.208045	0.589308	0.181222	3	0.631211	1.87649	0.609107	3	0.617919	1.85356	0.601975	13	2.16907	6.36242	1.88789	0	0
Sgl002306	SGL_4	5015902..5018204		25	1.73464	4.76499	3.6964	44	2.98674	8.3355	6.16266	10	0.692648	2.02759	1.5346	18	1.25956	3.65058	2.92233	26	1.80414	5.39074	4.1989	6	0.540077	1.61542	1.2647	30	2.10222	6.03947	4.94012	6	0.496503	1.40639	1.08733	11	0.920575	2.73673	2.23339	17	1.39275	4.1778	3.41119	21	1.39368	4.08801	3.04967	2	0.157951
Sgl002307	SGL_4	complement(5034391..5034717)		0	0	0	0	0	0	0	0	0	0	0	0	0	0	0	0	0	0	0	0	0	0	0	0	0	0	0	0	0	0	0	0	0	0	0	0	0	0	0	0	0	0	0	0	0	0
Sgl001621	SGL_5	12465..17063		1	0.105023	0.288493	0.147856	0	0	0	0	11	1.15324	3.37587	1.68805	2	0.211831	0.613949	0.324704	6	0.630174	1.88295	0.968978	19	2.58863	7.74284	4.00489	5	0.530322	1.52356	0.823354	0	0	0	0	7	0.886701	2.63603	1.42125	12	1.48805	4.46368	2.4079	3	0.301354	0.883947	0.435667	27	3.22752
Sgl001622	SGL_5	38927..46199		49	2.71139	7.44807	7.24494	24	1.29922	3.6259	3.36145	42	2.32	6.79133	6.4453	48	2.67863	7.76349	7.79289	30	1.66014	4.96046	4.84489	29	2.08175	6.2267	6.11272	60	3.353	9.63284	9.88025	34	2.24376	6.35566	6.16155	35	2.33593	6.94437	7.10625	42	2.74409	8.2314	8.42765	40	2.11704	6.20981	5.80889	64	4.03086
Sgl001623	SGL_5	complement(46295..52066)		22	1.20228	3.3026	3.25283	17	0.908878	2.53653	2.38103	54	2.9459	8.62353	8.28681	15	0.826702	2.39603	2.43528	5	0.273262	0.816501	0.807482	29	2.05596	6.14956	6.11272	38	2.09726	6.02522	6.25749	7	0.456226	1.29231	1.26855	19	1.25237	3.7231	3.85768	8	0.516209	1.54846	1.60527	11	0.574973	1.68654	1.59745	41	2.55028
Sgl001624	SGL_5	55749..60322		47	5.39481	14.8193	6.94922	64	7.18675	20.057	8.96388	78	8.93748	26.1627	11.9698	36	4.16731	12.0781	5.84466	54	6.19867	18.5215	8.7208	25	3.72265	11.1348	5.26959	55	6.37569	18.3167	9.05689	47	6.43393	18.2247	8.51744	53	7.33753	21.8134	10.7609	67	9.08043	27.2384	13.4441	93	10.2102	29.949	13.5057	104	13.5873
Sgl001625	SGL_5	63291..72091		68	5.34253	14.6757	10.0542	56	4.30428	12.0125	7.84339	147	11.5292	33.7493	22.5585	54	4.27865	12.4008	8.767	68	5.34285	15.9644	10.9817	24	2.44615	7.31666	5.05881	73	5.79225	16.6406	12.021	95	8.90147	25.2143	17.2161	35	3.31667	9.85995	7.10625	170	15.7703	47.3059	34.1119	84	6.31233	18.5157	12.1987	86	7.69056
Sgl001626	SGL_5	78749..80947		30	1.26371	3.47136	4.43568	20	0.824197	2.3002	2.80121	26	1.09331	3.20044	3.98995	21	0.892116	2.58562	3.40939	11	0.463389	1.3846	1.77646	14	0.765048	2.28833	2.95097	27	1.14862	3.29987	4.44611	35	1.75831	4.98058	6.34277	12	0.609683	1.81249	2.43643	15	0.746055	2.23793	3.00988	18	0.725223	2.12726	2.614	5	0.239728
Sgl001627	SGL_5	complement(85183..87027)		33	1.6568	4.55115	4.87924	34	1.66997	4.66061	4.76206	44	2.20521	6.45532	6.75222	28	1.41771	4.10897	4.54585	33	1.6569	4.95079	5.32938	16	1.0421	3.11702	3.37254	42	2.12957	6.11803	6.91617	23	1.37716	3.90093	4.16811	19	1.15055	3.42041	3.85768	17	1.00776	3.02296	3.41119	23	1.10447	3.2397	3.34011	8	0.457158
Sgl001628	SGL_5	87152..96304		115	9.90005	27.195	17.0034	165	13.8963	38.7822	23.11	68	5.84374	17.1064	10.4352	84	7.2928	21.1367	13.6376	71	6.11258	18.2643	11.4662	73	8.1526	24.3852	15.3872	111	9.65048	27.7249	18.2785	118	12.115	34.3168	21.3842	56	5.81465	17.2861	11.37	75	7.62349	22.868	15.0494	94	7.73998	22.7033	13.6509	59	5.78113
Sgl001629	SGL_5	complement(97567..99165)		1	0.05793	0.159131	0.147856	0	0	0	0	2	0.115658	0.338566	0.306919	0	0	0	0	1	0.0579335	0.173104	0.161496	2	0.150303	0.44957	0.421567	0	0	0	0	0	0	0	0	0	0	0	0	1	0.0684001	0.205178	0.200658	2	0.110817	0.325054	0.290445	1	0.0659363
Sgl001630	SGL_5	complement(101406..102545)		3	0.243763	0.669607	0.443568	1	0.0794916	0.221848	0.140061	3	0.243338	0.712324	0.460379	1	0.081945	0.237501	0.162352	4	0.325037	0.971207	0.645985	0	0	0	0	1	0.0820603	0.235751	0.164671	0	0	0	0	3	0.294011	0.874051	0.609107	4	0.38376	1.15116	0.802634	3	0.233153	0.683896	0.435667	5	0.462422
Sgl001631	SGL_5	complement(105057..106543)		0	0	0	0	0	0	0	0	0	0	0	0	0	0	0	0	1	0.093951	0.280724	0.161496	0	0	0	0	1	0.094877	0.272572	0.164671	1	0.112041	0.317366	0.181222	0	0	0	0	0	0	0	0	1	0.0898561	0.26357	0.145222	0	0
Sgl001632	SGL_5	110894..120177		234	16.3096	44.8017	34.5983	212	14.4556	40.3433	29.6928	155	10.7845	31.5695	23.7862	235	16.5185	47.8756	38.1527	224	15.6135	46.653	36.1752	179	16.185	48.4109	37.7303	224	15.7674	45.2983	36.8863	189	15.7105	44.5014	34.251	227	19.0831	56.7311	46.0891	153	12.5913	37.77	30.7007	254	16.933	49.6686	36.8865	138	10.9478
Sgl001633	SGL_5	complement(131635..135383)		378	51.8728	142.492	55.8895	205	27.5218	76.8087	28.7124	232	31.7818	93.0348	35.6026	286	39.5812	114.718	46.4326	348	47.7588	142.703	56.2007	472	84.028	251.335	99.4898	386	53.496	153.689	63.5629	180	29.4592	83.446	32.62	243	40.2208	119.57	49.3377	266	43.1006	129.288	53.3751	354	46.4648	136.293	51.4087	264	41.2357
Sgl001634	SGL_5	137827..154798		49	2.79659	7.68212	7.24494	26	1.45171	4.05149	3.64157	53	3.01961	8.83931	8.13335	42	2.41745	7.00651	6.81878	63	3.59584	10.7443	10.1743	77	5.70109	17.0525	16.2303	51	2.93961	8.44521	8.39821	35	2.38233	6.74818	6.34277	30	2.06514	6.13936	6.09107	33	2.22382	6.67076	6.62173	46	2.5111	7.36568	6.68023	33	2.14372
Sgl001635	SGL_5	complement(140756..146173)		27	2.02347	5.55838	3.99211	35	2.56611	7.1616	4.90212	18	1.34663	3.94199	2.76227	24	1.81393	5.25731	3.89644	45	3.37266	10.0774	7.26733	15	1.45834	4.36203	3.16175	41	3.10315	8.91506	6.7515	17	1.51944	4.30395	3.08078	7	0.632743	1.88105	1.42125	1	0.0884884	0.265437	0.200658	28	2.00708	5.88726	4.06622	4	0.341204
Sgl001636	SGL_5	complement(160623..165769)		15	1.04706	2.87623	2.21784	22	1.50237	4.19288	3.08133	21	1.46333	4.28361	3.22265	28	1.97113	5.71292	4.54585	37	2.58291	7.71769	5.97536	26	2.35444	7.04235	5.48037	105	7.40212	21.2656	17.2904	38	3.16348	8.96086	6.88644	164	13.8077	41.0481	33.2978	17	1.40114	4.20299	3.41119	86	5.74185	16.8423	12.4891	20	1.58903
Sgl001637	SGL_5	171722..173629		0	0	0	0	0	0	0	0	0	0	0	0	0	0	0	0	0	0	0	0	1	0.121381	0.363062	0.210784	0	0	0	0	0	0	0	0	0	0	0	0	0	0	0	0	0	0	0	0	0	0
Sgl001638	SGL_5	176099..177238		0	0	0	0	2	0.158983	0.443696	0.280121	0	0	0	0	6	0.49167	1.42501	0.974111	2	0.162519	0.485603	0.322993	4	0.421639	1.26116	0.843134	0	0	0	0	2	0.19381	0.548987	0.362444	0	0	0	0	0	0	0	0	0	0	0	0	0	0
Sgl001639	SGL_5	179490..181088		1	0.05793	0.159131	0.147856	10	0.566732	1.58166	1.40061	0	0	0	0	0	0	0	0	0	0	0	0	0	0	0	0	0	0	0	0	0	0	0	0	0	0	0	0	0	0	0	0	6	0.332451	0.975161	0.871334	2	0.131873
Sgl001640	SGL_5	complement(182339..191394)		122	10.2642	28.1952	18.0384	77	6.33767	17.6874	10.7847	72	6.04699	17.7014	11.0491	110	9.33324	27.0506	17.8587	93	7.82481	23.3804	15.0192	44	4.80232	14.3642	9.27448	60	5.09802	14.6461	9.88025	40	4.01351	11.3687	7.24889	39	3.95754	11.7652	7.91839	64	6.35767	19.071	12.8421	65	5.23059	15.3426	9.43945	61	5.84138
Sgl001641	SGL_5	191519..193363		39	1.95803	5.37863	5.76638	43	2.11202	5.8943	6.0226	23	1.15272	3.37437	3.52957	52	2.6329	7.63094	8.44229	38	1.90794	5.7009	6.13686	20	1.30262	3.89627	4.21567	14	0.709855	2.03934	2.30539	13	0.778393	2.20488	2.35589	19	1.15055	3.42041	3.85768	29	1.71912	5.15682	5.81909	28	1.34458	3.94399	4.06622	26	1.48577
Sgl001642	SGL_5	complement(198839..201019)		26	1.10426	3.03334	3.84425	36	1.4958	4.17453	5.04218	11	0.46637	1.36521	1.68805	16	0.685317	1.98626	2.59763	22	0.934427	2.79205	3.55292	9	0.495875	1.48321	1.89705	5	0.214463	0.616131	0.823354	7	0.354564	1.00434	1.26855	23	1.1782	3.50262	4.66982	12	0.60177	1.80512	2.4079	13	0.528095	1.54904	1.88789	17	0.821801
Sgl001643	SGL_5	complement(206860..213140)		62	4.7268	12.9843	9.16706	98	7.3093	20.3991	13.7259	34	2.5876	7.57467	5.21762	39	2.99858	8.69079	6.33172	90	6.8619	20.5033	14.5347	23	2.27477	6.80404	4.84802	65	5.00467	14.3779	10.7036	10	0.909234	2.5755	1.81222	76	6.98852	20.7758	15.4307	59	5.31105	15.9315	11.8388	112	8.16707	23.9561	16.2649	164	14.2312
Sgl001644	SGL_5	complement(217971..218923)		0	0	0	0	0	0	0	0	0	0	0	0	0	0	0	0	2	0.494057	1.47623	0.322993	0	0	0	0	0	0	0	0	0	0	0	0	0	0	0	0	0	0	0	0	0	0	0	0	0	0
Sgl001645	SGL_5	complement(222227..222550)		0	0	0	0	0	0	0	0	0	0	0	0	0	0	0	0	0	0	0	0	0	0	0	0	0	0	0	0	1	0.340963	0.965811	0.181222	0	0	0	0	0	0	0	0	0	0	0	0	0	0
Sgl001646	SGL_5	226201..231446		42	2.29526	6.30497	6.20995	21	1.12273	3.13336	2.94127	22	1.20018	3.51329	3.37611	44	2.42499	7.02836	7.14348	10	0.546523	1.633	1.61496	31	2.19775	6.57366	6.53429	35	1.93169	5.54954	5.76348	10	0.651752	1.84615	1.81222	5	0.32957	0.979762	1.01518	6	0.387157	1.16135	1.20395	36	1.88173	5.51958	5.228	42	2.61248
Sgl001647	SGL_5	complement(231498..238885)		94	5.02436	13.8017	13.8984	66	3.45121	9.63176	9.244	90	4.80217	14.0574	13.8114	103	5.55221	16.092	16.7222	65	3.47451	10.3818	10.4973	40	2.77362	8.29616	8.43134	52	2.807	8.06424	8.56288	61	3.88851	11.0146	11.0546	29	1.86959	5.55802	5.88803	22	1.38845	4.1649	4.41448	58	2.9652	8.69767	8.42289	9	0.547542
Sgl001648	SGL_5	complement(248863..249990)		40	3.28475	9.02307	5.91423	57	4.57923	12.7799	7.98345	51	4.18076	12.2383	7.82644	45	3.72675	10.8013	7.30583	72	5.91291	17.6677	11.6277	28	2.98287	8.92204	5.90194	62	5.14186	14.7721	10.2096	36	3.5257	9.98689	6.524	28	2.7733	8.2446	5.685	34	3.29667	9.88894	6.82239	30	2.35633	6.91171	4.35667	18	1.68243
Sgl001649	SGL_5	259691..280030		155	3.39907	9.33708	22.9177	199	4.26929	11.9149	27.8721	196	4.29068	12.5601	30.0781	157	3.47219	10.0635	25.4892	210	4.60547	13.7611	33.9142	71	2.01985	6.04157	14.9656	241	5.33742	15.3339	39.6857	177	4.62915	13.1125	32.0763	122	3.22689	9.59304	24.7703	247	6.39555	19.1846	49.5626	220	4.61448	13.5354	31.9489	53	1.32289
Sgl001650	SGL_5	complement(275870..319636)		1340	11.5122	31.6234	198.127	1656	13.9183	38.8438	231.94	672	5.7632	16.8706	103.125	1748	15.145	43.8948	283.791	680	5.84235	17.4569	109.817	895	9.97492	29.8359	188.651	1572	13.6393	39.1843	258.862	3554	36.4141	103.147	644.063	931	9.64713	28.6794	189.026	851	8.63247	25.8947	170.76	1175	9.65524	28.3212	170.636	604	5.90624
Sgl001651	SGL_5	334550..336932		4	0.559698	1.53747	0.591423	1	0.136889	0.382034	0.140061	5	0.698403	2.04443	0.767298	66	9.31351	26.9934	10.7152	5	0.699665	2.09059	0.807482	4	0.726085	2.17179	0.843134	3	0.423937	1.21793	0.494012	22	3.67127	10.3992	3.98689	0	0	0	0	1	0.165214	0.49559	0.200658	7	0.936838	2.74798	1.01656	8	1.2741
Sgl001652	SGL_5	341115..361732		242	13.8117	37.9402	35.7811	260	14.5171	40.5149	36.4157	278	15.8387	46.3647	42.6617	221	12.7204	36.8676	35.8797	241	13.7555	41.1013	38.9206	166	12.2907	36.7625	34.9901	262	15.1015	43.3852	43.1437	223	15.1788	42.9955	40.4125	162	11.1518	33.1525	32.8918	175	11.793	35.3753	35.1152	288	15.7217	46.1156	41.824	193	12.5375
Sgl001653	SGL_5	363106..363792		0	0	0	0	1	0.131908	0.368132	0.140061	0	0	0	0	1	0.135979	0.394107	0.162352	2	0.269682	0.805805	0.322993	0	0	0	0	1	0.13617	0.391203	0.164671	0	0	0	0	0	0	0	0	0	0	0	0	0	0	0	0	0	0
Sgl001654	SGL_5	365996..366490		4	0.748525	2.05617	0.591423	0	0	0	0	3	0.560415	1.6405	0.460379	2	0.377444	1.09395	0.324704	1	0.187143	0.55918	0.161496	0	0	0	0	1	0.188987	0.542942	0.164671	0	0	0	0	0	0	0	0	3	0.662859	1.98837	0.601975	0	0	0	0	5	1.06497
Sgl001655	SGL_5	367642..369195		100	30.8767	84.8168	14.7856	71	21.4468	59.8546	9.9443	72	22.1924	64.964	11.0491	72	22.4201	64.9804	11.6893	69	21.3062	63.6626	11.1432	41	16.4228	49.1222	8.64213	62	19.3334	55.543	10.2096	72	26.5133	75.1014	13.048	57	21.2276	63.1065	11.573	51	18.5932	55.7736	10.2336	77	22.7402	66.7026	11.1821	59	20.735
Sgl001656	SGL_5	complement(370382..371345)		731	116.345	319.593	108.083	400	62.2821	173.819	56.0242	565	89.7676	262.777	86.7046	379	60.8336	176.314	61.5313	617	98.2065	293.44	99.6432	302	62.3548	186.509	63.6566	389	62.5266	179.633	64.0569	279	52.9582	150.009	50.561	267	51.255	152.373	54.2105	695	130.607	391.78	139.458	823	125.286	367.494	119.518	799	144.743
Sgl001657	SGL_5	complement(385532..386820)		1	0.0718619	0.197401	0.147856	0	0	0	0	1	0.0717366	0.209995	0.15346	0	0	0	0	0	0	0	0	2	0.18645	0.55769	0.421567	0	0	0	0	1	0.0857036	0.242764	0.181222	1	0.0866752	0.257672	0.203036	2	0.1697	0.509046	0.401317	1	0.068734	0.201614	0.145222	4	0.327175
Sgl001658	SGL_5	393708..395743		580	94.7538	260.284	85.7564	334	53.3814	148.979	46.7802	442	72.0831	211.009	67.8291	261	43.0016	124.632	42.3738	457	74.664	223.095	73.8038	254	53.8315	161.015	53.539	368	60.7159	174.431	60.5989	219	42.6691	120.864	39.6876	248	48.8671	145.274	50.3528	533	102.813	308.407	106.951	689	107.662	315.798	100.058	671	124.771
Sgl001659	SGL_5	435131..438604		171	6.54534	17.9798	25.2834	104	3.89443	10.8687	14.5663	100	3.82101	11.1853	15.346	147	5.67452	16.4465	23.8657	98	3.75136	11.209	15.8266	93	4.61799	13.8128	19.6029	113	4.36819	12.5494	18.6078	119	5.4323	15.3875	21.5654	63	2.90853	8.6466	12.7912	153	6.91482	20.7423	30.7007	121	4.4299	12.994	17.5719	142	6.18652
Sgl001660	SGL_5	445872..451688		266	15.917	43.7234	39.3297	133	7.78587	21.7291	18.6281	350	20.907	61.201	53.7108	194	11.7073	33.9314	31.4962	206	12.3275	36.8343	33.2682	118	9.16002	27.3985	24.8725	85	5.13672	14.7573	13.997	248	17.6983	50.1323	44.9431	119	8.58863	25.5327	24.1612	115	8.12516	24.3729	23.0757	229	13.1066	38.4448	33.2559	223	15.1882
Sgl001661	SGL_5	complement(449246..451511)		1	0.169652	0.466027	0.147856	7	1.1618	3.24239	0.980424	1	0.169356	0.495757	0.15346	0	0	0	0	2	0.339325	1.0139	0.322993	1	0.220086	0.658298	0.210784	0	0	0	0	0	0	0	0	1	0.204623	0.608314	0.203036	4	0.801258	2.40352	0.802634	6	0.973605	2.85583	0.871334	1	0.193099
Sgl001662	SGL_5	461826..463871		56	5.07562	13.9425	8.27993	48	4.25615	11.8782	6.72291	15	1.35717	3.97284	2.30189	29	2.65078	7.68278	4.7082	12	1.0877	3.25003	1.93796	17	1.99887	5.97879	3.58332	11	1.00688	2.89268	1.81138	16	1.7295	4.89898	2.89955	11	1.20251	3.57489	2.23339	31	3.31754	9.95155	6.22041	47	4.07447	11.9514	6.82545	30	3.09488
Sgl001663	SGL_5	475589..480107		130	5.32356	14.6236	19.2213	197	7.89223	22.0259	27.5919	132	5.39604	15.7958	20.2567	88	3.63427	10.5332	14.287	96	3.93149	11.7472	15.5036	83	4.40931	13.1887	17.495	110	4.54923	13.0695	18.1138	53	2.58842	7.33196	9.60477	60	2.96351	8.81006	12.1821	80	3.86814	11.6032	16.0527	136	5.32685	15.625	19.7502	76	3.54237
Sgl001664	SGL_5	complement(486537..487687)		8	0.868746	2.38641	1.18285	7	0.743661	2.07544	0.980424	8	0.867231	2.53865	1.22768	26	2.84742	8.25269	4.22115	2	0.2172	0.648989	0.322993	29	4.0854	12.2198	6.11272	1	0.10967	0.315072	0.164671	4	0.51804	1.4674	0.724889	14	1.83369	5.45129	2.8425	10	1.2822	3.84619	2.00658	3	0.311599	0.913999	0.435667	2	0.247203
Sgl001665	SGL_5	498131..529815		2125	47.7764	131.24	314.194	2347	51.6229	144.071	328.722	2062	46.2792	135.473	316.434	1926	43.6703	126.57	312.69	1916	43.0801	128.723	309.427	1242	36.2251	108.353	261.793	1929	43.7999	125.833	317.65	1161	31.1306	88.1804	210.399	1120	30.3717	90.2903	227.4	1444	38.3332	114.987	289.751	2202	47.3527	138.897	319.78	1961	50.1826
Sgl001666	SGL_5	complement(532141..533772)		81	6.4793	17.7984	11.9763	117	9.15595	25.5527	16.3871	89	7.10682	20.8038	13.6579	86	6.93773	20.1076	13.9623	89	7.11967	21.2735	14.3732	78	8.09416	24.2104	16.4411	80	6.46278	18.5669	13.1737	102	9.73069	27.5631	18.4847	68	6.56067	19.5039	13.8064	64	6.04472	18.1322	12.8421	131	10.0228	29.3993	19.0241	66	6.00909
Sgl001667	SGL_5	534114..537389		5	0.344349	0.945913	0.739279	1	0.0673758	0.188035	0.140061	1	0.0687498	0.201251	0.15346	0	0	0	0	1	0.0688741	0.205795	0.161496	4	0.357374	1.06894	0.843134	0	0	0	0	0	0	0	0	0	0	0	0	2	0.162635	0.487852	0.401317	0	0	0	0	0	0
Sgl001668	SGL_5	540891..558711		101	1.56947	4.31127	14.9334	88	1.3378	3.73357	12.3253	92	1.42713	4.17763	14.1183	80	1.25371	3.63364	12.9881	73	1.13444	3.38969	11.7892	40	0.806355	2.41188	8.43134	57	0.894528	2.56989	9.38624	53	0.98222	2.78223	9.60477	28	0.524791	1.56012	5.685	106	1.94488	5.83401	21.2698	126	1.87273	5.4932	18.298	79	1.39727
Sgl001669	SGL_5	complement(655199..664080)		195	5.67123	15.5786	28.8319	411	11.6939	32.6357	57.5649	480	13.9356	40.7937	73.6606	270	7.9192	22.9523	43.835	357	10.3833	31.0253	57.6542	203	7.659	22.9088	42.7891	368	10.8088	31.0525	60.5989	346	12.001	33.9941	62.7029	231	8.10308	24.0892	46.9012	260	8.9283	26.7821	52.1712	654	18.1925	53.3632	94.9754	200	6.62054
Sgl001670	SGL_5	complement(678813..683856)		200	6.6259	18.201	29.5712	335	10.8576	30.3018	46.9203	146	4.82847	14.1344	22.4051	123	4.10956	11.9107	19.9693	292	9.6744	28.9069	47.1569	138	5.93099	17.7402	29.0881	166	5.55404	15.9562	27.3354	105	4.14863	11.7514	19.0283	132	5.27454	15.6804	26.8007	179	7.00198	21.0037	35.9179	107	3.39056	9.94535	15.5388	203	7.65477
Sgl001671	SGL_5	695684..713778		104	4.29301	11.7927	15.377	67	2.70569	7.55113	9.38406	98	4.03829	11.8213	15.039	79	3.28875	9.53181	12.8258	106	4.37584	13.0749	17.1186	43	2.30267	6.88749	9.06369	88	3.66858	10.5395	14.491	113	5.56298	15.7577	20.4781	70	3.48516	10.3609	14.2125	104	5.06892	15.2051	20.8685	123	4.85631	14.2448	17.8623	64	3.00698
Sgl001672	SGL_5	complement(716774..722453)		249	34.019	93.4486	36.8161	249	33.281	92.8816	34.8751	324	44.1885	129.353	49.7209	278	38.3038	111.016	45.1338	249	34.0211	101.654	40.2126	164	29.067	86.942	34.5685	274	37.8058	108.612	45.1198	159	25.9071	73.3845	28.8143	145	23.8938	71.0328	29.4402	166	26.7783	80.3264	33.3093	213	27.8339	81.6439	30.9324	216	33.589
Sgl001673	SGL_5	720942..724750		78	5.70706	15.677	11.5328	55	3.93691	10.9873	7.70333	120	8.76479	25.6572	18.4151	85	6.27209	18.1784	13.7999	71	5.19521	15.5232	11.4662	94	8.92236	26.6876	19.8137	113	8.34993	23.9885	18.6078	126	10.9948	31.144	22.834	61	5.38324	16.0036	12.3852	64	5.52906	16.5854	12.8421	93	6.50839	19.0907	13.5057	78	6.49582
Sgl001674	SGL_5	complement(725823..729422)		4	0.230854	0.634145	0.591423	2	0.112923	0.315148	0.280121	7	0.40329	1.18055	1.07422	8	0.465631	1.34954	1.29881	1	0.0577169	0.172457	0.161496	2	0.149741	0.447889	0.421567	7	0.408001	1.17215	1.1527	1	0.0688299	0.194967	0.181222	9	0.626492	1.86246	1.82732	4	0.272578	0.817645	0.802634	4	0.220805	0.647677	0.580889	1	0.0656898
Sgl001675	SGL_5	complement(736596..744550)		425	34.3224	94.282	62.8387	400	31.6026	88.1976	56.0242	477	38.4547	112.568	73.2002	442	35.9986	104.335	71.7595	377	30.4478	90.9776	60.8841	188	19.6961	58.9128	39.6273	335	27.3224	78.4947	55.1647	296	28.5089	80.7542	53.6418	350	34.092	101.35	71.0625	350	33.3741	100.112	70.2304	391	30.2021	88.5905	56.7819	380	34.9296
Sgl001676	SGL_5	744578..750163		113	7.71348	21.1886	16.7077	124	8.28072	23.1101	17.3675	113	7.70003	22.5403	17.3409	61	4.1993	12.1709	9.90346	79	5.39294	16.114	12.7582	56	4.959	14.8328	11.8039	46	3.17114	9.11039	7.57486	83	6.75694	19.1397	15.0414	64	5.26924	15.6646	12.9943	123	9.91358	29.7376	24.681	151	9.85874	28.9182	21.9286	118	9.16801
Sgl001677	SGL_5	complement(753637..765970)		49	2.1686	5.95704	7.24494	77	3.33386	9.30426	10.7847	67	2.96005	8.66496	10.2818	52	2.32093	6.72675	8.44229	47	2.08021	6.21563	7.59033	20	1.14828	3.4346	4.21567	103	4.60369	13.2259	16.9611	36	1.90014	5.38233	6.524	44	2.34872	6.98239	8.93357	217	11.3395	34.015	43.5429	91	3.85209	11.2991	13.2152	81	4.08027
Sgl001678	SGL_5	770534..772285		75	6.34452	17.4281	11.0892	111	9.18618	25.6371	15.5467	68	5.74234	16.8095	10.4352	77	6.56907	19.0392	12.5011	98	8.29068	24.7724	15.8266	50	5.48708	16.4124	10.5392	58	4.95509	14.2355	9.55091	83	8.37367	23.7193	15.0414	46	4.69344	13.9529	9.33964	80	7.99063	23.9693	16.0527	80	6.47292	18.9867	11.6178	78	7.51024
Sgl001679	SGL_5	complement(772327..796713)		31	0.449942	1.23597	4.58353	4	0.0567975	0.158512	0.560242	20	0.289779	0.848271	3.06919	15	0.219564	0.636364	2.43528	22	0.319333	0.954163	3.55292	16	0.301265	0.901112	3.37254	5	0.0732911	0.210558	0.823354	187	3.23696	9.169	33.8885	6	0.105037	0.312259	1.21821	34	0.582676	1.74784	6.82239	18	0.249885	0.732975	2.614	18	0.297364
Sgl001680	SGL_5	824929..836891		7	0.242306	0.665603	1.03499	0	0	0	0	1	0.0345548	0.101152	0.15346	4	0.139637	0.404711	0.649407	3	0.103852	0.310307	0.484489	1	0.0449055	0.134316	0.210784	1	0.0349584	0.100432	0.164671	1	0.0412825	0.116937	0.181222	0	0	0	0	4	0.163485	0.490404	0.802634	2	0.0662168	0.194231	0.290445	3	0.118198
Sgl001681	SGL_5	915461..943534		6	0.312763	0.859146	0.887135	0	0	0	0	12	0.624436	1.82791	1.84151	12	0.630843	1.82837	1.94822	16	0.834086	2.49224	2.58394	16	1.08198	3.23629	3.37254	4	0.210577	0.604966	0.658683	4	0.248671	0.704384	0.724889	4	0.25149	0.747641	0.812142	6	0.369291	1.10776	1.20395	42	2.09405	6.14236	6.09934	10	0.593316
Sgl001682	SGL_5	950322..951578		0	0	0	0	2	0.144185	0.402397	0.280121	0	0	0	0	0	0	0	0	5	0.368479	1.10101	0.807482	4	0.382393	1.14377	0.843134	0	0	0	0	1	0.0878854	0.248944	0.181222	1	0.0888817	0.264232	0.203036	1	0.0870101	0.261003	0.200658	0	0	0	0	0	0
Sgl001683	SGL_5	complement(958918..961027)		0	0	0	0	2	0.40009	1.11659	0.280121	0	0	0	0	2	0.412438	1.19537	0.324704	2	0.408987	1.22205	0.322993	0	0	0	0	2	0.413019	1.18656	0.329342	1	0.243867	0.690778	0.181222	0	0	0	0	1	0.241439	0.724239	0.200658	0	0	0	0	0	0
Sgl001684	SGL_5	961081..968880		0	0	0	0	0	0	0	0	0	0	0	0	0	0	0	0	0	0	0	0	0	0	0	0	0	0	0	0	0	0	0	0	0	0	0	0	0	0	0	0	0	0	0	0	0	0
Sgl001685	SGL_5	971790..974357		0	0	0	0	0	0	0	0	1	0.0931204	0.272591	0.15346	0	0	0	0	0	0	0	0	0	0	0	0	0	0	0	0	0	0	0	0	0	0	0	0	0	0	0	0	0	0	0	0	0	0
Sgl001686	SGL_5	995892..996577		0	0	0	0	0	0	0	0	0	0	0	0	0	0	0	0	0	0	0	0	0	0	0	0	0	0	0	0	0	0	0	0	0	0	0	0	0	0	0	0	0	0	0	0	0	0
[truncated: 28,436 more rows]
[truncated: 2 more columns]
